# Supplementary material for: Structural insights into MIC2 recognition by MIC2-associated protein in Toxoplasma gondii
Source: Commun Biol. 2023 Aug 31;6:895. doi: 10.1038/s42003-023-05277-0 (PMC10471735; doi:10.1038/s42003-023-05277-0)
Supplement: Supplementary file 4 — Supplementary Data 1 [file 42003_2023_5277_MOESM4_ESM.xlsx]

## Sheet: TSR6-WT
DP_X	DP_Y	Baseline_X	Baseline_Y	Fit_X	Fit_Y	NDH_X	NDH_Y
0.083333	0.037668			0.032113	-108.747	0.193612	-108.624
0.1	0.021036			0.193612	-108.737	0.356656	-106.921
0.116667	0.017426			0.356656	-108.711	0.521244	-109.104
0.133333	0.014863			0.521244	-108.666	0.687375	-107.037
0.15	0.013179			0.687375	-108.592	0.855051	-106.301
0.166667	0.009987			0.855051	-108.463	1.02427	-113.705
0.183333	0.007214			1.02427	-108.179	1.19503	-106.708
0.2	0.002328			1.19503	-107.02	1.36734	-77.4008
0.216667	-0.00306			1.36734	-77.4414	1.54119	-6.02865
0.233333	-0.002461			1.54119	-5.90679	1.71659	-1.38391
0.25	0.005799			1.71659	-1.59267	1.89353	-4.88779
0.266667	0.009748			1.89353	-1.14816	2.07201	-0.482278
0.283333	0.006076			2.07201	-1.01275	2.25204	-0.301759
0.3	0.001435			2.25204	-0.952216	2.43361	0.083592
0.316667	-0.003625			2.43361	-0.918571	2.61673	-0.425668
0.333333	-0.00923			2.61673	-0.896838	2.80139	-0.20682
0.35	-0.014709			2.80139	-0.881112	2.98759	-0.737686
0.366667	-0.013991			2.98759	-0.868683	3.17534	-0.673017
0.383333	-0.008961			3.17534	-0.858167
0.4	-0.001997
0.416667	0.003458
0.433333	0.00347
0.45	0.000761
0.466667	0.000229
0.483333	0.000995
0.5	0.003463
0.516667	0.003459
0.533333	0.000733
0.55	-0.003165
0.566667	-0.008319
0.583333	-0.012845
0.6	-0.0159
0.616667	-0.017115
0.633333	-0.016531
0.65	-0.015528
0.666667	-0.013101
0.683333	-0.010674
0.7	-0.008585
0.716667	-0.005872
0.733333	-0.000815
0.75	0.003447
0.766667	0.005908
0.783333	0.004644
0.8	0.002165
0.816667	-0.000319
0.833333	-0.003473
0.85	-0.004449
0.866667	-0.002453
0.883333	-0.000164
0.9	0.005143
0.916667	0.00856
0.933333	0.002849
0.95	-0.013621
0.966667	-0.039637
0.983333	-0.057489
1	-0.051549
1.01667	-0.036823
1.03333	-0.108052
1.05	-0.710126
1.06667	-1.51463
1.08333	-2.07471
1.1	-2.09324
1.11667	-1.80617
1.13333	-1.46452
1.15	-1.15204
1.16667	-0.84153
1.18333	-0.559157
1.2	-0.41309
1.21667	-0.304583
1.23333	-0.179036
1.25	-0.141369
1.26667	-0.155117
1.28333	-0.151531
1.3	-0.13882
1.31667	-0.127326
1.33333	-0.118972
1.35	-0.110953
1.36667	-0.104106
1.38333	-0.09705
1.4	-0.088673
1.41667	-0.084694
1.43333	-0.08105
1.45	-0.074978
1.46667	-0.067021
1.48333	-0.059483
1.5	-0.053364
1.51667	-0.048417
1.53333	-0.043554
1.55	-0.039779
1.56667	-0.036213
1.58333	-0.032522
1.6	-0.029054
1.61667	-0.026044
1.63333	-0.022656
1.65	-0.019185
1.66667	-0.015505
1.68333	-0.012201
1.7	-0.010019
1.71667	-0.007203
1.73333	-0.004554
1.75	-0.002198
1.76667	-0.000177
1.78333	0.001006
1.8	0.002515
1.81667	0.004116
1.83333	0.005465
1.85	0.00669
1.86667	0.00649
1.88333	0.0065
1.9	0.007148
1.91667	0.007933
1.93333	0.007756
1.95	0.007913
1.96667	0.007107
1.98333	0.005924
2	0.00334
2.01667	0.002779
2.03333	0.004855
2.05	0.006974
2.06667	0.008423
2.08333	0.010667
2.1	0.012601
2.11667	0.013964
2.13333	0.014784
2.15	0.014933
2.16667	0.014789
2.18333	0.015399
2.2	0.015606
2.21667	0.015828
2.23333	0.01538
2.25	0.013885
2.26667	0.013689
2.28333	0.013283
2.3	0.01274
2.31667	0.012251
2.33333	0.012558
2.35	0.011441
2.36667	0.008105
2.38333	0.003764
2.4	0.000166
2.41667	-0.002714
2.43333	-0.005386
2.45	-0.007638
2.46667	-0.009179
2.48333	-0.010134
2.5	-0.010054
2.51667	-0.010312
2.53333	-0.010947
2.55	-0.011289
2.56667	-0.012217
2.58333	-0.012643
2.6	-0.013073
2.61667	-0.013596
2.63333	-0.013491
2.65	-0.013386
2.66667	-0.013281
2.68333	-0.012716
2.7	-0.011421
2.71667	-0.010014
2.73333	-0.008732
2.75	-0.007994
2.76667	-0.007591
2.78333	-0.006686
2.8	-0.006523
2.81667	-0.006457
2.83333	-0.00723
2.85	-0.008714
2.86667	-0.009528
2.88333	-0.00963
2.9	-0.008921
2.91667	-0.008226
2.93333	-0.007573
2.95	-0.006125
2.96667	-0.005053
2.98333	-0.004191
3	-0.003761
3.01667	-0.003343
3.03333	-0.003762
3.05	-0.003971
3.06667	-0.004139
3.08333	-0.004893
3.1	-0.00493
3.11667	-0.004556
3.13333	-0.003638
3.15	-0.002679
3.16667	-0.00151
3.18333	0.000581
3.2	0.002406
3.21667	0.003516
3.23333	0.004752
3.25	0.006239
3.26667	0.007936
3.28333	0.008711
3.3	0.008824
3.31667	0.008645
3.33333	0.009765
3.35	0.011512
3.36667	0.012799
3.38333	0.014546
3.4	0.01581
3.41667	0.016954
3.43333	0.017678
3.45	0.017314
3.46667	0.014438
3.48333	0.01039
3.5	0.021641
3.51667	0.018745
3.53333	-0.179926
3.55	-1.35508
3.56667	-3.72361
3.58333	-6.95875
3.6	-10.1532
3.61667	-12.2
3.63333	-12.4918
3.65	-11.2302
3.66667	-9.30556
3.68333	-7.30845
3.7	-5.50134
3.71667	-4.03867
3.73333	-2.94482
3.75	-2.18453
3.76667	-1.67181
3.78333	-1.38107
3.8	-1.22632
3.81667	-1.13086
3.83333	-1.06932
3.85	-1.01359
3.86667	-0.95305
3.88333	-0.887778
3.9	-0.819085
3.91667	-0.754458
3.93333	-0.685058
3.95	-0.615617
3.96667	-0.550613
3.98333	-0.489335
4	-0.435824
4.01667	-0.38659
4.03333	-0.346064
4.05	-0.311734
4.06667	-0.283476
4.08333	-0.259948
4.1	-0.231215
4.11667	-0.201235
4.13333	-0.175986
4.15	-0.154422
4.16667	-0.134657
4.18333	-0.116987
4.2	-0.101528
4.21667	-0.09077
4.23333	-0.084325
4.25	-0.081438
4.26667	-0.082278
4.28333	-0.08475
4.3	-0.087265
4.31667	-0.090212
4.33333	-0.092825
4.35	-0.095187
4.36667	-0.097716
4.38333	-0.102631
4.4	-0.109103
4.41667	-0.110149
4.43333	-0.106716
4.45	-0.104747
4.46667	-0.104831
4.48333	-0.103365
4.5	-0.103336
4.51667	-0.104166
4.53333	-0.105037
4.55	-0.103857
4.56667	-0.099956
4.58333	-0.094254
4.6	-0.086102
4.61667	-0.076759
4.63333	-0.068255
4.65	-0.060001
4.66667	-0.052459
4.68333	-0.045211
4.7	-0.038491
4.71667	-0.03318
4.73333	-0.028456
4.75	-0.024066
4.76667	-0.021142
4.78333	-0.018553
4.8	-0.015701
4.81667	-0.013549
4.83333	-0.0119
4.85	-0.010377
4.86667	-0.00902
4.88333	-0.00825
4.9	-0.007212
4.91667	-0.00658
4.93333	-0.006156
4.95	-0.005188
4.96667	-0.004221
4.98333	-0.003713
5	-0.002757
5.01667	-0.002535
5.03333	-0.002272
5.05	-0.001673
5.06667	-0.001744
5.08333	-0.002192
5.1	-0.00255
5.11667	-0.002171
5.13333	-0.001707
5.15	-0.001411
5.16667	-0.000906
5.18333	0.000228
5.2	0.001345
5.21667	0.002162
5.23333	0.002099
5.25	0.002329
5.26667	0.002853
5.28333	0.002372
5.3	0.00206
5.31667	0.002754
5.33333	0.002402
5.35	0.001421
5.36667	0.000775
5.38333	0.000465
5.4	0.001219
5.41667	0.002317
5.43333	0.002829
5.45	0.003007
5.46667	0.003142
5.48333	0.003905
5.5	0.00445
5.51667	0.004424
5.53333	0.003729
5.55	0.004499
5.56667	0.005813
5.58333	0.007421
5.6	0.008275
5.61667	0.008774
5.63333	0.009065
5.65	0.008517
5.66667	0.008096
5.68333	0.00826
5.7	0.009225
5.71667	0.00946
5.73333	0.008439
5.75	0.006915
5.76667	0.006271
5.78333	0.005753
5.8	0.004481
5.81667	0.002981
5.83333	0.002486
5.85	0.001698
5.86667	0.000994
5.88333	-0.002599
5.9	-0.004818
5.91667	-0.005762
5.93333	-0.006203
5.95	-0.009743
5.96667	-0.010644
5.98333	-0.010332
6	-0.005554
6.01667	-0.003439
6.03333	-0.060441
6.05	-0.816305
6.06667	-2.71563
6.08333	-5.64829
6.1	-8.83587
6.11667	-11.2195
6.13333	-12.096
6.15	-11.4444
6.16667	-9.88158
6.18333	-8.05879
6.2	-6.29143
6.21667	-4.74314
6.23333	-3.51368
6.25	-2.59371
6.26667	-1.98151
6.28333	-1.58636
6.3	-1.36611
6.31667	-1.22323
6.33333	-1.15604
6.35	-1.10041
6.36667	-1.04106
6.38333	-0.972153
6.4	-0.903868
6.41667	-0.832437
6.43333	-0.756023
6.45	-0.678982
6.46667	-0.602526
6.48333	-0.531681
6.5	-0.473181
6.51667	-0.423092
6.53333	-0.380498
6.55	-0.346905
6.56667	-0.317122
6.58333	-0.288595
6.6	-0.257303
6.61667	-0.229903
6.63333	-0.200787
6.65	-0.174517
6.66667	-0.150383
6.68333	-0.130478
6.7	-0.113128
6.71667	-0.098209
6.73333	-0.08534
6.75	-0.074398
6.76667	-0.064795
6.78333	-0.057412
6.8	-0.050788
6.81667	-0.04421
6.83333	-0.03805
6.85	-0.033105
6.86667	-0.029248
6.88333	-0.026397
6.9	-0.023262
6.91667	-0.02072
6.93333	-0.019015
6.95	-0.016808
6.96667	-0.014559
6.98333	-0.012855
7	-0.012043
7.01667	-0.01053
7.03333	-0.009686
7.05	-0.00901
7.06667	-0.00825
7.08333	-0.006821
7.1	-0.005324
7.11667	-0.003924
7.13333	-0.00332
7.15	-0.002548
7.16667	-0.001776
7.18333	-0.000669
7.2	0.00021
7.21667	0.001536
7.23333	0.001856
7.25	0.002218
7.26667	0.001743
7.28333	0.000682
7.3	-0.000356
7.31667	-0.000615
7.33333	-0.001208
7.35	-0.002555
7.36667	-0.003316
7.38333	-0.003701
7.4	-0.004105
7.41667	-0.004567
7.43333	-0.004862
7.45	-0.00499
7.46667	-0.004154
7.48333	-0.003821
7.5	-0.003799
7.51667	-0.003919
7.53333	-0.003954
7.55	-0.004492
7.56667	-0.004234
7.58333	-0.003725
7.6	-0.002351
7.61667	-0.00149
7.63333	-0.000504
7.65	-0.000104
7.66667	-0.000122
7.68333	-0.000141
7.7	-0.000961
7.71667	-0.001076
7.73333	-0.000647
7.75	-0.001013
7.76667	-0.001337
7.78333	-0.002038
7.8	-0.00253
7.81667	-0.003523
7.83333	-0.004642
7.85	-0.005216
7.86667	-0.006
7.88333	-0.00536
7.9	-0.005046
7.91667	-0.005351
7.93333	-0.006451
7.95	-0.0073
7.96667	-0.008233
7.98333	-0.009082
8	-0.009155
8.01667	-0.00862
8.03333	-0.007834
8.05	-0.007635
8.06667	-0.007602
8.08333	-0.007235
8.1	-0.007037
8.11667	-0.006547
8.13333	-0.007062
8.15	-0.006782
8.16667	-0.006209
8.18333	-0.005551
8.2	-0.002654
8.21667	-0.001702
8.23333	-0.000751
8.25	0.002001
8.26667	0.005883
8.28333	0.010184
8.3	0.014154
8.31667	0.018129
8.33333	0.02156
8.35	0.025075
8.36667	0.028464
8.38333	0.031519
8.4	0.036307
8.41667	0.043296
8.43333	0.051039
8.45	0.056479
8.46667	0.063426
8.48333	0.064679
8.5	0.067871
8.51667	0.065681
8.53333	0.006258
8.55	-0.671639
8.56667	-2.39825
8.58333	-5.11474
8.6	-8.13737
8.61667	-10.5166
8.63333	-11.5852
8.65	-11.2321
8.66667	-9.9883
8.68333	-8.40063
8.7	-6.76705
8.71667	-5.2531
8.73333	-3.9525
8.75	-2.95545
8.76667	-2.24133
8.78333	-1.75846
8.8	-1.46988
8.81667	-1.32096
8.83333	-1.22483
8.85	-1.16069
8.86667	-1.10714
8.88333	-1.04241
8.9	-0.970652
8.91667	-0.896124
8.93333	-0.822223
8.95	-0.75163
8.96667	-0.685559
8.98333	-0.626061
9	-0.569384
9.01667	-0.518745
9.03333	-0.474805
9.05	-0.432037
9.06667	-0.391823
9.08333	-0.355336
9.1	-0.322058
9.11667	-0.294961
9.13333	-0.268491
9.15	-0.243528
9.16667	-0.221664
9.18333	-0.200804
9.2	-0.180279
9.21667	-0.16352
9.23333	-0.147892
9.25	-0.134733
9.26667	-0.122957
9.28333	-0.113357
9.3	-0.104439
9.31667	-0.096582
9.33333	-0.090107
9.35	-0.084511
9.36667	-0.078413
9.38333	-0.072607
9.4	-0.067327
9.41667	-0.061744
9.43333	-0.055783
9.45	-0.051163
9.46667	-0.04583
9.48333	-0.041335
9.5	-0.038466
9.51667	-0.036733
9.53333	-0.035167
9.55	-0.033601
9.56667	-0.031157
9.58333	-0.029549
9.6	-0.028071
9.61667	-0.025988
9.63333	-0.024115
9.65	-0.021739
9.66667	-0.01907
9.68333	-0.01682
9.7	-0.015672
9.71667	-0.014524
9.73333	-0.012998
9.75	-0.011891
9.76667	-0.011496
9.78333	-0.010599
9.8	-0.010896
9.81667	-0.011372
9.83333	-0.011387
9.85	-0.011152
9.86667	-0.010665
9.88333	-0.010262
9.9	-0.009882
9.91667	-0.008849
9.93333	-0.00681
9.95	-0.004689
9.96667	-0.003321
9.98333	-0.002874
10	-0.003451
10.0167	-0.004042
10.0333	-0.004047
10.05	-0.003885
10.0667	-0.00389
10.0833	-0.004188
10.1	-0.003621
10.1167	-0.003563
10.1333	-0.003296
10.15	-0.002442
10.1667	-0.001212
10.1833	-0.000233
10.2	0.000698
10.2167	0.001548
10.2333	0.00156
10.25	0.001824
10.2667	0.001711
10.2833	0.001012
10.3	0.000858
10.3167	0.000927
10.3333	0.001582
10.35	0.002529
10.3667	0.003017
10.3833	0.003295
10.4	0.00291
10.4167	0.002841
10.4333	0.003106
10.45	0.003539
10.4667	0.003554
10.4833	0.003191
10.5	0.002673
10.5167	0.002184
10.5333	0.00136
10.55	0.000829
10.5667	0.000759
10.5833	-0.000148
10.6	-0.001501
10.6167	-0.002611
10.6333	-0.00347
10.65	-0.003114
10.6667	-0.003261
10.6833	-0.00391
10.7	-0.003451
10.7167	-0.002199
10.7333	-0.001031
10.75	-0.000575
10.7667	-0.000789
10.7833	-0.000877
10.8	-0.000606
10.8167	-0.000205
10.8333	0.000155
10.85	0.00085
10.8667	0.001169
10.8833	0.001989
10.9	0.004303
10.9167	0.005041
10.9333	0.006699
10.95	0.006515
10.9667	0.00495
10.9833	0.007278
11	0.006958
11.0167	0.00645
11.0333	-0.003186
11.05	-0.391225
11.0667	-1.67947
11.0833	-3.94395
11.1	-6.72098
11.1167	-9.19298
11.1333	-10.6852
11.15	-10.8978
11.1667	-10.1303
11.1833	-8.8577
11.2	-7.41966
11.2167	-5.97651
11.2333	-4.64964
11.25	-3.56058
11.2667	-2.72954
11.2833	-2.13724
11.3	-1.75717
11.3167	-1.4948
11.3333	-1.35779
11.35	-1.26389
11.3667	-1.18896
11.3833	-1.11069
11.4	-1.02789
11.4167	-0.943667
11.4333	-0.851827
11.45	-0.763629
11.4667	-0.68368
11.4833	-0.609968
11.5	-0.544504
11.5167	-0.488162
11.5333	-0.441828
11.55	-0.40148
11.5667	-0.362473
11.5833	-0.323214
11.6	-0.295926
11.6167	-0.269969
11.6333	-0.238234
11.65	-0.207252
11.6667	-0.184561
11.6833	-0.162456
11.7	-0.143443
11.7167	-0.126342
11.7333	-0.110539
11.75	-0.096579
11.7667	-0.085172
11.7833	-0.074937
11.8	-0.065491
11.8167	-0.057239
11.8333	-0.049867
11.85	-0.044169
11.8667	-0.03935
11.8833	-0.03495
11.9	-0.03096
11.9167	-0.028159
11.9333	-0.02586
11.95	-0.022932
11.9667	-0.019461
11.9833	-0.015781
12	-0.012843
12.0167	-0.010502
12.0333	-0.008454
12.05	-0.006616
12.0667	-0.005029
12.0833	-0.003567
12.1	-0.002135
12.1167	-0.001253
12.1333	-0.000705
12.15	-0.000576
12.1667	-0.001075
12.1833	-0.001784
12.2	-0.00252
12.2167	-0.003129
12.2333	-0.002734
12.25	-0.001794
12.2667	-0.001315
12.2833	-0.001506
12.3	-0.002267
12.3167	-0.002893
12.3333	-0.003352
12.35	-0.003517
12.3667	-0.003683
12.3833	-0.003555
12.4	-0.003073
12.4167	-0.002404
12.4333	-0.002363
12.45	-0.001861
12.4667	-0.000899
12.4833	0.000189
12.5	0.000714
12.5167	0.001524
12.5333	0.002208
12.55	0.002306
12.5667	0.001776
12.5833	0.001665
12.6	0.002458
12.6167	0.003091
12.6333	0.003556
12.65	0.003937
12.6667	0.004444
12.6833	0.005077
12.7	0.005989
12.7167	0.006164
12.7333	0.005837
12.75	0.005552
12.7667	0.005476
12.7833	0.006489
12.8	0.007489
12.8167	0.008135
12.8333	0.009493
12.85	0.011018
12.8667	0.012041
12.8833	0.013064
12.9	0.014029
12.9167	0.01489
12.9333	0.015791
12.95	0.017112
12.9667	0.016884
12.9833	0.01385
13	0.008954
13.0167	0.003934
13.0333	3e-06
13.05	-0.002253
13.0667	-0.003337
13.0833	-0.004045
13.1	-0.004445
13.1167	-0.008093
13.1333	-0.012118
13.15	-0.009444
13.1667	-0.006309
13.1833	-0.006524
13.2	-0.007065
13.2167	-0.007569
13.2333	-0.007906
13.25	-0.008033
13.2667	-0.008704
13.2833	-0.009962
13.3	-0.01
13.3167	-0.007084
13.3333	-0.001948
13.35	0.003522
13.3667	0.009244
13.3833	0.011951
13.4	0.011521
13.4167	0.009096
13.4333	0.008974
13.45	0.010401
13.4667	0.01141
13.4833	0.011372
13.5	0.016734
13.5167	0.024483
13.5333	0.004474
13.55	-0.40696
13.5667	-1.64416
13.5833	-3.75162
13.6	-6.23297
13.6167	-8.38153
13.6333	-9.73522
13.65	-10.0528
13.6667	-9.5582
13.6833	-8.60572
13.7	-7.38429
13.7167	-6.09218
13.7333	-4.87686
13.75	-3.84777
13.7667	-3.03421
13.7833	-2.43447
13.8	-2.01896
13.8167	-1.73703
13.8333	-1.56052
13.85	-1.42261
13.8667	-1.31832
13.8833	-1.23907
13.9	-1.1399
13.9167	-1.03516
13.9333	-0.942635
13.95	-0.850828
13.9667	-0.768315
13.9833	-0.687687
14	-0.612684
14.0167	-0.546317
14.0333	-0.493306
14.05	-0.448209
14.0667	-0.409517
14.0833	-0.375305
14.1	-0.344711
14.1167	-0.308873
14.1333	-0.276301
14.15	-0.247204
14.1667	-0.21995
14.1833	-0.194286
14.2	-0.171489
14.2167	-0.150376
14.2333	-0.132152
14.25	-0.116189
14.2667	-0.10144
14.2833	-0.088952
14.3	-0.078369
14.3167	-0.068403
14.3333	-0.059567
14.35	-0.050982
14.3667	-0.0447
14.3833	-0.039004
14.4	-0.03287
14.4167	-0.027708
14.4333	-0.023886
14.45	-0.01931
14.4667	-0.01306
14.4833	-0.006139
14.5	0.000967
14.5167	0.004568
14.5333	0.006787
14.55	0.008546
14.5667	0.009803
14.5833	0.010724
14.6	0.010575
14.6167	0.010625
14.6333	0.011848
14.65	0.01261
14.6667	0.012618
14.6833	0.012878
14.7	0.014578
14.7167	0.017793
14.7333	0.021092
14.75	0.02326
14.7667	0.025135
14.7833	0.024833
14.8	0.022327
14.8167	0.018865
14.8333	0.015235
14.85	0.012904
14.8667	0.011368
14.8833	0.008367
14.9	0.005878
14.9167	0.003624
14.9333	0.002458
14.95	0.001334
14.9667	-0.000292
14.9833	-0.00217
15	-0.003246
15.0167	-0.005713
15.0333	-0.008641
15.05	-0.01316
15.0667	-0.017889
15.0833	-0.020817
15.1	-0.023406
15.1167	-0.02549
15.1333	-0.027868
15.15	-0.030455
15.1667	-0.032623
15.1833	-0.03454
15.2	-0.037122
15.2167	-0.039285
15.2333	-0.040694
15.25	-0.041768
15.2667	-0.044391
15.2833	-0.046847
15.3	-0.049294
15.3167	-0.052322
15.3333	-0.056313
15.35	-0.0593
15.3667	-0.06237
15.3833	-0.066277
15.4	-0.070168
15.4167	-0.075866
15.4333	-0.081564
15.45	-0.086508
15.4667	-0.090699
15.4833	-0.09468
15.5	-0.099471
15.5167	-0.104767
15.5333	-0.103867
15.55	-0.110336
15.5667	-0.119108
15.5833	-0.124237
15.6	-0.128863
15.6167	-0.133938
15.6333	-0.137757
15.65	-0.142205
15.6667	-0.152304
15.6833	-0.146703
15.7	0.071185
15.7167	0.262331
15.7333	0.281986
15.75	0.289332
15.7667	0.288053
15.7833	0.274214
15.8	0.252359
15.8167	0.227965
15.8333	0.201393
15.85	0.17524
15.8667	0.151892
15.8833	0.13428
15.9	0.113548
15.9167	0.087267
15.9333	0.05839
15.95	0.030392
15.9667	0.004529
15.9833	-0.018068
16	-0.033661
16.0167	-0.044651
16.0333	-0.05003
16.05	-0.246412
16.0667	-1.12641
16.0833	-2.82598
16.1	-4.96805
16.1167	-6.99532
16.1333	-8.43217
16.15	-9.08638
16.1667	-9.07619
16.1833	-8.62651
16.2	-7.84653
16.2167	-6.84002
16.2333	-5.74458
16.25	-4.72128
16.2667	-3.86541
16.2833	-3.20176
16.3	-2.70101
16.3167	-2.34981
16.3333	-2.081
16.35	-1.89894
16.3667	-1.76038
16.3833	-1.63521
16.4	-1.5057
16.4167	-1.39741
16.4333	-1.2789
16.45	-1.1516
16.4667	-1.04269
16.4833	-0.935273
16.5	-0.837742
16.5167	-0.753793
16.5333	-0.681601
16.55	-0.623604
16.5667	-0.57423
16.5833	-0.531975
16.6	-0.487417
16.6167	-0.44519
16.6333	-0.407311
16.65	-0.370689
16.6667	-0.338294
16.6833	-0.310673
16.7	-0.284894
16.7167	-0.264431
16.7333	-0.24526
16.75	-0.226758
16.7667	-0.211439
16.7833	-0.198716
16.8	-0.186746
16.8167	-0.175287
16.8333	-0.164286
16.85	-0.154247
16.8667	-0.144291
16.8833	-0.136011
16.9	-0.128065
16.9167	-0.120055
16.9333	-0.112838
16.95	-0.107129
16.9667	-0.102132
16.9833	-0.097135
17	-0.092807
17.0167	-0.088464
17.0333	-0.083706
17.05	-0.079282
17.0667	-0.075906
17.0833	-0.072027
17.1	-0.067478
17.1167	-0.06359
17.1333	-0.059962
17.15	-0.056711
17.1667	-0.054424
17.1833	-0.052596
17.2	-0.050811
17.2167	-0.050107
17.2333	-0.048706
17.25	-0.046971
17.2667	-0.044022
17.2833	-0.041449
17.3	-0.0385
17.3167	-0.035676
17.3333	-0.033251
17.35	-0.031788
17.3667	-0.029948
17.3833	-0.02635
17.4	-0.023422
17.4167	-0.021332
17.4333	-0.019767
17.45	-0.017616
17.4667	-0.015089
17.4833	-0.012352
17.5	-0.009573
17.5167	-0.006932
17.5333	-0.004229
17.55	-0.002322
17.5667	-0.000666
17.5833	0.000696
17.6	0.00185
17.6167	0.003411
17.6333	0.00445
17.65	0.00486
17.6667	0.005899
17.6833	0.006226
17.7	0.006343
17.7167	0.005403
17.7333	0.005784
17.75	0.005285
17.7667	0.00508
17.7833	0.004791
17.8	0.004293
17.8167	0.00411
17.8333	0.002572
17.85	0.00141
17.8667	-0.000212
17.8833	-0.001876
17.9	-0.004335
17.9167	-0.00712
17.9333	-0.008662
17.95	-0.008069
17.9667	-0.007811
17.9833	-0.007637
18	-0.006709
18.0167	-0.005152
18.0333	-0.003689
18.05	-0.001012
18.0667	0.001749
18.0833	0.004049
18.1	0.004884
18.1167	0.005423
18.1333	0.005956
18.15	0.005359
18.1667	0.006227
18.1833	0.007304
18.2	0.009512
18.2167	0.012503
18.2333	0.014405
18.25	0.014506
18.2667	0.014063
18.2833	0.014457
18.3	0.014014
18.3167	0.012785
18.3333	0.010845
18.35	0.009282
18.3667	0.007091
18.3833	0.005276
18.4	0.005346
18.4167	0.00719
18.4333	0.0069
18.45	0.002592
18.4667	0.000209
18.4833	-0.002425
18.5	-0.00284
18.5167	-0.009438
18.5333	-0.011009
18.55	-0.198055
18.5667	-0.888564
18.5833	-2.19587
18.6	-3.78981
18.6167	-5.29556
18.6333	-6.47508
18.65	-7.19819
18.6667	-7.58158
18.6833	-7.63003
18.7	-7.33868
18.7167	-6.78276
18.7333	-6.02767
18.75	-5.22234
18.7667	-4.47349
18.7833	-3.84823
18.8	-3.30692
18.8167	-2.87278
18.8333	-2.521
18.85	-2.23909
18.8667	-2.01798
18.8833	-1.83413
18.9	-1.67352
18.9167	-1.51508
18.9333	-1.3821
18.95	-1.23643
18.9667	-1.11911
18.9833	-1.00471
19	-0.904008
19.0167	-0.795643
19.0333	-0.714116
19.05	-0.645191
19.0667	-0.583551
19.0833	-0.529572
19.1	-0.481665
19.1167	-0.438952
19.1333	-0.40072
19.15	-0.368181
19.1667	-0.332712
19.1833	-0.304444
19.2	-0.273036
19.2167	-0.245652
19.2333	-0.218898
19.25	-0.19474
19.2667	-0.172549
19.2833	-0.152494
19.3	-0.135076
19.3167	-0.119634
19.3333	-0.105701
19.35	-0.094155
19.3667	-0.084492
19.3833	-0.075584
19.4	-0.068349
19.4167	-0.062424
19.4333	-0.057171
19.45	-0.05221
19.4667	-0.046371
19.4833	-0.041662
19.5	-0.038125
19.5167	-0.033304
19.5333	-0.029909
19.55	-0.026765
19.5667	-0.02471
19.5833	-0.023451
19.6	-0.022191
19.6167	-0.021115
19.6333	-0.020377
19.65	-0.019639
19.6667	-0.019404
19.6833	-0.017829
19.7	-0.016087
19.7167	-0.014404
19.7333	-0.012391
19.75	-0.010378
19.7667	-0.008658
19.7833	-0.007356
19.8	-0.006976
19.8167	-0.006654
19.8333	-0.006085
19.85	-0.006688
19.8667	-0.006286
19.8833	-0.005592
19.9	-0.004688
19.9167	-0.002912
19.9333	-0.001138
19.95	-0.000285
19.9667	0.000358
19.9833	0.001336
20	0.002357
20.0167	0.001959
20.0333	0.00152
20.05	0.000914
20.0667	0.000601
20.0833	0.001042
20.1	0.001064
20.1167	0.001941
20.1333	0.002697
20.15	0.00362
20.1667	0.004459
20.1833	0.004504
20.2	0.004966
20.2167	0.004743
20.2333	0.004863
20.25	0.003811
20.2667	0.002298
20.2833	0.001874
20.3	0.001408
20.3167	0.000345
20.3333	-0.000918
20.35	-0.001133
20.3667	-0.001265
20.3833	-0.000895
20.4	-0.000524
20.4167	-0.000621
20.4333	-0.000372
20.45	-0.000457
20.4667	-0.001505
20.4833	-0.00247
20.5	-0.003476
20.5167	-0.003648
20.5333	-0.004225
20.55	-0.004675
20.5667	-0.005042
20.5833	-0.004823
20.6	-0.004981
20.6167	-0.005301
20.6333	-0.004976
20.65	-0.004651
20.6667	-0.00441
20.6833	-0.003331
20.7	-0.001289
20.7167	0.000225
20.7333	0.001009
20.75	0.002336
20.7667	0.00404
20.7833	0.005536
20.8	0.007282
20.8167	0.008806
20.8333	0.009563
20.85	0.009902
20.8667	0.010366
20.8833	0.012211
20.9	0.014852
20.9167	0.017109
20.9333	0.021072
20.95	0.021517
20.9667	0.021503
20.9833	0.014998
21	0.003846
21.0167	-0.010042
21.0333	-0.012514
21.05	-0.083942
21.0667	-0.407458
21.0833	-1.04741
21.1	-1.87372
21.1167	-2.71525
21.1333	-3.42019
21.15	-3.96042
21.1667	-4.23743
21.1833	-4.29161
21.2	-4.14688
21.2167	-3.90544
21.2333	-3.57907
21.25	-3.26212
21.2667	-2.97908
21.2833	-2.71618
21.3	-2.49326
21.3167	-2.29892
21.3333	-2.11264
21.35	-1.95391
21.3667	-1.7984
21.3833	-1.67576
21.4	-1.55253
21.4167	-1.43423
21.4333	-1.33494
21.45	-1.24246
21.4667	-1.15011
21.4833	-1.06049
21.5	-0.975132
21.5167	-0.898734
21.5333	-0.836446
21.55	-0.777506
21.5667	-0.721247
21.5833	-0.669299
21.6	-0.623172
21.6167	-0.581368
21.6333	-0.543171
21.65	-0.507988
21.6667	-0.476071
21.6833	-0.447923
21.7	-0.420695
21.7167	-0.396338
21.7333	-0.371868
21.75	-0.349283
21.7667	-0.328037
21.7833	-0.309135
21.8	-0.291825
21.8167	-0.275346
21.8333	-0.261441
21.85	-0.247075
21.8667	-0.233589
21.8833	-0.221358
21.9	-0.209044
21.9167	-0.197197
21.9333	-0.185878
21.95	-0.173513
21.9667	-0.16253
21.9833	-0.151839
22	-0.142614
22.0167	-0.133491
22.0333	-0.125198
22.05	-0.117741
22.0667	-0.110829
22.0833	-0.104252
22.1	-0.098345
22.1167	-0.091965
22.1333	-0.085082
22.15	-0.07866
22.1667	-0.072573
22.1833	-0.067113
22.2	-0.061863
22.2167	-0.057241
22.2333	-0.053714
22.25	-0.050564
22.2667	-0.047749
22.2833	-0.046106
22.3	-0.044087
22.3167	-0.041492
22.3333	-0.038326
22.35	-0.035201
22.3667	-0.032998
22.3833	-0.030628
22.4	-0.028717
22.4167	-0.025782
22.4333	-0.022954
22.45	-0.021465
22.4667	-0.020562
22.4833	-0.019576
22.5	-0.01859
22.5167	-0.017296
22.5333	-0.016198
22.55	-0.015184
22.5667	-0.013918
22.5833	-0.012653
22.6	-0.011178
22.6167	-0.00964
22.6333	-0.008337
22.65	-0.008164
22.6667	-0.008494
22.6833	-0.008782
22.7	-0.007856
22.7167	-0.006725
22.7333	-0.005736
22.75	-0.005668
22.7667	-0.005977
22.7833	-0.005741
22.8	-0.005464
22.8167	-0.004331
22.8333	-0.002699
22.85	-0.002323
22.8667	-0.001947
22.8833	-0.001194
22.9	-0.000943
22.9167	-0.000231
22.9333	0.000579
22.95	0.001472
22.9667	0.002617
22.9833	0.003426
23	0.004278
23.0167	0.005197
23.0333	0.005729
23.05	0.005758
23.0667	0.006247
23.0833	0.00749
23.1	0.008733
23.1167	0.009772
23.1333	0.010731
23.15	0.010476
23.1667	0.009677
23.1833	0.009296
23.2	0.00946
23.2167	0.009349
23.2333	0.009504
23.25	0.008612
23.2667	0.007594
23.2833	0.006074
23.3	0.00468
23.3167	0.004818
23.3333	0.005604
23.35	0.005803
23.3667	0.00571
23.3833	0.004863
23.4	0.002718
23.4167	0.001604
23.4333	0.001558
23.45	0.000801
23.4667	0.000504
23.4833	0.004729
23.5	0.012763
23.5167	0.011069
23.5333	-0.002454
23.55	-0.043483
23.5667	-0.110513
23.5833	-0.145597
23.6	-0.140865
23.6167	-0.12338
23.6333	-0.115798
23.65	-0.126595
23.6667	-0.118343
23.6833	-0.112895
23.7	-0.111049
23.7167	-0.11056
23.7333	-0.110386
23.75	-0.108245
23.7667	-0.10221
23.7833	-0.093076
23.8	-0.084026
23.8167	-0.078011
23.8333	-0.075576
23.85	-0.075193
23.8667	-0.0764
23.8833	-0.078445
23.9	-0.080155
23.9167	-0.081635
23.9333	-0.084142
23.95	-0.086063
23.9667	-0.086602
23.9833	-0.085969
24	-0.084038
24.0167	-0.081249
24.0333	-0.077772
24.05	-0.074546
24.0667	-0.072032
24.0833	-0.069895
24.1	-0.066794
24.1167	-0.063717
24.1333	-0.061626
24.15	-0.060707
24.1667	-0.059746
24.1833	-0.059246
24.2	-0.058872
24.2167	-0.058186
24.2333	-0.056729
24.25	-0.054603
24.2667	-0.051136
24.2833	-0.047879
24.3	-0.045501
24.3167	-0.044111
24.3333	-0.042745
24.35	-0.042761
24.3667	-0.043196
24.3833	-0.043296
24.4	-0.043229
24.4167	-0.042768
24.4333	-0.043673
24.45	-0.045708
24.4667	-0.046403
24.4833	-0.046052
24.5	-0.044696
24.5167	-0.043032
24.5333	-0.040975
24.55	-0.039629
24.5667	-0.039205
24.5833	-0.038571
24.6	-0.03777
24.6167	-0.037541
24.6333	-0.037046
24.65	-0.035755
24.6667	-0.035678
24.6833	-0.035183
24.7	-0.033975
24.7167	-0.032797
24.7333	-0.031729
24.75	-0.030536
24.7667	-0.028882
24.7833	-0.026642
24.8	-0.025658
24.8167	-0.023992
24.8333	-0.023442
24.85	-0.023018
24.8667	-0.023139
24.8833	-0.02284
24.9	-0.021705
24.9167	-0.02085
24.9333	-0.02082
24.95	-0.020372
24.9667	-0.019756
24.9833	-0.020228
25	-0.020114
25.0167	-0.019404
25.0333	-0.019351
25.05	-0.020344
25.0667	-0.021296
25.0833	-0.022415
25.1	-0.023032
25.1167	-0.022132
25.1333	-0.021136
25.15	-0.020643
25.1667	-0.019019
25.1833	-0.017186
25.2	-0.015018
25.2167	-0.01305
25.2333	-0.011113
25.25	-0.010307
25.2667	-0.009961
25.2833	-0.00928
25.3	-0.008432
25.3167	-0.007576
25.3333	-0.006374
25.35	-0.005257
25.3667	-0.003971
25.3833	-0.002644
25.4	-0.00094
25.4167	0.001022
25.4333	0.002408
25.45	0.001491
25.4667	0.001328
25.4833	0.00129
25.5	-0.000381
25.5167	-0.00284
25.5333	-0.006045
25.55	-0.009919
25.5667	-0.014129
25.5833	-0.017877
25.6	-0.020245
25.6167	-0.021894
25.6333	-0.023494
25.65	-0.023838
25.6667	-0.023973
25.6833	-0.024358
25.7	-0.026
25.7167	-0.028474
25.7333	-0.031067
25.75	-0.033074
25.7667	-0.03261
25.7833	-0.030178
25.8	-0.026826
25.8167	-0.023176
25.8333	-0.020064
25.85	-0.016659
25.8667	-0.013673
25.8833	-0.009347
25.9	-0.003891
25.9167	0.000858
25.9333	0.003519
25.95	0.008231
25.9667	0.023578
25.9833	0.037752
26	0.036896
26.0167	0.021766
26.0333	0.009696
26.05	-0.008069
26.0667	-0.074358
26.0833	-0.11582
26.1	-0.108044
26.1167	-0.084904
26.1333	-0.097686
26.15	-0.095437
26.1667	-0.061914
26.1833	-0.043421
26.2	-0.033762
26.2167	-0.03273
26.2333	-0.042338
26.25	-0.050606
26.2667	-0.05297
26.2833	-0.047128
26.3	-0.037477
26.3167	-0.032184
26.3333	-0.040341
26.35	-0.04385
26.3667	-0.037185
26.3833	-0.032321
26.4	-0.03315
26.4167	-0.03336
26.4333	-0.033038
26.45	-0.033847
26.4667	-0.036708
26.4833	-0.034879
26.5	-0.029324
26.5167	-0.026501
26.5333	-0.022565
26.55	-0.017164
26.5667	-0.012182
26.5833	-0.007409
26.6	-0.003054
26.6167	0.001957
26.6333	0.006444
26.65	0.009633
26.6667	0.009681
26.6833	0.007678
26.7	0.005089
26.7167	0.001857
26.7333	-0.000858
26.75	-0.003196
26.7667	-0.005032
26.7833	-0.006198
26.8	-0.00615
26.8167	-0.005574
26.8333	-0.005826
26.85	-0.006749
26.8667	-0.006331
26.8833	-0.00516
26.9	-0.004323
26.9167	-0.004218
26.9333	-0.004107
26.95	-0.004206
26.9667	-0.003969
26.9833	-0.003398
27	-0.002785
27.0167	-0.002861
27.0333	-0.00394
27.05	-0.004851
27.0667	-0.005385
27.0833	-0.006003
27.1	-0.005867
27.1167	-0.005875
27.1333	-0.006046
27.15	-0.006176
27.1667	-0.005971
27.1833	-0.005179
27.2	-0.004848
27.2167	-0.004866
27.2333	-0.004832
27.25	-0.004337
27.2667	-0.003549
27.2833	-0.002762
27.3	-0.002769
27.3167	-0.002744
27.3333	-0.002403
27.35	-0.001309
27.3667	0.000288
27.3833	0.001508
27.4	0.001849
27.4167	0.002271
27.4333	0.002897
27.45	0.003899
27.4667	0.004022
27.4833	0.003726
27.5	0.004519
27.5167	0.005734
27.5333	0.00708
27.55	0.00805
27.5667	0.008684
27.5833	0.008691
27.6	0.007818
27.6167	0.006658
27.6333	0.006306
27.65	0.006038
27.6667	0.00577
27.6833	0.005293
27.7	0.004773
27.7167	0.004259
27.7333	0.003633
27.75	0.002714
27.7667	0.002339
27.7833	0.001503
27.8	0.001003
27.8167	0.000924
27.8333	0.001232
27.85	0.001037
27.8667	0.000298
27.8833	-0.000567
27.9	-0.001013
27.9167	-0.001793
27.9333	-0.002067
27.95	-0.001043
27.9667	-0.000354
27.9833	-0.000418
28	2e-05
28.0167	0.000708
28.0333	0.001311
28.05	0.001537
28.0667	0.001889
28.0833	0.002534
28.1	0.001923
28.1167	0.001435
28.1333	0.001274
28.15	0.001532
28.1667	0.000576
28.1833	-0.000339
28.2	-0.000834
28.2167	-0.001335
28.2333	-0.002143
28.25	-0.00224
28.2667	-0.002211
28.2833	-0.002685
28.3	-0.003535
28.3167	-0.002969
28.3333	-0.003512
28.35	-0.004515
28.3667	-0.004975
28.3833	-0.005015
28.4	-0.003967
28.4167	-0.003681
28.4333	-0.004087
28.45	-0.005122
28.4667	-0.004356
28.4833	-0.003884
28.5	-0.002909
28.5167	-0.007007
28.5333	-0.001372
28.55	-0.023161
28.5667	-0.07991
28.5833	-0.107853
28.6	-0.092086
28.6167	-0.065147
28.6333	-0.068205
28.65	-0.059665
28.6667	-0.03509
28.6833	-0.02182
28.7	-0.012359
28.7167	-0.011529
28.7333	-0.014065
28.75	-0.015136
28.7667	-0.009006
28.7833	1.3e-05
28.8	0.00786
28.8167	0.011809
28.8333	0.011263
28.85	0.007117
28.8667	0.00096
28.8833	-0.006201
28.9	-0.012901
28.9167	-0.018768
28.9333	-0.023601
28.95	-0.027637
28.9667	-0.032889
28.9833	-0.036549
29	-0.037571
29.0167	-0.037424
29.0333	-0.036784
29.05	-0.035935
29.0667	-0.03316
29.0833	-0.029673
29.1	-0.026772
29.1167	-0.024585
29.1333	-0.02454
29.15	-0.025626
29.1667	-0.02755
29.1833	-0.028594
29.2	-0.027125
29.2167	-0.024863
29.2333	-0.024029
29.25	-0.023194
29.2667	-0.024411
29.2833	-0.026047
29.3	-0.025883
29.3167	-0.026933
29.3333	-0.02811
29.35	-0.028241
29.3667	-0.026949
29.3833	-0.028712
29.4	-0.035668
29.4167	-0.045554
29.4333	-0.055564
29.45	-0.063523
29.4667	-0.068384
29.4833	-0.070189
29.5	-0.070737
29.5167	-0.076853
29.5333	-0.082882
29.55	-0.084263
29.5667	-0.078276
29.5833	-0.061068
29.6	-0.044236
29.6167	-0.034563
29.6333	-0.032671
29.65	-0.033626
29.6667	-0.03525
29.6833	-0.033065
29.7	-0.034899
29.7167	-0.032544
29.7333	-0.028505
29.75	-0.016721
29.7667	-0.001503
29.7833	0.005299
29.8	0.00155
29.8167	-0.000228
29.8333	0.001104
29.85	0.002101
29.8667	0.002889
29.8833	0.002086
29.9	0.000152
29.9167	-0.001904
29.9333	-0.006416
29.95	-0.012979
29.9667	-0.019374
29.9833	-0.02309
30	-0.022912
30.0167	-0.028048
30.0333	-0.031324
30.05	-0.033134
30.0667	-0.033102
30.0833	-0.034452
30.1	-0.044385
30.1167	-0.045019
30.1333	-0.040482
30.15	-0.037621
30.1667	-0.034675
30.1833	-0.038302
30.2	-0.039083
30.2167	-0.042874
30.2333	-0.051791
30.25	-0.063345
30.2667	-0.07268
30.2833	-0.076112
30.3	-0.074855
30.3167	-0.07217
30.3333	-0.06929
30.35	-0.072941
30.3667	-0.080863
30.3833	-0.09113
30.4	-0.094195
30.4167	-0.091436
30.4333	-0.099156
30.45	-0.108173
30.4667	-0.117107
30.4833	-0.113229
30.5	-0.114333
30.5167	-0.108399
30.5333	-0.094267
30.55	-0.076534
30.5667	-0.060099
30.5833	-0.046887
30.6	-0.044478
30.6167	-0.03725
30.6333	-0.024625
30.65	-0.019452
30.6667	-0.014991
30.6833	-0.01007
30.7	-0.003725
30.7167	0.003127
30.7333	0.010815
30.75	0.020094
30.7667	0.02908
30.7833	0.034046
30.8	0.034491
30.8167	0.031675
30.8333	0.027605
30.85	0.023618
30.8667	0.020762
30.8833	0.018367
30.9	0.018902
30.9167	0.019484
30.9333	0.018351
30.95	0.012528
30.9667	0.014326
30.9833	0.010178
31	0.001341
31.0167	-0.001967
31.0333	-0.009599
31.05	-0.020622
31.0667	-0.075313
31.0833	-0.099399
31.1	-0.081073
31.1167	-0.09691
31.1333	-0.069611
31.15	-0.003334
31.1667	0.026937
31.1833	0.03305
31.2	0.031209
31.2167	0.025598
31.2333	0.018724
31.25	0.012562
31.2667	0.009791
31.2833	0.009866
31.3	0.016599
31.3167	0.017385
31.3333	0.014083
31.35	0.009733
31.3667	0.005635
31.3833	0.001579
31.4	-0.002895
31.4167	-0.007164
31.4333	-0.011186
31.45	-0.014454
31.4667	-0.017346
31.4833	-0.018646
31.5	-0.019612
31.5167	-0.019451
31.5333	-0.019608
31.55	-0.019681
31.5667	-0.019921
31.5833	-0.021459
31.6	-0.02283
31.6167	-0.023703
31.6333	-0.025123
31.65	-0.025663
31.6667	-0.026078
31.6833	-0.026409
31.7	-0.027452
31.7167	-0.027871
31.7333	-0.02709
31.75	-0.025221
31.7667	-0.023226
31.7833	-0.022152
31.8	-0.020408
31.8167	-0.018793
31.8333	-0.017803
31.85	-0.017106
31.8667	-0.014777
31.8833	-0.012531
31.9	-0.010871
31.9167	-0.008124
31.9333	-0.005122
31.95	-0.003083
31.9667	-0.001337
31.9833	-0.001014
32	-6.3e-05
32.0167	0.001223
32.0333	0.002986
32.05	0.007346
32.0667	0.013045
32.0833	0.0182
32.1	0.023773
32.1167	0.028971
32.1333	0.031933
32.15	0.032466
32.1667	0.03191
32.1833	0.031103
32.2	0.03151
32.2167	0.026769
32.2333	0.023786
32.25	0.021766
32.2667	0.019494
32.2833	0.019526
32.3	0.020185
32.3167	0.017454
32.3333	0.014997
32.35	0.013377
32.3667	0.011548
32.3833	0.007123
32.4	0.000772
32.4167	-0.005495
32.4333	-0.011276
32.45	-0.015718
32.4667	-0.017648
32.4833	-0.017568
32.5	-0.016484
32.5167	-0.014939
32.5333	-0.013447
32.55	-0.011872
32.5667	-0.009836
32.5833	-0.008135
32.6	-0.005722
32.6167	-0.00444
32.6333	-0.003439
32.65	-0.002857
32.6667	-0.001982
32.6833	-0.001442
32.7	-0.001991
32.7167	-0.002456
32.7333	-0.002292
32.75	-0.000872
32.7667	-3.8e-05
32.7833	0.000628
32.8	0.000206
32.8167	-0.000635
32.8333	-0.001106
32.85	-0.000991
32.8667	-0.001546
32.8833	-0.002018
32.9	-0.003243
32.9167	-0.005264
32.9333	-0.007841
32.95	-0.009624
32.9667	-0.010821
32.9833	-0.010803
33	-0.01087
33.0167	-0.01035
33.0333	-0.008333
33.05	-0.006276
33.0667	-0.00535
33.0833	-0.005553
33.1	-0.005129
33.1167	-0.005208
33.1333	-0.005618
33.15	-0.005862
33.1667	-0.005227
33.1833	-0.004676
33.2	-0.003288
33.2167	-0.001941
33.2333	-0.000236
33.25	0.001719
33.2667	0.003841
33.2833	0.005378
33.3	0.00683
33.3167	0.007404
33.3333	0.007686
33.35	0.008472
33.3667	0.007457
33.3833	0.006735
[truncated: 909 more rows]

## Sheet: TSR6-Y616A
DP_X	DP_Y	Baseline_X	Baseline_Y	Fit_X	Fit_Y	NDH_X	NDH_Y
0.083333	0.015082			0.016304	-195.231	0.098296	-196.341
0.1	0.009363			0.098296	-195.203	0.181072	-195.327
0.116667	0.006785			0.181072	-195.122	0.264631	-193.532
0.133333	0.00496			0.264631	-194.943	0.348975	-194.061
0.15	0.003595			0.348975	-194.396	0.434103	-188.166
0.166667	0.001938			0.434103	-187.743	0.520014	-41.7579
0.183333	0.001495			0.520014	-41.8675	0.60671	-4.31522
0.2	0.000834			0.60671	-2.57487	0.694189	-2.53336
0.216667	0.000508			0.694189	-1.66458	0.782452	-1.73809
0.233333	-0.000488			0.782452	-1.4621	0.8715	-1.1178
0.25	-0.001024			0.8715	-1.38302	0.961331	-1.20855
0.266667	-0.001852			0.961331	-1.34243	1.05195	-1.05277
0.283333	-0.00222			1.05195	-1.31757	1.14335	-1.19161
0.3	-0.002858			1.14335	-1.3002	1.23553	-0.744705
0.316667	-0.003916			1.23553	-1.28678	1.32849	-0.359707
0.333333	-0.006019			1.32849	-1.27557	1.42224	-4.55814
0.35	-0.007286			1.42224	-1.26562	1.51678	-1.12839
0.366667	-0.008594			1.51678	-1.25643	1.6121	2.48415
0.383333	-0.009275			1.6121	-1.24766
0.4	-0.00885
0.416667	-0.008635
0.433333	-0.007247
0.45	-0.006195
0.466667	-0.005812
0.483333	-0.006895
0.5	-0.007035
0.516667	-0.007176
0.533333	-0.006646
0.55	-0.006368
0.566667	-0.005881
0.583333	-0.005184
0.6	-0.004158
0.616667	-0.002881
0.633333	-0.000808
0.65	0.001474
0.666667	0.002333
0.683333	0.00294
0.7	0.004944
0.716667	0.006238
0.733333	0.006735
0.75	0.007819
0.766667	0.007982
0.783333	0.008144
0.8	0.008966
0.816667	0.009245
0.833333	0.008519
0.85	0.009091
0.866667	0.008868
0.883333	0.007849
0.9	0.006195
0.916667	0.006637
0.933333	0.005236
0.95	0.002663
0.966667	-0.000579
0.983333	-0.004785
1	-0.007244
1.01667	0.002775
1.03333	-0.101715
1.05	-1.04218
1.06667	-2.1425
1.08333	-2.84755
1.1	-3.24375
1.11667	-3.37614
1.13333	-3.2899
1.15	-2.89882
1.16667	-2.37221
1.18333	-1.83705
1.2	-1.37038
1.21667	-1.0134
1.23333	-0.743762
1.25	-0.563341
1.26667	-0.417796
1.28333	-0.317929
1.3	-0.25586
1.31667	-0.208905
1.33333	-0.183888
1.35	-0.16779
1.36667	-0.150309
1.38333	-0.133917
1.4	-0.120119
1.41667	-0.107786
1.43333	-0.095663
1.45	-0.088228
1.46667	-0.079914
1.48333	-0.06754
1.5	-0.059942
1.51667	-0.058081
1.53333	-0.054085
1.55	-0.05013
1.56667	-0.045255
1.58333	-0.040547
1.6	-0.036645
1.61667	-0.033792
1.63333	-0.030142
1.65	-0.028168
1.66667	-0.026319
1.68333	-0.024219
1.7	-0.023309
1.71667	-0.021689
1.73333	-0.020488
1.75	-0.019579
1.76667	-0.018001
1.78333	-0.014999
1.8	-0.014157
1.81667	-0.012354
1.83333	-0.010007
1.85	-0.008037
1.86667	-0.007114
1.88333	-0.006232
1.9	-0.005254
1.91667	-0.003818
1.93333	-0.002047
1.95	-0.001156
1.96667	-0.000642
1.98333	0.000501
2	0.000442
2.01667	-0.00142
2.03333	-0.002361
2.05	-0.002005
2.06667	-0.00035
2.08333	0.002184
2.1	0.00423
2.11667	0.005101
2.13333	0.005594
2.15	0.005041
2.16667	0.003442
2.18333	0.003014
2.2	0.001974
2.21667	0.000929
2.23333	0.000177
2.25	-0.001119
2.26667	-0.001536
2.28333	-0.001701
2.3	-0.003237
2.31667	-0.002936
2.33333	-0.002467
2.35	-0.001999
2.36667	-0.00086
2.38333	-0.00035
2.4	-0.000918
2.41667	-0.002121
2.43333	-0.002067
2.45	-0.002515
2.46667	-0.001122
2.48333	-0.000105
2.5	-0.000167
2.51667	-0.000277
2.53333	-0.000471
2.55	5e-06
2.56667	0.000356
2.58333	-4.7e-05
2.6	-0.000314
2.61667	0.00046
2.63333	0.001444
2.65	0.001716
2.66667	0.00115
2.68333	0.001171
2.7	-0.000304
2.71667	-0.002036
2.73333	-0.003056
2.75	-0.004998
2.76667	-0.006646
2.78333	-0.007038
2.8	-0.008128
2.81667	-0.008722
2.83333	-0.00764
2.85	-0.006936
2.86667	-0.006566
2.88333	-0.006238
2.9	-0.004547
2.91667	-0.002106
2.93333	-0.000419
2.95	0.000515
2.96667	0.000862
2.98333	0.001251
3	0.002224
3.01667	0.004786
3.03333	0.007474
3.05	0.009869
3.06667	0.00883
3.08333	0.008881
3.1	0.010069
3.11667	0.008915
3.13333	0.006296
3.15	0.004765
3.16667	0.005244
3.18333	0.005639
3.2	0.005709
3.21667	0.005029
3.23333	0.002087
3.25	-0.000143
3.26667	0.000181
3.28333	-8.1e-05
3.3	0.000207
3.31667	-0.000424
3.33333	-0.001976
3.35	-0.001895
3.36667	-0.001689
3.38333	-0.000394
3.4	2.4e-05
3.41667	-0.002029
3.43333	-0.004206
3.45	-0.006552
3.46667	-0.008855
3.48333	-0.015094
3.5	-0.008689
3.51667	0.002739
3.53333	-0.342045
3.55	-2.19211
3.56667	-5.36257
3.58333	-9.40321
3.6	-13.5645
3.61667	-16.7191
3.63333	-18.8039
3.65	-19.5976
3.66667	-19.1737
3.68333	-17.9322
3.7	-16.2137
3.71667	-14.19
3.73333	-11.9619
3.75	-9.76947
3.76667	-7.7936
3.78333	-6.11818
3.8	-4.76355
3.81667	-3.71414
3.83333	-2.91556
3.85	-2.3133
3.86667	-1.88605
3.88333	-1.55953
3.9	-1.32124
3.91667	-1.11493
3.93333	-0.957106
3.95	-0.840354
3.96667	-0.720085
3.98333	-0.62209
4	-0.562075
4.01667	-0.492767
4.03333	-0.413619
4.05	-0.355825
4.06667	-0.304645
4.08333	-0.243962
4.1	-0.21008
4.11667	-0.190771
4.13333	-0.164721
4.15	-0.139299
4.16667	-0.120241
4.18333	-0.101435
4.2	-0.089292
4.21667	-0.080669
4.23333	-0.074851
4.25	-0.069117
4.26667	-0.062337
4.28333	-0.055807
4.3	-0.05117
4.31667	-0.045531
4.33333	-0.039515
4.35	-0.032997
4.36667	-0.029535
4.38333	-0.026575
4.4	-0.02396
4.41667	-0.022939
4.43333	-0.022714
4.45	-0.021106
4.46667	-0.018536
4.48333	-0.014919
4.5	-0.012192
4.51667	-0.009551
4.53333	-0.007958
4.55	-0.0085
4.56667	-0.00833
4.58333	-0.005899
4.6	-0.005275
4.61667	-0.003399
4.63333	-0.001815
4.65	-0.000525
4.66667	-0.001537
4.68333	-0.001294
4.7	-0.000966
4.71667	-0.00047
4.73333	0.000863
4.75	0.002238
4.76667	0.00445
4.78333	0.004611
4.8	0.003525
4.81667	0.001689
4.83333	0.000732
4.85	-0.000267
4.86667	-0.000136
4.88333	8e-05
4.9	-0.000233
4.91667	-0.001126
4.93333	-0.00135
4.95	-0.000484
4.96667	-0.000247
4.98333	-0.00047
5	-0.000671
5.01667	-0.000151
5.03333	0.000202
5.05	5.2e-05
5.06667	-0.000475
5.08333	-0.00209
5.1	-0.00217
5.11667	-0.001357
5.13333	0.00046
5.15	0.002486
5.16667	0.004178
5.18333	0.003651
5.2	0.004247
5.21667	0.005906
5.23333	0.00677
5.25	0.006503
5.26667	0.006781
5.28333	0.005174
5.3	0.003731
5.31667	0.00419
5.33333	0.005402
5.35	0.005233
5.36667	0.006361
5.38333	0.00728
5.4	0.007983
5.41667	0.008744
5.43333	0.007663
5.45	0.006373
5.46667	0.00525
5.48333	0.004587
5.5	0.003615
5.51667	0.003157
5.53333	0.003201
5.55	0.00425
5.56667	0.003583
5.58333	0.003125
5.6	0.003305
5.61667	0.002276
5.63333	0.001707
5.65	0.000134
5.66667	-0.001816
5.68333	-0.003264
5.7	-0.005263
5.71667	-0.005968
5.73333	-0.005877
5.75	-0.004949
5.76667	-0.004482
5.78333	-0.00481
5.8	-0.005702
5.81667	-0.006565
5.83333	-0.007385
5.85	-0.008164
5.86667	-0.008733
5.88333	-0.009428
5.9	-0.008728
5.91667	-0.007541
5.93333	-0.005391
5.95	-0.006967
5.96667	-0.012144
5.98333	-0.01058
6	-0.016204
6.01667	-0.002712
6.03333	-0.153384
6.05	-1.56056
6.06667	-4.35733
6.08333	-7.73673
6.1	-11.3164
6.11667	-14.4649
6.13333	-16.8769
6.15	-18.1553
6.16667	-18.3145
6.18333	-17.6471
6.2	-16.4429
6.21667	-14.9139
6.23333	-13.0975
6.25	-11.1377
6.26667	-9.19205
6.28333	-7.44753
6.3	-5.92506
6.31667	-4.65921
6.33333	-3.65792
6.35	-2.8947
6.36667	-2.3306
6.38333	-1.92488
6.4	-1.61917
6.41667	-1.35798
6.43333	-1.13603
6.45	-0.988214
6.46667	-0.858239
6.48333	-0.747858
6.5	-0.66957
6.51667	-0.563244
6.53333	-0.456959
6.55	-0.384212
6.56667	-0.304765
6.58333	-0.2424
6.6	-0.187676
6.61667	-0.171106
6.63333	-0.144446
6.65	-0.122602
6.66667	-0.100673
6.68333	-0.087411
6.7	-0.078731
6.71667	-0.071739
6.73333	-0.062989
6.75	-0.056206
6.76667	-0.047162
6.78333	-0.037532
6.8	-0.03173
6.81667	-0.027698
6.83333	-0.022912
6.85	-0.018084
6.86667	-0.015183
6.88333	-0.013454
6.9	-0.010568
6.91667	-0.009033
6.93333	-0.006075
6.95	-0.002657
6.96667	0.000259
6.98333	0.002045
7	0.003942
7.01667	0.005744
7.03333	0.006122
7.05	0.006501
7.06667	0.006922
7.08333	0.00797
7.1	0.007917
7.11667	0.008104
7.13333	0.007496
7.15	0.005297
7.16667	0.002051
7.18333	0.000271
7.2	2.4e-05
7.21667	0.000394
7.23333	0.001937
7.25	0.001469
7.26667	-0.00017
7.28333	-0.002564
7.3	-0.003342
7.31667	-0.00087
7.33333	-0.001664
7.35	-0.004425
7.36667	-0.002999
7.38333	-0.000988
7.4	-0.001927
7.41667	-0.003721
7.43333	-0.003883
7.45	-0.002243
7.46667	-0.000939
7.48333	0.00137
7.5	0.004537
7.51667	0.006472
7.53333	0.007403
7.55	0.006031
7.56667	0.004491
7.58333	0.004667
7.6	0.004235
7.61667	0.003447
7.63333	0.00245
7.65	0.003421
7.66667	0.002884
7.68333	0.002892
7.7	0.001489
7.71667	0.001735
7.73333	0.001311
7.75	0.000176
7.76667	-0.000917
7.78333	-0.000839
7.8	-0.002638
7.81667	-0.003716
7.83333	-0.003748
7.85	-0.005664
7.86667	-0.007538
7.88333	-0.009328
7.9	-0.010154
7.91667	-0.010893
7.93333	-0.008869
7.95	-0.006761
7.96667	-0.006997
7.98333	-0.007108
8	-0.006589
8.01667	-0.005732
8.03333	-0.006842
8.05	-0.009459
8.06667	-0.011658
8.08333	-0.014987
8.1	-0.014497
8.11667	-0.013034
8.13333	-0.011906
8.15	-0.008434
8.16667	-0.005589
8.18333	-0.004796
8.2	-0.002471
8.21667	-0.002676
8.23333	-0.003006
8.25	0.000348
8.26667	0.005712
8.28333	0.006931
8.3	0.008821
8.31667	0.010962
8.33333	0.013899
8.35	0.017464
8.36667	0.017889
8.38333	0.016011
8.4	0.017203
8.41667	0.017403
8.43333	0.016849
8.45	-0.005392
8.46667	-0.051164
8.48333	-0.064403
8.5	-0.066826
8.51667	-0.065254
8.53333	-0.187821
8.55	-1.33214
8.56667	-3.71675
8.58333	-7.13705
8.6	-10.8573
8.61667	-13.3898
8.63333	-15.0319
8.65	-16.0993
8.66667	-16.5014
8.68333	-16.2757
8.7	-15.5852
8.71667	-14.5852
8.73333	-13.3053
8.75	-11.7928
8.76667	-10.1301
8.78333	-8.47196
8.8	-6.92571
8.81667	-5.57832
8.83333	-4.47062
8.85	-3.58126
8.86667	-2.86364
8.88333	-2.3142
8.9	-1.90782
8.91667	-1.58845
8.93333	-1.34818
8.95	-1.1571
8.96667	-1.01253
8.98333	-0.854025
9	-0.727195
9.01667	-0.64196
9.03333	-0.578204
9.05	-0.48154
9.06667	-0.403507
9.08333	-0.3498
9.1	-0.281588
9.11667	-0.219845
9.13333	-0.158687
9.15	-0.133117
9.16667	-0.113953
9.18333	-0.118989
9.2	-0.118648
9.21667	-0.122304
9.23333	-0.122568
9.25	-0.139203
9.26667	-0.177065
9.28333	-0.196379
9.3	-0.154213
9.31667	-0.095612
9.33333	-0.098179
9.35	-0.037442
9.36667	0.014126
9.38333	0.045137
9.4	0.074868
9.41667	0.075483
9.43333	0.06672
9.45	0.060511
9.46667	0.059829
9.48333	0.058225
9.5	0.053709
9.51667	0.049512
9.53333	0.045692
9.55	0.042625
9.56667	0.038134
9.58333	0.032891
9.6	0.028586
9.61667	0.024476
9.63333	0.023129
9.65	0.021489
9.66667	0.020477
9.68333	0.018377
9.7	0.014033
9.71667	0.010763
9.73333	0.008037
9.75	0.007781
9.76667	0.006312
9.78333	0.007061
9.8	0.006358
9.81667	0.005088
9.83333	0.005117
9.85	0.005815
9.86667	0.004462
9.88333	0.004826
9.9	0.008794
9.91667	0.008248
9.93333	0.007575
9.95	0.008661
9.96667	0.006189
9.98333	0.004051
10	0.009609
10.0167	0.001714
10.0333	-0.043276
10.05	-0.055692
10.0667	-0.060153
10.0833	-0.059423
10.1	-0.050375
10.1167	-0.044321
10.1333	-0.040611
10.15	-0.032799
10.1667	-0.027122
10.1833	-0.022324
10.2	-0.018652
10.2167	-0.012168
10.2333	-0.003339
10.25	0.004778
10.2667	0.012518
10.2833	0.016992
10.3	0.020786
10.3167	0.027105
10.3333	0.033885
10.35	0.037775
10.3667	0.03727
10.3833	0.035382
10.4	0.032916
10.4167	0.030702
10.4333	0.030624
10.45	0.030336
10.4667	0.029462
10.4833	0.02863
10.5	0.027762
10.5167	0.024802
10.5333	0.020168
10.55	0.015366
10.5667	0.011234
10.5833	0.007437
10.6	0.00363
10.6167	0.001769
10.6333	0.000871
10.65	-0.000948
10.6667	-0.003144
10.6833	-0.003624
10.7	-0.004298
10.7167	-0.007876
10.7333	-0.009988
10.75	-0.011765
10.7667	-0.012412
10.7833	-0.010756
10.8	-0.01312
10.8167	-0.011675
10.8333	-0.012909
10.85	-0.018624
10.8667	-0.017891
10.8833	-0.013724
10.9	-0.012958
10.9167	-0.018029
10.9333	-0.016988
10.95	-0.010545
10.9667	-0.000921
10.9833	0.00481
11	0.001948
11.0167	0.010871
11.0333	0.002
11.05	-0.46566
11.0667	-1.90344
11.0833	-4.25307
11.1	-7.24149
11.1167	-9.62434
11.1333	-11.19
11.15	-12.5642
11.1667	-13.6851
11.1833	-14.3713
11.2	-14.6259
11.2167	-14.4648
11.2333	-13.9723
11.25	-13.1998
11.2667	-12.1373
11.2833	-10.8586
11.3	-9.50191
11.3167	-8.08467
11.3333	-6.7778
11.35	-5.62102
11.3667	-4.63482
11.3833	-3.79758
11.4	-3.12061
11.4167	-2.58816
11.4333	-2.16267
11.45	-1.85488
11.4667	-1.58279
11.4833	-1.36493
11.5	-1.16441
11.5167	-1.01469
11.5333	-0.890091
11.55	-0.773111
11.5667	-0.649726
11.5833	-0.547736
11.6	-0.458688
11.6167	-0.387994
11.6333	-0.305158
11.65	-0.256026
11.6667	-0.212546
11.6833	-0.161991
11.7	-0.145521
11.7167	-0.135052
11.7333	-0.125714
11.75	-0.112273
11.7667	-0.098874
11.7833	-0.083423
11.8	-0.07028
11.8167	-0.055642
11.8333	-0.038869
11.85	-0.026074
11.8667	-0.022029
11.8833	-0.021417
11.9	-0.02127
11.9167	-0.018497
11.9333	-0.014761
11.95	-0.012616
11.9667	-0.011475
11.9833	-0.009958
12	-0.009073
12.0167	-0.008533
12.0333	-0.007659
12.05	-0.007831
12.0667	-0.005951
12.0833	-0.003988
12.1	-0.002028
12.1167	0.000802
12.1333	0.001957
12.15	0.002108
12.1667	0.000834
12.1833	0.000106
12.2	0.000588
12.2167	0.001188
12.2333	0.001621
12.25	0.005528
12.2667	0.008473
12.2833	0.008236
12.3	0.007619
12.3167	0.00687
12.3333	0.005451
12.35	0.005624
12.3667	0.00521
12.3833	0.004293
12.4	0.002286
12.4167	0.000774
12.4333	0.000309
12.45	-0.000407
12.4667	-0.000662
12.4833	-0.001713
12.5	-0.003437
12.5167	-0.005211
12.5333	-0.006022
12.55	-0.005912
12.5667	-0.006388
12.5833	-0.007157
12.6	-0.00504
12.6167	-0.005022
12.6333	-0.004126
12.65	-0.003732
12.6667	-0.003924
12.6833	-0.002859
12.7	-0.001167
12.7167	6.5e-05
12.7333	0.000586
12.75	0.000562
12.7667	0.001334
12.7833	0.000892
12.8	0.001165
12.8167	0.001866
12.8333	0.003363
12.85	0.003312
12.8667	0.003092
12.8833	0.003878
12.9	0.00471
12.9167	0.004388
12.9333	0.005239
12.95	0.00362
12.9667	0.002545
12.9833	0.002014
13	0.000861
13.0167	-0.000479
13.0333	-0.001609
13.05	-0.001903
13.0667	-0.0014
13.0833	-0.000898
13.1	-0.001269
13.1167	-0.00174
13.1333	0.000678
13.15	0.002886
13.1667	0.003085
13.1833	0.002781
13.2	0.002358
13.2167	-5e-06
13.2333	0.000689
13.25	0.002806
13.2667	0.004839
13.2833	0.006245
13.3	0.004474
13.3167	0.001602
13.3333	0.002204
13.35	0.00356
13.3667	0.00232
13.3833	-0.001264
13.4	-0.001117
13.4167	0.001148
13.4333	6.4e-05
13.45	-0.004663
13.4667	-0.002942
13.4833	0.007404
13.5	0.015032
13.5167	0.004762
13.5333	-0.018822
13.55	-0.437766
13.5667	-1.58232
13.5833	-3.16691
13.6	-5.02905
13.6167	-6.10789
13.6333	-6.94642
13.65	-8.03267
13.6667	-9.16381
13.6833	-10.1316
13.7	-10.8379
13.7167	-11.2024
13.7333	-11.2432
13.75	-10.9974
13.7667	-10.479
13.7833	-9.77135
13.8	-8.97391
13.8167	-8.1423
13.8333	-7.32563
13.85	-6.58897
13.8667	-5.90485
13.8833	-5.2956
13.9	-4.71912
13.9167	-4.23341
13.9333	-3.81272
13.95	-3.45358
13.9667	-3.12898
13.9833	-2.83608
14	-2.57164
14.0167	-2.31511
14.0333	-2.07693
14.05	-1.89668
14.0667	-1.72088
14.0833	-1.53666
14.1	-1.38229
14.1167	-1.25719
14.1333	-1.15843
14.15	-1.0518
14.1667	-0.937037
14.1833	-0.838776
14.2	-0.764296
14.2167	-0.707198
14.2333	-0.625566
14.25	-0.585634
14.2667	-0.539631
14.2833	-0.489316
14.3	-0.439924
14.3167	-0.39544
14.3333	-0.343881
14.35	-0.325649
14.3667	-0.305031
14.3833	-0.282612
14.4	-0.257516
14.4167	-0.232476
14.4333	-0.20752
14.45	-0.192947
14.4667	-0.177579
14.4833	-0.161038
14.5	-0.143956
14.5167	-0.128399
14.5333	-0.112927
14.55	-0.104488
14.5667	-0.097096
14.5833	-0.09117
14.6	-0.08692
14.6167	-0.081983
14.6333	-0.073905
14.65	-0.068298
14.6667	-0.06089
14.6833	-0.054822
14.7	-0.050683
14.7167	-0.045818
14.7333	-0.041664
14.75	-0.044042
14.7667	-0.043615
14.7833	-0.039671
14.8	-0.034977
14.8167	-0.030691
14.8333	-0.028959
14.85	-0.033048
14.8667	-0.031567
14.8833	-0.027323
14.9	-0.026851
14.9167	-0.024657
14.9333	-0.020997
14.95	-0.017673
14.9667	-0.015144
14.9833	-0.0096
15	-0.005818
15.0167	-0.004715
15.0333	-0.003905
15.05	-0.004937
15.0667	-0.006849
15.0833	-0.006583
15.1	-0.006069
15.1167	-0.005472
15.1333	-0.005042
15.15	-0.004361
15.1667	-0.003093
15.1833	-0.003542
15.2	-0.003952
15.2167	-0.00511
15.2333	-0.006393
15.25	-0.002527
15.2667	-0.001381
15.2833	-0.001576
15.3	0.000489
15.3167	0.005376
15.3333	0.006914
15.35	0.007489
15.3667	0.009655
15.3833	0.01023
15.4	0.01026
15.4167	0.010065
15.4333	0.00874
15.45	0.007037
15.4667	0.007345
15.4833	0.00648
15.5	0.002976
15.5167	-0.000294
15.5333	-0.004026
15.55	-0.006208
15.5667	-0.008892
15.5833	-0.013796
15.6	-0.018491
15.6167	-0.020361
15.6333	-0.020766
15.65	-0.020668
15.6667	-0.019105
15.6833	-0.018212
15.7	-0.019789
15.7167	-0.023046
15.7333	-0.021824
15.75	-0.014572
15.7667	-0.011591
15.7833	-0.007814
15.8	-0.002445
15.8167	0.004595
15.8333	0.01063
15.85	0.01633
15.8667	0.022407
15.8833	0.03129
15.9	0.034731
15.9167	0.037542
15.9333	0.042363
15.95	0.04756
15.9667	0.044259
15.9833	0.040873
16	0.035103
16.0167	0.037922
16.0333	0.050286
16.05	-0.183115
16.0667	-0.636616
16.0833	-1.07249
16.1	-1.52595
16.1167	-1.53192
16.1333	-1.43653
16.15	-1.5687
16.1667	-1.76798
16.1833	-1.93213
16.2	-2.02251
16.2167	-2.06584
16.2333	-2.02003
16.25	-1.93164
16.2667	-1.80369
16.2833	-1.69529
16.3	-1.58626
16.3167	-1.47071
16.3333	-1.36438
16.35	-1.29029
16.3667	-1.2648
16.3833	-1.15261
16.4	-1.03639
16.4167	-0.921127
16.4333	-0.839228
16.45	-0.772318
16.4667	-0.674174
16.4833	-0.617019
16.5	-0.578704
16.5167	-0.551644
16.5333	-0.502435
16.55	-0.474076
16.5667	-0.423318
16.5833	-0.37951
16.6	-0.361659
16.6167	-0.331082
16.6333	-0.304689
16.65	-0.287257
16.6667	-0.269741
16.6833	-0.255197
16.7	-0.242036
16.7167	-0.231771
16.7333	-0.223389
16.75	-0.214337
16.7667	-0.204197
16.7833	-0.196778
16.8	-0.191453
16.8167	-0.185306
16.8333	-0.178824
16.85	-0.170834
16.8667	-0.162217
16.8833	-0.154562
16.9	-0.146279
16.9167	-0.137643
16.9333	-0.126076
16.95	-0.116854
16.9667	-0.108176
16.9833	-0.096525
17	-0.086633
17.0167	-0.08456
17.0333	-0.08437
17.05	-0.086233
17.0667	-0.086211
17.0833	-0.0833
17.1	-0.078672
17.1167	-0.073499
17.1333	-0.07247
17.15	-0.07165
17.1667	-0.073091
17.1833	-0.072774
17.2	-0.071451
17.2167	-0.065194
17.2333	-0.059691
17.25	-0.053853
17.2667	-0.051699
17.2833	-0.054486
17.3	-0.054007
17.3167	-0.048475
17.3333	-0.04667
17.35	-0.048131
17.3667	-0.049801
17.3833	-0.051639
17.4	-0.048327
17.4167	-0.044114
17.4333	-0.042414
17.45	-0.045195
17.4667	-0.043789
17.4833	-0.040792
17.5	-0.035283
17.5167	-0.033779
17.5333	-0.031691
17.55	-0.026254
17.5667	-0.019812
17.5833	-0.016887
17.6	-0.017018
17.6167	-0.017477
17.6333	-0.016391
17.65	-0.016309
17.6667	-0.015432
17.6833	-0.014722
17.7	-0.013552
17.7167	-0.012172
17.7333	-0.011927
17.75	-0.011975
17.7667	-0.013363
17.7833	-0.014207
17.8	-0.013251
17.8167	-0.011461
17.8333	-0.00909
17.85	-0.007723
17.8667	-0.00732
17.8833	-0.008843
17.9	-0.011119
17.9167	-0.012345
17.9333	-0.012067
17.95	-0.012627
17.9667	-0.013982
17.9833	-0.012533
18	-0.011585
18.0167	-0.007889
18.0333	-0.004112
18.05	-0.001297
18.0667	-0.000408
18.0833	-0.000189
18.1	0.002459
18.1167	0.004037
18.1333	0.0021
18.15	0.002718
18.1667	0.004675
18.1833	0.006172
18.2	0.009678
18.2167	0.012733
18.2333	0.012152
18.25	0.010106
18.2667	0.007348
18.2833	0.006642
18.3	0.012048
18.3167	0.011372
18.3333	0.008822
18.35	0.01025
18.3667	0.014483
18.3833	0.015911
18.4	0.019348
18.4167	0.023198
18.4333	0.031037
18.45	0.038039
18.4667	0.036375
18.4833	0.038394
18.5	0.044266
18.5167	0.052878
18.5333	0.0597
18.55	-0.117027
18.5667	-0.488608
18.5833	-0.929229
18.6	-1.38542
18.6167	-1.36651
18.6333	-0.755238
18.65	-0.287156
18.6667	-0.053995
18.6833	0.105102
18.7	0.204871
18.7167	0.274549
18.7333	0.259405
18.75	0.234505
18.7667	0.196459
18.7833	0.157743
18.8	0.105754
18.8167	0.043788
18.8333	-0.00608
18.85	-0.053813
18.8667	-0.090619
18.8833	-0.111389
18.9	-0.121148
18.9167	-0.113778
18.9333	-0.087408
18.95	-0.073681
18.9667	-0.074274
18.9833	-0.066995
19	-0.057455
19.0167	-0.048311
19.0333	-0.041399
19.05	-0.03884
19.0667	-0.039088
19.0833	-0.037157
19.1	-0.034055
19.1167	-0.028985
19.1333	-0.023682
19.15	-0.021352
19.1667	-0.019064
19.1833	-0.016063
19.2	-0.013315
19.2167	-0.011593
19.2333	-0.009518
19.25	-0.010458
19.2667	-0.012194
19.2833	-0.013343
19.3	-0.012692
19.3167	-0.012453
19.3333	-0.00994
19.35	-0.008431
19.3667	-0.00889
19.3833	-0.008847
19.4	-0.011734
19.4167	-0.008125
19.4333	-0.005509
19.45	-0.007665
19.4667	-0.011035
19.4833	-0.005571
19.5	-0.005717
19.5167	-0.00505
19.5333	-0.00487
19.55	-0.005109
19.5667	-0.006143
19.5833	-0.006759
19.6	-0.005616
19.6167	-0.004561
19.6333	-0.004744
19.65	-0.005722
19.6667	-0.007746
19.6833	-0.009227
19.7	-0.008656
19.7167	-0.00756
19.7333	-0.007653
19.75	-0.008625
19.7667	-0.008886
19.7833	-0.009063
19.8	-0.007691
19.8167	-0.004963
19.8333	-0.001531
19.85	0.008516
19.8667	0.022038
19.8833	0.021032
19.9	0.014834
19.9167	0.018736
19.9333	0.013723
19.95	0.013524
19.9667	0.015294
19.9833	0.011578
20	0.009496
20.0167	0.011211
20.0333	0.010339
20.05	0.008211
20.0667	0.005037
20.0833	0.003244
20.1	0.001786
20.1167	0.002583
20.1333	0.003852
20.15	0.002358
20.1667	0.002036
20.1833	0.000919
20.2	-0.000491
20.2167	-0.001947
20.2333	-0.003642
20.25	-0.005127
20.2667	-0.006486
20.2833	-0.009479
20.3	-0.01042
20.3167	-0.008053
20.3333	-0.007096
20.35	-0.005636
20.3667	-0.004511
20.3833	-0.00347
20.4	-0.00201
20.4167	-0.003387
20.4333	-0.002902
20.45	0.001685
20.4667	0.010501
20.4833	0.004873
20.5	0.004938
20.5167	0.007456
20.5333	0.009076
20.55	0.008979
20.5667	0.008087
20.5833	0.005855
20.6	0.0022
20.6167	-0.000379
20.6333	-0.001507
20.65	-0.003891
20.6667	-0.006191
20.6833	-0.006775
20.7	-0.006103
20.7167	-0.006233
20.7333	-0.005747
20.75	-0.007229
20.7667	-0.004022
20.7833	-0.001695
20.8	-0.000246
20.8167	0.002126
20.8333	0.004617
20.85	0.00673
20.8667	0.008592
20.8833	0.012841
20.9	0.018472
20.9167	0.024363
20.9333	0.03092
20.95	0.038524
20.9667	0.046966
20.9833	0.04942
21	0.050409
21.0167	0.021042
21.0333	-0.002891
21.05	-0.121654
21.0667	-0.444231
21.0833	-0.818934
21.1	-1.25083
21.1167	-1.1975
21.1333	-0.570048
21.15	-0.134731
21.1667	0.063571
21.1833	0.192666
21.2	0.291532
21.2167	0.325998
21.2333	0.309107
21.25	0.293011
21.2667	0.230987
21.2833	0.174279
21.3	0.157054
21.3167	0.107099
21.3333	0.052879
21.35	0.004394
21.3667	-0.042038
21.3833	-0.050664
21.4	-0.055773
21.4167	-0.055157
21.4333	-0.051239
21.45	-0.046274
21.4667	-0.041686
21.4833	-0.036469
21.5	-0.033095
21.5167	-0.030759
21.5333	-0.029695
21.55	-0.028464
21.5667	-0.027316
21.5833	-0.027006
21.6	-0.025732
21.6167	-0.023174
21.6333	-0.020768
21.65	-0.017316
21.6667	-0.015245
21.6833	-0.013133
21.7	-0.010183
21.7167	-0.0104
21.7333	-0.01124
21.75	-0.011577
21.7667	-0.010993
21.7833	-0.006934
21.8	-0.002624
21.8167	-0.002155
21.8333	0.002295
21.85	0.000256
21.8667	-0.004296
21.8833	-0.00734
21.9	-0.00423
21.9167	-0.004917
21.9333	-0.010833
21.95	-0.011726
21.9667	-0.015382
21.9833	-0.014767
22	-0.005905
22.0167	0.008589
22.0333	0.010698
22.05	0.010042
22.0667	0.004028
22.0833	0.001321
22.1	0.004602
22.1167	0.006322
22.1333	0.007259
22.15	0.006521
22.1667	0.004694
22.1833	0.004501
22.2	0.007028
22.2167	0.008838
22.2333	0.010409
22.25	0.008506
22.2667	0.004551
22.2833	0.00227
22.3	0.003842
22.3167	0.006201
22.3333	0.004802
22.35	0.002651
22.3667	-0.001553
22.3833	-0.006803
22.4	-0.015067
22.4167	-0.024726
22.4333	-0.024916
22.45	-0.022844
22.4667	-0.027973
22.4833	-0.034484
22.5	-0.03325
22.5167	-0.024399
22.5333	-0.019763
22.55	-0.013914
22.5667	-0.009278
22.5833	-0.005271
22.6	-0.002896
22.6167	0.003482
22.6333	0.006207
22.65	0.009559
22.6667	0.012828
22.6833	0.015176
22.7	0.015808
22.7167	0.015197
22.7333	0.015307
22.75	0.013199
22.7667	0.013225
22.7833	0.012707
22.8	0.010348
22.8167	0.008564
22.8333	0.008142
22.85	0.006213
22.8667	0.001521
22.8833	-0.001831
22.9	-0.004639
22.9167	-0.004265
22.9333	-0.003611
22.95	-0.00484
22.9667	-0.009795
22.9833	-0.01249
23	-0.011835
23.0167	-0.00941
23.0333	-0.005021
23.05	0.000583
23.0667	0.013891
23.0833	0.026947
23.1	0.029746
23.1167	0.02386
23.1333	0.023969
23.15	0.027972
23.1667	0.023099
23.1833	0.017514
23.2	0.01511
23.2167	0.015659
23.2333	0.011819
23.25	0.009443
23.2667	0.005268
23.2833	8.7e-05
23.3	-0.000949
23.3167	0.000701
23.3333	0.001842
23.35	0.002733
23.3667	0.001028
23.3833	-0.003441
23.4	-0.004769
23.4167	-0.007199
23.4333	-0.009941
23.45	-0.008495
23.4667	-0.010316
23.4833	-0.017914
23.5	-0.027857
23.5167	-0.023383
23.5333	0.003125
23.55	-0.039868
23.5667	-0.203566
23.5833	-0.384388
23.6	-0.907606
23.6167	-1.13804
23.6333	-0.601785
23.65	-0.226973
23.6667	-0.010715
23.6833	0.12679
23.7	0.237959
23.7167	0.297244
23.7333	0.308707
23.75	0.288058
23.7667	0.26879
23.7833	0.240018
23.8	0.190606
23.8167	0.122373
23.8333	0.054079
23.85	0.025058
23.8667	-0.022469
23.8833	-0.041777
23.9	-0.042747
23.9167	-0.034915
23.9333	-0.032514
23.95	-0.036603
23.9667	-0.037635
23.9833	-0.03695
24	-0.034214
24.0167	-0.02767
24.0333	-0.023846
24.05	-0.021948
24.0667	-0.022185
24.0833	-0.022339
24.1	-0.017343
24.1167	-0.020188
24.1333	-0.024425
24.15	-0.021796
24.1667	-0.020298
24.1833	-0.019845
24.2	-0.019561
24.2167	-0.020216
24.2333	-0.021306
24.25	-0.021559
24.2667	-0.01708
24.2833	-0.01704
24.3	-0.018214
24.3167	-0.016425
24.3333	-0.01113
24.35	-0.007175
24.3667	-0.004978
24.3833	0.000484
24.4	0.006366
24.4167	0.004132
24.4333	0.000691
24.45	0.000138
24.4667	0.000633
24.4833	-0.003018
24.5	-0.004324
24.5167	-0.001417
24.5333	0.003693
24.55	0.004658
24.5667	0.001477
24.5833	-0.001326
24.6	0.000266
24.6167	0.002824
24.6333	0.006515
24.65	0.016528
24.6667	0.019339
24.6833	0.016582
24.7	0.020063
24.7167	0.019121
24.7333	0.014804
24.75	0.01011
24.7667	0.009603
24.7833	0.007924
24.8	0.004318
24.8167	0.000396
24.8333	-0.004093
24.85	-0.005275
24.8667	-0.004573
24.8833	-0.005252
24.9	-0.006727
24.9167	-0.006718
24.9333	-0.003507
24.95	-0.001217
24.9667	-0.001941
24.9833	-0.000321
25	0.002346
25.0167	0.002479
25.0333	0.001925
25.05	0.001957
25.0667	0.004041
25.0833	0.003738
25.1	0.005194
25.1167	0.006797
25.1333	0.006377
25.15	0.004365
25.1667	0.002102
25.1833	-0.000495
25.2	-0.002256
25.2167	-0.002822
25.2333	-0.006082
25.25	-0.008337
25.2667	-0.010047
25.2833	-0.011842
25.3	-0.015269
25.3167	-0.022692
25.3333	-0.032805
25.35	-0.027385
25.3667	0.005626
25.3833	0.033571
25.4	0.030827
25.4167	0.028031
25.4333	0.027329
25.45	0.022985
25.4667	0.016631
25.4833	0.011784
25.5	0.009952
25.5167	0.00723
25.5333	0.002498
25.55	-0.000684
25.5667	-0.001856
25.5833	-0.003238
25.6	-0.006211
25.6167	-0.009368
25.6333	-0.011485
25.65	-0.010505
25.6667	-0.010906
25.6833	-0.009046
25.7	-0.002958
25.7167	0.000389
25.7333	0.001799
25.75	0.002791
25.7667	0.005708
25.7833	0.009589
25.8	0.00698
25.8167	0.005982
25.8333	0.005892
25.85	0.005008
25.8667	0.004248
25.8833	0.005457
25.9	0.005619
25.9167	0.003159
25.9333	-0.00267
25.95	-0.006321
25.9667	-0.006832
25.9833	-0.007636
26	-0.012125
26.0167	-0.008648
26.0333	0.017536
26.05	-0.008405
26.0667	-0.240379
26.0833	-0.715397
26.1	-1.43974
26.1167	-1.84852
26.1333	-1.03838
26.15	-0.247047
26.1667	0.176478
26.1833	0.416788
26.2	0.53677
26.2167	0.596881
26.2333	0.611022
26.25	0.555997
26.2667	0.48883
26.2833	0.391686
26.3	0.301198
26.3167	0.189145
26.3333	0.109951
26.35	0.051147
26.3667	-0.007908
26.3833	-0.027314
26.4	-0.020762
26.4167	-0.017903
26.4333	-0.015435
26.45	-0.009702
26.4667	-0.007736
26.4833	-0.006189
26.5	-0.002884
26.5167	-0.000219
26.5333	-8.9e-05
26.55	0.000377
26.5667	0.001554
26.5833	0.003024
26.6	0.004704
26.6167	0.006199
26.6333	0.007706
26.65	0.007245
26.6667	0.005612
26.6833	0.00356
26.7	0.003351
26.7167	0.003329
26.7333	0.004228
26.75	0.004249
26.7667	0.002427
26.7833	0.001443
26.8	-0.000839
26.8167	-0.002272
26.8333	-0.003047
26.85	-0.002483
26.8667	-0.001835
26.8833	-0.002318
26.9	-0.004266
26.9167	-0.004239
26.9333	-0.005748
26.95	-0.00868
26.9667	-0.010691
26.9833	-0.011614
27	-0.013834
27.0167	-0.017768
27.0333	-0.018849
27.05	-0.014906
27.0667	-0.010084
27.0833	-0.008737
27.1	-0.011241
27.1167	-0.010725
27.1333	-0.006975
27.15	-0.005989
27.1667	-0.003244
27.1833	-0.000289
27.2	0.001074
27.2167	2.3e-05
27.2333	0.003852
27.25	0.00341
27.2667	0.001377
27.2833	-0.000112
27.3	-0.001852
27.3167	-0.003445
27.3333	-0.004121
27.35	-0.007183
27.3667	-0.009408
27.3833	-0.006273
27.4	-0.005777
27.4167	-0.007553
27.4333	-0.011409
27.45	-0.014971
27.4667	-0.012546
27.4833	-0.008823
27.5	-0.008073
27.5167	-0.006737
27.5333	-0.002805
27.55	0.001044
27.5667	0.004767
27.5833	0.007736
27.6	0.010328
27.6167	0.010716
27.6333	0.009838
27.65	0.010006
27.6667	0.009128
27.6833	0.010134
27.7	0.010805
27.7167	0.0115
27.7333	0.01443
27.75	0.015057
27.7667	0.014804
27.7833	0.014175
27.8	0.013881
27.8167	0.012568
27.8333	0.012958
27.85	0.012134
27.8667	0.009719
27.8833	0.007094
27.9	0.005725
27.9167	0.005095
27.9333	0.004617
27.95	0.004349
27.9667	0.005001
27.9833	0.004691
28	0.004297
28.0167	0.004972
28.0333	0.004701
28.05	0.003091
28.0667	0.001439
28.0833	-0.000548
28.1	-0.001572
28.1167	-0.001198
28.1333	-0.000568
28.15	-0.00132
28.1667	-0.001318
28.1833	-0.000227
28.2	2.6e-05
28.2167	0.001588
28.2333	0.001047
28.25	-0.00142
28.2667	-0.00083
28.2833	0.000764
28.3	0.002149
28.3167	0.000442
28.3333	-0.001959
28.35	-0.003773
28.3667	-0.004708
28.3833	-0.003592
28.4	-0.002225
28.4167	-0.005838
28.4333	-0.008315
28.45	-0.011922
28.4667	-0.016409
28.4833	-0.017379
28.5	-0.015459
28.5167	-0.019528
28.5333	-0.00371
28.55	-0.068028
28.5667	-0.387531
28.5833	-0.680699
28.6	-1.07887
28.6167	-1.46541
28.6333	-0.961373
28.65	-0.282624
28.6667	0.142029
28.6833	0.372539
28.7	0.490257
28.7167	0.531313
28.7333	0.508679
28.75	0.489563
28.7667	0.459225
28.7833	0.404102
28.8	0.303091
28.8167	0.192448
28.8333	0.12969
28.85	0.075808
28.8667	0.023601
28.8833	-0.020484
28.9	-0.05092
28.9167	-0.058877
28.9333	-0.043695
28.95	-0.031403
28.9667	-0.02828
28.9833	-0.020719
29	-0.013492
29.0167	-0.015063
29.0333	-0.035577
29.05	-0.036999
29.0667	-0.02787
29.0833	-0.017066
29.1	-0.012794
29.1167	-0.014012
29.1333	-0.012363
29.15	-0.011887
29.1667	-0.005507
29.1833	-0.001765
29.2	-0.00246
29.2167	-0.003539
29.2333	-0.002969
29.25	-0.002064
29.2667	-0.000908
29.2833	0.000667
29.3	0.00128
29.3167	-4.1e-05
29.3333	-0.001348
29.35	-0.000688
29.3667	0.000559
29.3833	0.001052
29.4	0.000373
29.4167	0.000231
29.4333	-0.000696
29.45	-0.002335
29.4667	-0.002425
29.4833	-0.001049
29.5	-0.000929
29.5167	-0.000565
29.5333	-0.000695
29.55	-0.00204
29.5667	-0.003594
29.5833	-0.007073
29.6	-0.009422
29.6167	-0.012281
29.6333	-0.01312
29.65	-0.009311
29.6667	-0.00387
29.6833	-0.001067
29.7	0.000271
29.7167	0.003363
29.7333	0.005511
29.75	0.001169
29.7667	0.000763
29.7833	0.003957
29.8	0.006566
29.8167	0.00377
29.8333	0.001548
29.85	0.001461
29.8667	0.002085
29.8833	-0.001728
29.9	-0.003407
29.9167	-0.006007
29.9333	-0.009744
29.95	-0.007745
29.9667	-0.004238
29.9833	0.00178
30	0.005287
30.0167	0.005863
30.0333	0.005439
30.05	0.007946
30.0667	0.010955
30.0833	0.008857
30.1	0.007386
30.1167	0.005289
30.1333	0.005129
30.15	0.004927
30.1667	0.005687
30.1833	0.005569
30.2	0.003273
30.2167	0.002403
30.2333	-0.000218
30.25	-0.003843
30.2667	-0.00705
30.2833	-0.010507
30.3	-0.012165
30.3167	-0.013779
30.3333	-0.015638
30.35	-0.014985
30.3667	-0.011526
30.3833	-0.007942
30.4	-0.006242
30.4167	-0.00479
30.4333	-0.003572
30.45	-0.004572
30.4667	-0.003646
30.4833	0.000126
30.5	0.002852
30.5167	0.005248
30.5333	0.006008
30.55	0.003878
30.5667	0.00133
30.5833	0.001713
30.6	0.00398
30.6167	0.007049
30.6333	0.008918
30.65	0.007522
30.6667	0.005163
30.6833	0.004311
30.7	0.00505
30.7167	0.00182
30.7333	-0.000924
30.75	0.002361
30.7667	0.002045
30.7833	-0.000364
30.8	0.006522
30.8167	0.005628
30.8333	0.00573
30.85	0.008637
30.8667	0.012633
30.8833	0.013698
30.9	0.011413
30.9167	0.007922
30.9333	0.009988
30.95	0.014859
30.9667	0.016883
30.9833	0.015432
31	0.006738
31.0167	-0.00777
31.0333	-0.021593
31.05	-0.043622
31.0667	-0.241371
31.0833	-0.43037
31.1	-0.568206
31.1167	-0.663082
31.1333	-0.390404
31.15	-0.117642
31.1667	0.044044
31.1833	0.129446
31.2	0.181312
31.2167	0.202867
31.2333	0.211585
31.25	0.22001
31.2667	0.230193
31.2833	0.202988
31.3	0.14074
31.3167	0.094066
31.3333	0.032231
31.35	0.000959
31.3667	-0.003726
31.3833	-0.016408
31.4	-0.031267
31.4167	-0.037587
31.4333	-0.036061
31.45	-0.031187
31.4667	-0.033723
31.4833	-0.030565
31.5	-0.02615
31.5167	-0.024042
31.5333	-0.022148
31.55	-0.021009
31.5667	-0.02079
31.5833	-0.018813
31.6	-0.015329
31.6167	-0.011932
31.6333	-0.009776
31.65	-0.00917
31.6667	-0.009151
31.6833	-0.009424
31.7	-0.010325
31.7167	-0.012109
31.7333	-0.01327
31.75	-0.013635
31.7667	-0.014252
31.7833	-0.014868
31.8	-0.014522
31.8167	-0.011373
31.8333	-0.00974
31.85	-0.010912
31.8667	-0.012042
31.8833	-0.011623
31.9	-0.01313
31.9167	-0.014262
31.9333	-0.011996
31.95	-0.008599
31.9667	-0.006542
31.9833	-0.003898
32	0.000629
32.0167	0.001011
32.0333	-0.003259
32.05	0.001389
32.0667	0.006707
32.0833	0.00763
32.1	0.00918
32.1167	0.007883
32.1333	0.007158
32.15	0.008235
32.1667	0.010106
32.1833	0.013402
32.2	0.01519
32.2167	0.014256
32.2333	0.011824
32.25	0.010228
32.2667	0.009094
32.2833	0.007205
32.3	0.005861
32.3167	0.004475
32.3333	0.00306
32.35	0.00265
32.3667	0.001947
32.3833	0.000281
32.4	0.000205
32.4167	4.6e-05
32.4333	-0.000564
32.45	-0.001257
32.4667	-0.002286
32.4833	-0.00344
32.5	-0.00493
32.5167	-0.005707
32.5333	-0.006352
32.55	-0.005951
32.5667	-0.004754
32.5833	-0.003808
32.6	-0.002863
32.6167	-0.002001
32.6333	-0.000334
32.65	0.001124
32.6667	0.00321
32.6833	0.004249
32.7	0.005749
32.7167	0.005197
32.7333	0.003947
32.75	0.003745
32.7667	0.002914
32.7833	0.001246
32.8	0.000123
32.8167	0.000967
32.8333	0.001156
32.85	-0.00146
32.8667	-0.005207
32.8833	-0.005395
32.9	-0.007299
32.9167	-0.011715
32.9333	-0.013688
32.95	-0.010803
32.9667	-0.011477
32.9833	-0.00763
33	-0.002526
33.0167	-0.000311
33.0333	0.001052
33.05	0.005681
33.0667	0.004366
33.0833	0.002548
33.1	0.002614
33.1167	0.004899
33.1333	0.00643
33.15	0.007712
33.1667	0.006776
33.1833	0.004834
33.2	0.003981
33.2167	0.002081
33.2333	0.00111
33.25	0.001231
33.2667	0.001226
33.2833	0.001682
33.3	0.000421
33.3167	-0.000672
33.3333	0.002307
33.35	0.002443
33.3667	0.002746
33.3833	0.005436
[truncated: 909 more rows]

## Sheet: TSR6-S605A
DP_X	DP_Y	Baseline_X	Baseline_Y	Fit_X	Fit_Y	NDH_X	NDH_Y
0.083333	-0.035813			0.023472	-122.5	0.141513	-125.308
0.1	-0.025797			0.141513	-122.485	0.260683	-124.325
0.116667	-0.025411			0.260683	-122.445	0.380982	-118.91
0.133333	-0.026447			0.380982	-122.377	0.502409	-123.163
0.15	-0.026647			0.502409	-122.259	0.624965	-121.295
0.166667	-0.025256			0.624965	-122.026	0.748649	-119.32
0.183333	-0.023069			0.748649	-121.376	0.873462	-117.231
0.2	-0.019238			0.873462	-116.548	0.999403	-42.8509
0.216667	-0.017125			0.999403	-42.955	1.12647	-3.24533
0.233333	-0.014592			1.12647	-3.03214	1.25467	-2.11931
0.25	-0.011515			1.25467	-1.22711	1.384	-1.4004
0.266667	-0.007099			1.384	-0.865551	1.51445	-1.3851
0.283333	-0.001929			1.51445	-0.731853	1.64604	-1.36745
0.3	0.002561			1.64604	-0.666302	1.77875	1.09886
0.316667	0.004873			1.77875	-0.628017	1.91259	0.338871
0.333333	0.008903			1.91259	-0.602657	2.04756	-1.99873
0.35	0.012053			2.04756	-0.584133	2.18366	0.158385
0.366667	0.012732			2.18366	-0.569505	2.32089	0.387867
0.383333	0.012449			2.32089	-0.557215
0.4	0.011758
0.416667	0.010231
0.433333	0.010756
0.45	0.015132
0.466667	0.021518
0.483333	0.025475
0.5	0.026905
0.516667	0.027081
0.533333	0.02734
0.55	0.02626
0.566667	0.024551
0.583333	0.023178
0.6	0.021835
0.616667	0.02087
0.633333	0.019446
0.65	0.018398
0.666667	0.017475
0.683333	0.016762
0.7	0.017912
0.716667	0.018228
0.733333	0.016869
0.75	0.014756
0.766667	0.011052
0.783333	0.005045
0.8	-0.001461
0.816667	-0.006834
0.833333	-0.010282
0.85	-0.012892
0.866667	-0.015083
0.883333	-0.015433
0.9	-0.016091
0.916667	-0.017544
0.933333	-0.022723
0.95	-0.03414
0.966667	-0.040031
0.983333	-0.038888
1	-0.023496
1.01667	-0.001277
1.03333	0.018303
1.05	0.056305
1.06667	-1.17974
1.08333	-2.49813
1.1	-3.28111
1.11667	-3.55743
1.13333	-3.31598
1.15	-2.74536
1.16667	-2.05894
1.18333	-1.45449
1.2	-0.960562
1.21667	-0.586752
1.23333	-0.308486
1.25	-0.121575
1.26667	-0.016223
1.28333	0.030598
1.3	0.040795
1.31667	0.034287
1.33333	0.025141
1.35	0.016708
1.36667	0.013005
1.38333	0.011019
1.4	0.008959
1.41667	0.007319
1.43333	0.007395
1.45	0.006801
1.46667	0.003779
1.48333	8.7e-05
1.5	-0.002717
1.51667	-0.004138
1.53333	-0.004346
1.55	-0.004427
1.56667	-0.004509
1.58333	-0.004381
1.6	-0.003743
1.61667	-0.001807
1.63333	0.000591
1.65	0.00169
1.66667	0.002036
1.68333	0.001711
1.7	0.000934
1.71667	0.000533
1.73333	-0.000202
1.75	-0.000518
1.76667	-0.000165
1.78333	0.000775
1.8	0.001637
1.81667	0.003295
1.83333	0.004743
1.85	0.006024
1.86667	0.005882
1.88333	0.005614
1.9	0.005475
1.91667	0.005295
1.93333	0.004905
1.95	0.003092
1.96667	0.000316
1.98333	-0.002334
2	-0.003268
2.01667	-0.003365
2.03333	-0.003294
2.05	-0.003307
2.06667	-0.003655
2.08333	-0.004422
2.1	-0.00624
2.11667	-0.008435
2.13333	-0.00996
2.15	-0.011652
2.16667	-0.01435
2.18333	-0.017047
2.2	-0.017949
2.21667	-0.018894
2.23333	-0.019294
2.25	-0.018689
2.26667	-0.017289
2.28333	-0.015093
2.3	-0.012896
2.31667	-0.010237
2.33333	-0.007914
2.35	-0.006637
2.36667	-0.005528
2.38333	-0.004419
2.4	-0.00275
2.41667	-0.000828
2.43333	0.001722
2.45	0.004523
2.46667	0.006278
2.48333	0.007405
2.5	0.009565
2.51667	0.012108
2.53333	0.014776
2.55	0.017068
2.56667	0.017015
2.58333	0.016082
2.6	0.014143
2.61667	0.011457
2.63333	0.008939
2.65	0.007384
2.66667	0.006206
2.68333	0.005614
2.7	0.005233
2.71667	0.004945
2.73333	0.004699
2.75	0.003824
2.76667	0.002113
2.78333	-1.8e-05
2.8	-0.001056
2.81667	-0.000661
2.83333	-0.000811
2.85	-0.001337
2.86667	-0.002324
2.88333	-0.002976
2.9	-0.000902
2.91667	0.001181
2.93333	0.003349
2.95	0.004762
2.96667	0.00559
2.98333	0.005036
3	0.00344
3.01667	0.001855
3.03333	0.000856
3.05	-0.000227
3.06667	-0.001687
3.08333	-0.00231
3.1	-0.00276
3.11667	-0.00232
3.13333	-0.00322
3.15	-0.004162
3.16667	-0.004728
3.18333	-0.005293
3.2	-0.004053
3.21667	-0.001211
3.23333	0.001422
3.25	0.004139
3.26667	0.006185
3.28333	0.006809
3.3	0.00748
3.31667	0.00766
3.33333	0.007547
3.35	0.00823
3.36667	0.012513
3.38333	0.018806
3.4	0.023805
3.41667	0.028774
3.43333	0.031022
3.45	0.018783
3.46667	-0.001997
3.48333	-0.016329
3.5	-0.013995
3.51667	0.059689
3.53333	-0.132406
3.55	-2.68276
3.56667	-6.43426
3.58333	-11.0409
3.6	-15.8185
3.61667	-19.1507
3.63333	-20.3327
3.65	-19.3747
3.66667	-16.9541
3.68333	-13.9708
3.7	-11.0534
3.71667	-8.48488
3.73333	-6.36378
3.75	-4.70013
3.76667	-3.43628
3.78333	-2.50809
3.8	-1.86725
3.81667	-1.43879
3.83333	-1.15198
3.85	-0.94949
3.86667	-0.805279
3.88333	-0.695526
3.9	-0.617666
3.91667	-0.556661
3.93333	-0.49394
3.95	-0.427785
3.96667	-0.365943
3.98333	-0.309209
4	-0.258597
4.01667	-0.212126
4.03333	-0.173402
4.05	-0.137147
4.06667	-0.096454
4.08333	-0.060995
4.1	-0.032387
4.11667	0.000226
4.13333	0.027355
4.15	0.052222
4.16667	0.078848
4.18333	0.099445
4.2	0.109089
4.21667	0.121122
4.23333	0.131103
4.25	0.136813
4.26667	0.1393
4.28333	0.141117
4.3	0.142409
4.31667	0.144089
4.33333	0.144764
4.35	0.145188
4.36667	0.144314
4.38333	0.141347
4.4	0.143384
4.41667	0.146654
4.43333	0.151933
4.45	0.158175
4.46667	0.164795
4.48333	0.169237
4.5	0.170734
4.51667	0.172336
4.53333	0.174399
4.55	0.17642
4.56667	0.178022
4.58333	0.181173
4.6	0.178466
4.61667	0.175235
4.63333	0.168153
4.65	0.157093
4.66667	0.141721
4.68333	0.129488
4.7	0.111144
4.71667	0.089107
4.73333	0.069037
4.75	0.051354
4.76667	0.034927
4.78333	0.017495
4.8	0.008054
4.81667	0.009488
4.83333	0.009164
4.85	0.010179
4.86667	0.008933
4.88333	0.001575
4.9	-0.002802
4.91667	-0.019243
4.93333	-0.035685
4.95	-0.036845
4.96667	-0.041815
4.98333	-0.052646
5	-0.061215
5.01667	-0.059121
5.03333	-0.068331
5.05	-0.068665
5.06667	-0.056731
5.08333	-0.050492
5.1	-0.061114
5.11667	-0.060484
5.13333	-0.046414
5.15	-0.019197
5.16667	0.000149
5.18333	-0.002151
5.2	-0.002863
5.21667	0.005807
5.23333	0.030219
5.25	0.038721
5.26667	0.034662
5.28333	0.027338
5.3	0.022805
5.31667	0.020884
5.33333	0.017246
5.35	0.010886
5.36667	0.001345
5.38333	-0.008323
5.4	-0.015971
5.41667	-0.022338
5.43333	-0.027491
5.45	-0.032769
5.46667	-0.032604
5.48333	-0.030221
5.5	-0.02751
5.51667	-0.023464
5.53333	-0.017492
5.55	-0.013823
5.56667	-0.013126
5.58333	-0.00975
5.6	-0.002246
5.61667	0.004894
5.63333	0.015719
5.65	0.028427
5.66667	0.038917
5.68333	0.039316
5.7	0.035628
5.71667	0.029709
5.73333	0.030196
5.75	0.036251
5.76667	0.049215
5.78333	0.058536
5.8	0.058305
5.81667	0.053344
5.83333	0.047128
5.85	0.037812
5.86667	0.026529
5.88333	0.01847
5.9	0.007689
5.91667	0.005202
5.93333	0.006442
5.95	0.012873
5.96667	-0.00142
5.98333	-0.036606
6	-0.063555
6.01667	-0.061886
6.03333	-0.114979
6.05	-1.41021
6.06667	-4.3311
6.08333	-8.43073
6.1	-13.2722
6.11667	-16.9577
6.13333	-18.704
6.15	-18.502
6.16667	-16.7499
6.18333	-14.2074
6.2	-11.5476
6.21667	-9.15028
6.23333	-7.07062
6.25	-5.3602
6.26667	-4.01465
6.28333	-2.98826
6.3	-2.23481
6.31667	-1.70982
6.33333	-1.367
6.35	-1.13726
6.36667	-0.961874
6.38333	-0.836348
6.4	-0.75692
6.41667	-0.646495
6.43333	-0.525017
6.45	-0.429246
6.46667	-0.340928
6.48333	-0.28803
6.5	-0.278014
6.51667	-0.278248
6.53333	-0.269146
6.55	-0.259374
6.56667	-0.248514
6.58333	-0.233634
6.6	-0.214456
6.61667	-0.193255
6.63333	-0.175361
6.65	-0.162073
6.66667	-0.148953
6.68333	-0.135916
6.7	-0.117813
6.71667	-0.097143
6.73333	-0.074715
6.75	-0.052371
6.76667	-0.032706
6.78333	-0.014507
6.8	-0.006742
6.81667	-0.006907
6.83333	-0.008329
6.85	-0.011384
6.86667	-0.016699
6.88333	-0.023354
6.9	-0.02619
6.91667	-0.025894
6.93333	-0.026268
6.95	-0.026474
6.96667	-0.024839
6.98333	-0.029232
7	-0.037092
7.01667	-0.047412
7.03333	-0.059407
7.05	-0.067634
7.06667	-0.076865
7.08333	-0.087562
7.1	-0.093281
7.11667	-0.094743
7.13333	-0.098173
7.15	-0.121449
7.16667	-0.142672
7.18333	-0.139403
7.2	-0.113367
7.21667	-0.085419
7.23333	-0.092138
7.25	-0.089312
7.26667	-0.054875
7.28333	-0.014911
7.3	0.003353
7.31667	0.001085
7.33333	-0.005538
7.35	-0.009021
7.36667	0.000811
7.38333	0.020481
7.4	0.031554
7.41667	0.041811
7.43333	0.049263
7.45	0.052989
7.46667	0.050309
7.48333	0.043066
7.5	0.035888
7.51667	0.027641
7.53333	0.020818
7.55	0.016717
7.56667	0.01542
7.58333	0.019902
7.6	0.028506
7.61667	0.029425
7.63333	0.021552
7.65	0.0164
7.66667	0.013634
7.68333	0.009445
7.7	0.004352
7.71667	-0.000474
7.73333	-0.004505
7.75	-0.010168
7.76667	-0.017591
7.78333	-0.023045
7.8	-0.026308
7.81667	-0.026753
7.83333	-0.024309
7.85	-0.018976
7.86667	-0.014187
7.88333	-0.011952
7.9	-0.003259
7.91667	0.007706
7.93333	0.02223
7.95	0.03399
7.96667	0.041103
7.98333	0.049305
8	0.053663
8.01667	0.061797
8.03333	0.064153
8.05	0.068017
8.06667	0.075146
8.08333	0.079805
8.1	0.085516
8.11667	0.091149
8.13333	0.10055
8.15	0.103796
8.16667	0.109177
8.18333	0.108446
8.2	0.110941
8.21667	0.108875
8.23333	0.104255
8.25	0.097542
8.26667	0.088359
8.28333	0.078087
8.3	0.072839
8.31667	0.072615
8.33333	0.061296
8.35	0.049223
8.36667	0.037109
8.38333	0.02579
8.4	0.01283
8.41667	-0.009994
8.43333	-0.051658
8.45	-0.096421
8.46667	-0.136076
8.48333	-0.163715
8.5	-0.183578
8.51667	-0.203982
8.53333	-0.19713
8.55	-1.14252
8.56667	-3.38327
8.58333	-7.0055
8.6	-11.4773
8.61667	-15.8981
8.63333	-17.7779
8.65	-17.1093
8.66667	-15.2085
8.68333	-12.6356
8.7	-10.015
8.71667	-7.72769
8.73333	-5.84717
8.75	-4.42958
8.76667	-3.35234
8.78333	-2.53656
8.8	-1.9843
8.81667	-1.60158
8.83333	-1.32232
8.85	-1.14823
8.86667	-1.00449
8.88333	-0.913595
8.9	-0.856926
8.91667	-0.816682
8.93333	-0.766934
8.95	-0.715595
8.96667	-0.666433
8.98333	-0.621457
9	-0.583523
9.01667	-0.554591
9.03333	-0.534033
9.05	-0.512804
9.06667	-0.488268
9.08333	-0.460844
9.1	-0.435542
9.11667	-0.407628
9.13333	-0.380425
9.15	-0.35921
9.16667	-0.34013
9.18333	-0.32352
9.2	-0.307249
9.21667	-0.291386
9.23333	-0.276569
9.25	-0.262548
9.26667	-0.249197
9.28333	-0.235888
9.3	-0.223029
9.31667	-0.210942
9.33333	-0.199568
9.35	-0.190579
9.36667	-0.182972
9.38333	-0.176329
9.4	-0.171323
9.41667	-0.167742
9.43333	-0.166255
9.45	-0.166986
9.46667	-0.168429
9.48333	-0.170165
9.5	-0.169503
9.51667	-0.164129
9.53333	-0.159844
9.55	-0.156103
9.56667	-0.152529
9.58333	-0.149416
9.6	-0.138013
9.61667	-0.115777
9.63333	-0.093249
9.65	-0.070763
9.66667	-0.047983
9.68333	-0.024743
9.7	-0.011326
9.71667	-0.013604
9.73333	-0.016426
9.75	-0.018997
9.76667	-0.020814
9.78333	-0.02104
9.8	-0.02124
9.81667	-0.021233
9.83333	-0.020891
9.85	-0.020968
9.86667	-0.020207
9.88333	-0.019446
9.9	-0.019199
9.91667	-0.018993
9.93333	-0.020043
9.95	-0.020926
9.96667	-0.022436
9.98333	-0.023444
10	-0.02412
10.0167	-0.023696
10.0333	-0.022978
10.05	-0.021548
10.0667	-0.018486
10.0833	-0.014503
10.1	-0.010301
10.1167	-0.006947
10.1333	-0.004388
10.15	-0.002207
10.1667	1.7e-05
10.1833	0.002115
10.2	0.003274
10.2167	0.004529
10.2333	0.005868
10.25	0.006537
10.2667	0.007666
10.2833	0.009089
10.3	0.010968
10.3167	0.012172
10.3333	0.013375
10.35	0.014369
10.3667	0.016368
10.3833	0.018032
10.4	0.019578
10.4167	0.0203
10.4333	0.020436
10.45	0.020111
10.4667	0.019242
10.4833	0.017452
10.5	0.015008
10.5167	0.012884
10.5333	0.011388
10.55	0.009306
10.5667	0.007266
10.5833	0.007362
10.6	0.008649
10.6167	0.010474
10.6333	0.013179
10.65	0.015926
10.6667	0.017292
10.6833	0.018573
10.7	0.017867
10.7167	0.016028
10.7333	0.014693
10.75	0.013692
10.7667	0.012482
10.7833	0.010727
10.8	0.008616
10.8167	0.005834
10.8333	0.003679
10.85	0.002027
10.8667	0.003264
10.8833	0.005673
10.9	0.001484
10.9167	-0.007693
10.9333	-0.017414
10.95	-0.025837
10.9667	-0.043807
10.9833	-0.066214
11	-0.07257
11.0167	-0.055407
11.0333	-0.121686
11.05	-1.06569
11.0667	-3.30902
11.0833	-6.71439
11.1	-10.7296
11.1167	-14.1558
11.1333	-16.1273
11.15	-16.4347
11.1667	-15.3345
11.1833	-13.426
11.2	-11.3034
11.2167	-9.36362
11.2333	-7.68773
11.25	-6.24638
11.2667	-5.0127
11.2833	-4.01641
11.3	-3.21417
11.3167	-2.59923
11.3333	-2.12324
11.35	-1.75326
11.3667	-1.49481
11.3833	-1.32053
11.4	-1.20681
11.4167	-1.08114
11.4333	-0.985325
11.45	-0.889884
11.4667	-0.801729
11.4833	-0.711731
11.5	-0.629093
11.5167	-0.553721
11.5333	-0.492793
11.55	-0.442416
11.5667	-0.399826
11.5833	-0.363014
11.6	-0.332392
11.6167	-0.303468
11.6333	-0.274503
11.65	-0.240597
11.6667	-0.208408
11.6833	-0.181452
11.7	-0.158301
11.7167	-0.137772
11.7333	-0.119923
11.75	-0.103623
11.7667	-0.089165
11.7833	-0.077136
11.8	-0.067195
11.8167	-0.05854
11.8333	-0.050387
11.85	-0.043616
11.8667	-0.037933
11.8833	-0.032753
11.9	-0.027989
11.9167	-0.023842
11.9333	-0.020784
11.95	-0.018731
11.9667	-0.017306
11.9833	-0.016593
12	-0.015123
12.0167	-0.012684
12.0333	-0.011208
12.05	-0.010569
12.0667	-0.010098
12.0833	-0.009292
12.1	-0.006056
12.1167	-0.000638
12.1333	0.005156
12.15	0.009275
12.1667	0.009459
12.1833	0.007675
12.2	0.006143
12.2167	0.005407
12.2333	0.006513
12.25	0.008122
12.2667	0.008266
12.2833	0.009833
12.3	0.010603
12.3167	0.011203
12.3333	0.006235
12.35	0.00068
12.3667	-0.001358
12.3833	-0.001511
12.4	-0.002212
12.4167	-0.004263
12.4333	-0.007444
12.45	-0.012342
12.4667	-0.017449
12.4833	-0.021049
12.5	-0.02009
12.5167	-0.015588
12.5333	-0.010206
12.55	-0.005536
12.5667	-0.002583
12.5833	-0.002058
12.6	-0.003756
12.6167	-0.005973
12.6333	-0.008022
12.65	-0.009862
12.6667	-0.011116
12.6833	-0.011868
12.7	-0.012204
12.7167	-0.012093
12.7333	-0.011437
12.75	-0.012037
12.7667	-0.011256
12.7833	-0.008507
12.8	-0.005341
12.8167	-0.003812
12.8333	-0.003749
12.85	-0.004942
12.8667	-0.007475
12.8833	-0.010468
12.9	-0.013209
12.9167	-0.013096
12.9333	-0.009298
12.95	-0.004119
12.9667	0.001604
12.9833	0.006783
13	0.011632
13.0167	0.016042
13.0333	0.01953
13.05	0.022809
13.0667	0.022864
13.0833	0.020994
13.1	0.017624
13.1167	0.013322
13.1333	0.008728
13.15	0.005683
13.1667	0.00561
13.1833	0.006458
13.2	0.00832
13.2167	0.010469
13.2333	0.011236
13.25	0.015437
13.2667	0.015451
13.2833	0.014418
13.3	0.013016
13.3167	0.010939
13.3333	0.007563
13.35	0.004774
13.3667	0.000394
13.3833	0.000619
13.4	0.00801
13.4167	0.018404
13.4333	0.019294
13.45	0.01223
13.4667	-0.003292
13.4833	-0.015716
13.5	-0.017794
13.5167	-0.015831
13.5333	-0.0343
13.55	-0.514657
13.5667	-2.11724
13.5833	-4.73961
13.6	-8.09349
13.6167	-11.3527
13.6333	-13.6713
13.65	-14.6508
13.6667	-14.315
13.6833	-13.0631
13.7	-11.4211
13.7167	-9.83678
13.7333	-8.43562
13.75	-7.18949
13.7667	-6.03908
13.7833	-4.99782
13.8	-4.1288
13.8167	-3.42517
13.8333	-2.86373
13.85	-2.44183
13.8667	-2.1102
13.8833	-1.84631
13.9	-1.65252
13.9167	-1.52
13.9333	-1.37751
13.95	-1.23687
13.9667	-1.11662
13.9833	-0.990129
14	-0.873189
14.0167	-0.773576
14.0333	-0.680452
14.05	-0.601103
14.0667	-0.532891
14.0833	-0.476234
14.1	-0.427707
14.1167	-0.384879
14.1333	-0.347494
14.15	-0.316053
14.1667	-0.283315
14.1833	-0.24819
14.2	-0.216884
14.2167	-0.193968
14.2333	-0.170089
14.25	-0.14621
14.2667	-0.125137
14.2833	-0.107496
14.3	-0.091456
14.3167	-0.079129
14.3333	-0.070026
14.35	-0.061635
14.3667	-0.052741
14.3833	-0.045103
14.4	-0.03823
14.4167	-0.030937
14.4333	-0.024104
14.45	-0.017313
14.4667	-0.01136
14.4833	-0.005658
14.5	-0.001893
14.5167	0.000646
14.5333	0.003226
14.55	0.005598
14.5667	0.007132
14.5833	0.007955
14.6	0.008179
14.6167	0.008337
14.6333	0.008997
14.65	0.011249
14.6667	0.01438
14.6833	0.016757
14.7	0.017824
14.7167	0.017304
14.7333	0.016408
14.75	0.015553
14.7667	0.014574
14.7833	0.012924
14.8	0.010716
14.8167	0.008708
14.8333	0.006406
14.85	0.003937
14.8667	0.001719
14.8833	-0.001253
14.9	-0.003485
14.9167	-0.004575
14.9333	-0.006502
14.95	-0.008639
14.9667	-0.01178
14.9833	-0.014629
15	-0.016863
15.0167	-0.018143
15.0333	-0.019422
15.05	-0.019947
15.0667	-0.021478
15.0833	-0.024138
15.1	-0.027232
15.1167	-0.030134
15.1333	-0.033497
15.15	-0.0364
15.1667	-0.03792
15.1833	-0.039232
15.2	-0.039844
15.2167	-0.039633
15.2333	-0.039799
15.25	-0.040886
15.2667	-0.040592
15.2833	-0.039167
15.3	-0.036998
15.3167	-0.034486
15.3333	-0.031764
15.35	-0.030381
15.3667	-0.031427
15.3833	-0.032976
15.4	-0.033149
15.4167	-0.031427
15.4333	-0.028156
15.45	-0.025639
15.4667	-0.02308
15.4833	-0.02006
15.5	-0.017545
15.5167	-0.012531
15.5333	-0.006261
15.55	0.001014
15.5667	0.011722
15.5833	0.01816
15.6	0.023467
15.6167	0.027406
15.6333	0.030048
15.65	0.032647
15.6667	0.041401
15.6833	0.049569
15.7	0.047189
15.7167	0.045089
15.7333	0.044203
15.75	0.045076
15.7667	0.044943
15.7833	0.044099
15.8	0.043049
15.8167	0.043195
15.8333	0.044931
15.85	0.045453
15.8667	0.039654
15.8833	0.02996
15.9	0.023493
15.9167	0.022296
15.9333	0.02135
15.95	0.020069
15.9667	0.014685
15.9833	0.017549
16	0.039464
16.0167	0.053125
16.0333	0.059249
16.05	-0.335764
16.0667	-1.56136
16.0833	-3.58311
16.1	-6.25155
16.1167	-8.92193
16.1333	-10.966
16.15	-12.0857
16.1667	-12.2602
16.1833	-11.7596
16.2	-10.9466
16.2167	-10.0779
16.2333	-9.25641
16.25	-8.36452
16.2667	-7.37624
16.2833	-6.33659
16.3	-5.34341
16.3167	-4.478
16.3333	-3.7487
16.35	-3.15756
16.3667	-2.6559
16.3833	-2.28826
16.4	-1.99392
16.4167	-1.71235
16.4333	-1.45681
16.45	-1.25583
16.4667	-1.09994
16.4833	-0.996305
16.5	-0.937592
16.5167	-0.885307
16.5333	-0.820424
16.55	-0.742101
16.5667	-0.655195
16.5833	-0.568792
16.6	-0.501564
16.6167	-0.449704
16.6333	-0.408001
16.65	-0.36948
16.6667	-0.331754
16.6833	-0.294949
16.7	-0.270662
16.7167	-0.242204
16.7333	-0.210141
16.75	-0.183646
16.7667	-0.157319
16.7833	-0.141291
16.8	-0.123212
16.8167	-0.112864
16.8333	-0.102185
16.85	-0.086189
16.8667	-0.077813
16.8833	-0.072912
16.9	-0.070272
16.9167	-0.070949
16.9333	-0.070288
16.95	-0.068706
16.9667	-0.066664
16.9833	-0.064914
17	-0.06103
17.0167	-0.057715
17.0333	-0.060091
17.05	-0.051246
17.0667	-0.047802
17.0833	-0.047164
17.1	-0.050252
17.1167	-0.047342
17.1333	-0.041707
17.15	-0.03938
17.1667	-0.036006
17.1833	-0.033219
17.2	-0.031688
17.2167	-0.025588
17.2333	-0.018145
17.25	-0.010158
17.2667	-0.003888
17.2833	-0.000339
17.3	-9.7e-05
17.3167	-0.002285
17.3333	-0.005014
17.35	-0.006027
17.3667	-0.006118
17.3833	-0.005372
17.4	-0.005338
17.4167	-0.005519
17.4333	-0.004818
17.45	-0.004703
17.4667	-0.003876
17.4833	-0.003761
17.5	-0.003687
17.5167	-0.003245
17.5333	-0.002046
17.55	-0.001559
17.5667	-0.000862
17.5833	1e-06
17.6	-0.000223
17.6167	-0.000665
17.6333	-0.000602
17.65	0.00055
17.6667	0.000781
17.6833	0.000132
17.7	-0.000474
17.7167	-0.000629
17.7333	-0.000486
17.75	-0.000554
17.7667	0.000468
17.7833	0.001279
17.8	0.000877
17.8167	0.000676
17.8333	0.000311
17.85	-0.000473
17.8667	-0.001048
17.8833	-0.001748
17.9	-0.001778
17.9167	-0.001482
17.9333	-0.000973
17.95	3.9e-05
17.9667	0.001134
17.9833	0.000974
18	0.001232
18.0167	0.002361
18.0333	0.004164
18.05	0.005966
18.0667	0.006471
18.0833	0.007311
18.1	0.006518
18.1167	0.00626
18.1333	0.005378
18.15	0.003952
18.1667	0.0024
18.1833	0.001811
18.2	0.001725
18.2167	0.002128
18.2333	0.001991
18.25	0.001769
18.2667	0.001548
18.2833	0.000741
18.3	0.000269
18.3167	0.000281
18.3333	0.000339
18.35	-0.000189
18.3667	-0.002308
18.3833	-0.004763
18.4	-0.005249
18.4167	-0.002701
18.4333	0.002738
18.45	0.007759
18.4667	0.01077
18.4833	0.014534
18.5	0.01608
18.5167	0.013914
18.5333	0.013175
18.55	-0.130544
18.5667	-0.815993
18.5833	-2.02588
18.6	-3.70281
18.6167	-5.54744
18.6333	-7.09825
18.65	-8.2156
18.6667	-8.82534
18.6833	-9.02782
18.7	-9.01792
18.7167	-8.91091
18.7333	-8.72218
18.75	-8.43347
18.7667	-8.00831
18.7833	-7.43476
18.8	-6.80009
18.8167	-6.11652
18.8333	-5.45497
18.85	-4.8154
18.8667	-4.21394
18.8833	-3.66995
18.9	-3.23876
18.9167	-2.91442
18.9333	-2.62981
18.95	-2.34608
18.9667	-2.11041
18.9833	-1.89765
19	-1.72587
19.0167	-1.54674
19.0333	-1.37635
19.05	-1.21991
19.0667	-1.08696
19.0833	-0.960658
19.1	-0.847758
19.1167	-0.756976
19.1333	-0.67503
19.15	-0.597857
19.1667	-0.529812
19.1833	-0.471521
19.2	-0.420809
19.2167	-0.379574
19.2333	-0.338217
19.25	-0.301633
19.2667	-0.274637
19.2833	-0.249316
19.3	-0.217923
19.3167	-0.191072
19.3333	-0.165189
19.35	-0.141649
19.3667	-0.121544
19.3833	-0.103782
19.4	-0.087654
19.4167	-0.073977
19.4333	-0.062944
19.45	-0.053795
19.4667	-0.045357
19.4833	-0.035832
19.5	-0.024756
19.5167	-0.014714
19.5333	-0.006101
19.55	0.001758
19.5667	0.008277
19.5833	0.012074
19.6	0.013276
19.6167	0.014153
19.6333	0.018205
19.65	0.017357
19.6667	0.01069
19.6833	0.008335
19.7	0.008995
19.7167	0.009997
19.7333	0.010235
19.75	0.011478
19.7667	0.012303
19.7833	0.012834
19.8	0.012444
19.8167	0.010048
19.8333	0.00471
19.85	-0.001005
19.8667	-0.006595
19.8833	-0.012058
19.9	-0.016894
19.9167	-0.01926
19.9333	-0.018499
19.95	-0.016858
19.9667	-0.014673
19.9833	-0.012531
20	-0.01156
20.0167	-0.012394
20.0333	-0.014163
20.05	-0.015974
20.0667	-0.018371
20.0833	-0.0206
20.1	-0.021615
20.1167	-0.022091
20.1333	-0.021661
20.15	-0.021231
20.1667	-0.020298
20.1833	-0.019114
20.2	-0.01793
20.2167	-0.017079
20.2333	-0.017413
20.25	-0.018334
20.2667	-0.020468
20.2833	-0.022937
20.3	-0.02436
20.3167	-0.024551
20.3333	-0.02362
20.35	-0.021935
20.3667	-0.019246
20.3833	-0.015468
20.4	-0.01169
20.4167	-0.009001
20.4333	-0.00761
20.45	-0.006052
20.4667	-0.003865
20.4833	-0.000591
20.5	0.0026
20.5167	0.004647
20.5333	0.006829
20.55	0.009974
20.5667	0.014082
20.5833	0.019781
20.6	0.026275
20.6167	0.034205
20.6333	0.041276
20.65	0.046798
20.6667	0.049389
20.6833	0.049761
20.7	0.047663
20.7167	0.044418
20.7333	0.04074
20.75	0.03727
20.7667	0.034178
20.7833	0.030415
20.8	0.026569
20.8167	0.021867
20.8333	0.016563
20.85	0.010673
20.8667	0.007714
20.8833	0.003248
20.9	-0.006117
20.9167	-0.021458
20.9333	-0.032673
20.95	-0.03631
20.9667	-0.039905
20.9833	-0.039105
21	-0.034075
21.0167	-0.01753
21.0333	-0.012857
21.05	-0.068515
21.0667	-0.295791
21.0833	-0.678439
21.1	-1.2062
21.1167	-1.76885
21.1333	-2.23639
21.15	-2.65407
21.1667	-2.95218
21.1833	-3.166
21.2	-3.31523
21.2167	-3.36783
21.2333	-3.26158
21.25	-3.02457
21.2667	-2.71714
21.2833	-2.39183
21.3	-2.0792
21.3167	-1.83342
21.3333	-1.64076
21.35	-1.46468
21.3667	-1.33147
21.3833	-1.19295
21.4	-1.06841
21.4167	-0.979062
21.4333	-0.889208
21.45	-0.806596
21.4667	-0.747054
21.4833	-0.701915
21.5	-0.657362
21.5167	-0.610289
21.5333	-0.568948
21.55	-0.532296
21.5667	-0.497947
21.5833	-0.465231
21.6	-0.435697
21.6167	-0.409302
21.6333	-0.384121
21.65	-0.360573
21.6667	-0.336187
21.6833	-0.314649
21.7	-0.295162
21.7167	-0.275262
21.7333	-0.256496
21.75	-0.238483
21.7667	-0.22202
21.7833	-0.205891
21.8	-0.1906
21.8167	-0.176577
21.8333	-0.16411
21.85	-0.152941
21.8667	-0.142567
21.8833	-0.132822
21.9	-0.123662
21.9167	-0.114103
21.9333	-0.104931
21.95	-0.096554
21.9667	-0.089308
21.9833	-0.081769
22	-0.074523
22.0167	-0.068223
22.0333	-0.06198
22.05	-0.057578
22.0667	-0.053428
22.0833	-0.04798
22.1	-0.042113
22.1167	-0.036487
22.1333	-0.031716
22.15	-0.028453
22.1667	-0.026069
22.1833	-0.024104
22.2	-0.023604
22.2167	-0.023853
22.2333	-0.023831
22.25	-0.024731
22.2667	-0.024751
22.2833	-0.024814
22.3	-0.024373
22.3167	-0.024689
22.3333	-0.025742
22.35	-0.026334
22.3667	-0.02655
22.3833	-0.025343
22.4	-0.023758
22.4167	-0.023478
22.4333	-0.023938
22.45	-0.024943
22.4667	-0.024985
22.4833	-0.023604
22.5	-0.021134
22.5167	-0.017913
22.5333	-0.013424
22.55	-0.008934
22.5667	-0.005492
22.5833	-0.002509
22.6	-0.001914
22.6167	-0.002695
22.6333	-0.003709
22.65	-0.003593
22.6667	-0.001718
22.6833	0.000198
22.7	0.00111
22.7167	0.001868
22.7333	0.002442
22.75	0.003392
22.7667	0.003839
22.7833	0.004957
22.8	0.006619
22.8167	0.007383
22.8333	0.007173
22.85	0.005958
22.8667	0.004617
22.8833	0.003108
22.9	0.002144
22.9167	0.001588
22.9333	0.002281
22.95	0.003644
22.9667	0.005175
22.9833	0.006412
23	0.006058
23.0167	0.005951
23.0333	0.005716
23.05	0.004684
23.0667	0.003904
23.0833	0.003292
23.1	0.003266
23.1167	0.002527
23.1333	0.000701
23.15	-0.001126
23.1667	-0.001864
23.1833	-0.001263
23.2	-0.00087
23.2167	-0.001019
23.2333	-0.000579
23.25	0.000155
23.2667	0.00072
23.2833	0.001914
23.3	0.002731
23.3167	0.003388
23.3333	0.00472
23.35	0.005633
23.3667	0.0073
23.3833	0.009427
23.4	0.009293
23.4167	0.008583
23.4333	0.008131
23.45	0.007637
23.4667	0.008902
23.4833	0.009915
23.5	0.012603
23.5167	0.014212
23.5333	0.015075
23.55	-0.036104
23.5667	-0.098629
23.5833	-0.135573
23.6	-0.14882
23.6167	-0.159503
23.6333	-0.166998
23.65	-0.16369
23.6667	-0.152931
23.6833	-0.145855
23.7	-0.152805
23.7167	-0.157612
23.7333	-0.156048
23.75	-0.14992
23.7667	-0.138266
23.7833	-0.124685
23.8	-0.112571
23.8167	-0.102793
23.8333	-0.094348
23.85	-0.084689
23.8667	-0.069797
23.8833	-0.05997
23.9	-0.050102
23.9167	-0.046675
23.9333	-0.042487
23.95	-0.038551
23.9667	-0.036582
23.9833	-0.033567
24	-0.030134
24.0167	-0.028829
24.0333	-0.024754
24.05	-0.018419
24.0667	-0.013675
24.0833	-0.013495
24.1	-0.015115
24.1167	-0.017357
24.1333	-0.020096
24.15	-0.023295
24.1667	-0.025993
24.1833	-0.029192
24.2	-0.031554
24.2167	-0.032906
24.2333	-0.035342
24.25	-0.036438
24.2667	-0.036361
24.2833	-0.035405
24.3	-0.034324
24.3167	-0.033866
24.3333	-0.03491
24.35	-0.033317
24.3667	-0.032435
24.3833	-0.033689
24.4	-0.034147
24.4167	-0.032676
24.4333	-0.030948
24.45	-0.030561
24.4667	-0.030676
24.4833	-0.028739
24.5	-0.026216
24.5167	-0.023815
24.5333	-0.022331
24.55	-0.021727
24.5667	-0.02129
24.5833	-0.021272
24.6	-0.02184
24.6167	-0.023702
24.6333	-0.024054
24.65	-0.024992
24.6667	-0.026893
24.6833	-0.027831
24.7	-0.028518
24.7167	-0.029202
24.7333	-0.029926
24.75	-0.030356
24.7667	-0.030493
24.7833	-0.029039
24.8	-0.025617
24.8167	-0.023156
24.8333	-0.021823
24.85	-0.020699
24.8667	-0.019282
24.8833	-0.017154
24.9	-0.014732
24.9167	-0.011681
24.9333	-0.010093
24.95	-0.008588
24.9667	-0.008591
24.9833	-0.007631
25	-0.005834
25.0167	-0.004998
25.0333	-0.004789
25.05	-0.004957
25.0667	-0.005627
25.0833	-0.005627
25.1	-0.005251
25.1167	-0.004664
25.1333	-0.003574
25.15	-0.00307
25.1667	-0.002314
25.1833	-0.001182
25.2	0.000745
25.2167	0.002423
25.2333	0.003808
25.25	0.003727
25.2667	0.004108
25.2833	0.004948
25.3	0.005287
25.3167	0.003825
25.3333	0.002573
25.35	0.001322
25.3667	0.00028
25.3833	0.000828
25.4	0.00234
25.4167	0.002469
25.4333	0.001635
25.45	0.000675
25.4667	-0.000369
25.4833	-0.001413
25.5	-0.001996
25.5167	-0.002372
25.5333	-0.003965
25.55	-0.005139
25.5667	-0.006397
25.5833	-0.006608
25.6	-0.006861
25.6167	-0.007032
25.6333	-0.006454
25.65	-0.004997
25.6667	-0.004084
25.6833	-0.002877
25.7	-0.001001
25.7167	0.000412
25.7333	0.000567
25.75	0.000428
25.7667	0.00142
25.7833	0.002621
25.8	0.00219
25.8167	0.002176
25.8333	0.001867
25.85	0.001558
25.8667	0.002002
25.8833	0.002363
25.9	0.003143
25.9167	0.003713
25.9333	0.004155
25.95	0.003133
25.9667	0.000184
25.9833	-0.003016
26	-0.003954
26.0167	0.000716
26.0333	0.001617
26.05	-0.04877
26.0667	-0.108787
26.0833	-0.136063
26.1	-0.135245
26.1167	-0.133131
26.1333	-0.134703
26.15	-0.129325
26.1667	-0.118169
26.1833	-0.108059
26.2	-0.104607
26.2167	-0.106055
26.2333	-0.103024
26.25	-0.095096
26.2667	-0.081515
26.2833	-0.07032
26.3	-0.057995
26.3167	-0.047137
26.3333	-0.038501
26.35	-0.03246
26.3667	-0.02755
26.3833	-0.023142
26.4	-0.01886
26.4167	-0.016045
26.4333	-0.014949
26.45	-0.015905
26.4667	-0.018075
26.4833	-0.019827
26.5	-0.020783
26.5167	-0.020736
26.5333	-0.018515
26.55	-0.014746
26.5667	-0.011311
26.5833	-0.008336
26.6	-0.006786
26.6167	-0.007254
26.6333	-0.009474
26.65	-0.013076
26.6667	-0.016552
26.6833	-0.018312
26.7	-0.018732
26.7167	-0.01832
26.7333	-0.019506
26.75	-0.018724
26.7667	-0.016394
26.7833	-0.015822
26.8	-0.016966
26.8167	-0.017768
26.8333	-0.016781
26.85	-0.01726
26.8667	-0.019036
26.8833	-0.021189
26.9	-0.024264
26.9167	-0.028053
26.9333	-0.031261
26.95	-0.032878
26.9667	-0.031354
26.9833	-0.02912
27	-0.027178
27.0167	-0.025783
27.0333	-0.023891
27.05	-0.02267
27.0667	-0.021574
27.0833	-0.020143
27.1	-0.019382
27.1167	-0.018331
27.1333	-0.016783
27.15	-0.015696
27.1667	-0.01507
27.1833	-0.014444
27.2	-0.013273
27.2167	-0.012566
27.2333	-0.012368
27.25	-0.012045
27.2667	-0.011302
27.2833	-0.009932
27.3	-0.007976
27.3167	-0.006274
27.3333	-0.004705
27.35	-0.002926
27.3667	-0.001776
27.3833	-0.000248
27.4	0.001028
27.4167	0.001296
27.4333	0.001556
27.45	0.001356
27.4667	0.000276
27.4833	-0.000217
27.5	-0.000124
27.5167	9e-05
27.5333	-0.001336
27.55	-0.002218
27.5667	-0.002011
27.5833	-0.001302
27.6	-0.000928
27.6167	-0.001604
27.6333	-0.003084
27.65	-0.004607
27.6667	-0.005417
27.6833	-0.005767
27.7	-0.005489
27.7167	-0.005298
27.7333	-0.005533
27.75	-0.004848
27.7667	-0.004623
27.7833	-0.004482
27.8	-0.003922
27.8167	-0.003699
27.8333	-0.003523
27.85	-0.003515
27.8667	-0.002251
27.8833	-0.001113
27.9	-0.001146
27.9167	-0.001641
27.9333	-0.00264
27.95	-0.002549
27.9667	-0.002334
27.9833	-0.002285
28	-0.001525
28.0167	-0.000973
28.0333	-0.000543
28.05	-0.000154
28.0667	0.00036
28.0833	0.001251
28.1	0.001975
28.1167	0.00312
28.1333	0.003773
28.15	0.004007
28.1667	0.003865
28.1833	0.004057
28.2	0.003579
28.2167	0.003148
28.2333	0.00382
28.25	0.004995
28.2667	0.006127
28.2833	0.006632
28.3	0.006508
28.3167	0.006349
28.3333	0.006248
28.35	0.006567
28.3667	0.00588
28.3833	0.005445
28.4	0.004968
28.4167	0.003701
28.4333	0.004336
28.45	0.005515
28.4667	0.005522
28.4833	0.002305
28.5	0.001768
28.5167	0.002157
28.5333	-0.011212
28.55	-0.023911
28.5667	-0.07492
28.5833	-0.10424
28.6	-0.103877
28.6167	-0.098987
28.6333	-0.099107
28.65	-0.094663
28.6667	-0.082599
28.6833	-0.071708
28.7	-0.068143
28.7167	-0.071986
28.7333	-0.077072
28.75	-0.071565
28.7667	-0.064551
28.7833	-0.065283
28.8	-0.064759
28.8167	-0.061761
28.8333	-0.059256
28.85	-0.056709
28.8667	-0.051482
28.8833	-0.049646
28.9	-0.047936
28.9167	-0.044047
28.9333	-0.038726
28.95	-0.03554
28.9667	-0.033819
28.9833	-0.032768
29	-0.031006
29.0167	-0.0292
29.0333	-0.026592
29.05	-0.021431
29.0667	-0.014971
29.0833	-0.008889
29.1	-0.004104
29.1167	0.000472
29.1333	0.004299
29.15	0.007163
29.1667	0.010362
29.1833	0.012891
29.2	0.015545
29.2167	0.017321
29.2333	0.017633
29.25	0.016229
29.2667	0.013736
29.2833	0.011285
29.3	0.008666
29.3167	0.006006
29.3333	0.003136
29.35	0.000893
29.3667	3.3e-05
29.3833	-0.001456
29.4	-0.00194
29.4167	-0.001671
29.4333	-0.001739
29.45	-0.002477
29.4667	-0.002797
29.4833	-0.00274
29.5	-0.003185
29.5167	-0.003966
29.5333	-0.00471
29.55	-0.004701
29.5667	-0.003812
29.5833	-0.00305
29.6	-0.002956
29.6167	-0.003158
29.6333	-0.002948
29.65	-0.002236
29.6667	-0.00257
29.6833	-0.003072
29.7	-0.003449
29.7167	-0.003366
29.7333	-0.002666
29.75	-0.002216
29.7667	-0.001934
29.7833	-0.001904
29.8	-0.002208
29.8167	-0.002472
29.8333	-0.002833
29.85	-0.0029
29.8667	-0.002591
29.8833	-0.002491
29.9	-0.003102
29.9167	-0.003675
29.9333	-0.003089
29.95	-0.002881
29.9667	-0.003384
29.9833	-0.004138
30	-0.00372
30.0167	-0.00251
30.0333	-0.002405
30.05	-0.002216
30.0667	-0.002446
30.0833	-0.002592
30.1	-0.003115
30.1167	-0.003014
30.1333	-0.002764
30.15	-0.002179
30.1667	-0.001218
30.1833	-0.00034
30.2	3.5e-05
30.2167	-0.000388
30.2333	-0.001336
30.25	-0.003499
30.2667	-0.006414
30.2833	-0.009079
30.3	-0.011576
30.3167	-0.014035
30.3333	-0.017186
30.35	-0.020631
30.3667	-0.02194
30.3833	-0.021617
30.4	-0.019786
30.4167	-0.016577
30.4333	-0.012882
30.45	-0.009941
30.4667	-0.007461
30.4833	-0.005358
30.5	-0.004008
30.5167	-0.003203
30.5333	-0.003199
30.55	-0.001604
30.5667	-0.000176
30.5833	0.002507
30.6	0.005903
30.6167	0.009509
30.6333	0.012621
30.65	0.015567
30.6667	0.018721
30.6833	0.02196
30.7	0.024235
30.7167	0.025173
30.7333	0.025125
30.75	0.022524
30.7667	0.019169
30.7833	0.017028
30.8	0.015557
30.8167	0.012832
30.8333	0.008577
30.85	0.003109
30.8667	-0.002276
30.8833	-0.004061
30.9	-0.005301
30.9167	-0.007167
30.9333	-0.008643
30.95	-0.011835
30.9667	-0.020135
30.9833	-0.030821
31	-0.055198
31.0167	-0.087111
31.0333	-0.085517
31.05	-0.067051
31.0667	-0.083001
31.0833	-0.08752
31.1	-0.073576
31.1167	-0.063148
31.1333	-0.062214
31.15	-0.063625
31.1667	-0.065119
31.1833	-0.058114
31.2	-0.0473
31.2167	-0.040881
31.2333	-0.036463
31.25	-0.031208
31.2667	-0.025115
31.2833	-0.016301
31.3	-0.013558
31.3167	-0.014164
31.3333	-0.011917
31.35	-0.005734
31.3667	0.003883
31.3833	0.008894
31.4	0.011602
31.4167	0.012887
31.4333	0.012168
31.45	0.011992
31.4667	0.010938
31.4833	0.010093
31.5	0.0028
31.5167	-0.004367
31.5333	-0.012326
31.55	-0.01769
31.5667	-0.021169
31.5833	-0.020336
31.6	-0.016404
31.6167	-0.014901
31.6333	-0.014736
31.65	-0.015743
31.6667	-0.018634
31.6833	-0.025042
31.7	-0.029063
31.7167	-0.030698
31.7333	-0.029989
31.75	-0.027311
31.7667	-0.022331
31.7833	-0.015508
31.8	-0.008016
31.8167	0.000105
31.8333	0.006633
31.85	0.011863
31.8667	0.01592
31.8833	0.019643
31.9	0.02144
31.9167	0.019595
31.9333	0.013894
31.95	0.00543
31.9667	-0.003997
31.9833	-0.011121
32	-0.01498
32.0167	-0.016075
32.0333	-0.018557
32.05	-0.023802
32.0667	-0.035327
32.0833	-0.048317
32.1	-0.044226
32.1167	-0.035068
32.1333	-0.031193
32.15	-0.038873
32.1667	-0.038974
32.1833	-0.035643
32.2	-0.0316
32.2167	-0.02965
32.2333	-0.031142
32.25	-0.031127
32.2667	-0.026296
32.2833	-0.017865
32.3	-0.008723
32.3167	-0.001464
32.3333	0.003272
32.35	0.004785
32.3667	0.004037
32.3833	0.000818
32.4	-0.002609
32.4167	-0.004948
32.4333	-0.005457
32.45	-0.005589
32.4667	-0.006516
32.4833	-0.007402
32.5	-0.006613
32.5167	-0.004651
32.5333	-0.001363
32.55	0.00247
32.5667	0.006596
32.5833	0.008838
32.6	0.007731
32.6167	0.003944
32.6333	0.000353
32.65	-0.003238
32.6667	-0.00641
32.6833	-0.009749
32.7	-0.010325
32.7167	-0.007259
32.7333	-0.00429
32.75	-0.003875
32.7667	0.00035
32.7833	0.007003
32.8	0.011521
32.8167	0.014406
32.8333	0.014265
32.85	0.012238
32.8667	0.008286
32.8833	0.002743
32.9	-0.003093
32.9167	-0.00625
32.9333	-0.006449
32.95	-0.004178
32.9667	-0.000694
32.9833	0.002959
33	0.005523
33.0167	0.007668
33.0333	0.008329
33.05	0.007943
33.0667	0.00605
33.0833	0.002734
33.1	-0.000583
33.1167	-0.004486
33.1333	-0.007699
33.15	-0.010203
33.1667	-0.011701
33.1833	-0.011357
33.2	-0.010176
33.2167	-0.008074
33.2333	-0.005035
33.25	-0.003337
33.2667	-0.002895
33.2833	-0.002411
33.3	-0.002932
33.3167	-0.004416
33.3333	-0.005171
33.35	-0.005761
33.3667	-0.006435
33.3833	-0.007067
[truncated: 909 more rows]

## Sheet: TSR6-V623A
DP_X	DP_Y	Baseline_X	Baseline_Y	Fit_X	Fit_Y	NDH_X	NDH_Y
0.083333	0.000708			0.023472	-84.1738	0.141513	-83.916
0.1	0.001276			0.141513	-84.1607	0.260683	-83.5041
0.116667	0.001175			0.260683	-84.1282	0.380982	-83.892
0.133333	0.002036			0.380982	-84.0741	0.502409	-83.7966
0.15	0.001474			0.502409	-83.9853	0.624965	-84.4473
0.166667	0.001205			0.624965	-83.8269	0.748649	-83.493
0.183333	0.000852			0.748649	-83.4809	0.873462	-83.0067
0.2	0.001169			0.873462	-82.3063	0.999403	-70.1154
0.216667	0.002113			0.999403	-70.221	1.12647	-13.905
0.233333	0.001969			1.12647	-13.8655	1.25467	-0.977354
0.25	0.001658			1.25467	-0.737488	1.384	0.220762
0.266667	0.000928			1.384	0.433094	1.51445	1.04256
0.283333	0.000659			1.51445	0.743006	1.64604	0.96079
0.3	0.001518			1.64604	0.86996	1.77875	1.08394
0.316667	0.002085			1.77875	0.935294	1.91259	0.547733
0.333333	0.002232			1.91259	0.974267	2.04756	1.58551
0.35	0.002589			2.04756	1.00017	2.18366	0.786133
0.366667	0.00236			2.18366	1.0189	2.32089	1.04763
0.383333	0.001713			2.32089	1.03343
0.4	0.001606
0.416667	0.000494
0.433333	-0.000869
0.45	-0.002231
0.466667	-0.003259
0.483333	-0.003324
0.5	-0.00373
0.516667	-0.004763
0.533333	-0.004708
0.55	-0.004611
0.566667	-0.00464
0.583333	-0.00425
0.6	-0.004368
0.616667	-0.003398
0.633333	-0.003308
0.65	-0.003929
0.666667	-0.004132
0.683333	-0.003706
0.7	-0.00383
0.716667	-0.003494
0.733333	-0.003199
0.75	-0.001523
0.766667	-0.000265
0.783333	0.000197
0.8	0.001033
0.816667	0.001744
0.833333	0.002831
0.85	0.002956
0.866667	0.003541
0.883333	0.002996
0.9	0.002702
0.916667	0.003119
0.933333	0.003914
0.95	0.005169
0.966667	0.00274
0.983333	0.00613
1	0.002698
1.01667	0.005629
1.03333	-0.036155
1.05	-0.596725
1.06667	-1.3897
1.08333	-1.97703
1.1	-2.0778
1.11667	-1.82814
1.13333	-1.45011
1.15	-1.09984
1.16667	-0.821921
1.18333	-0.575777
1.2	-0.396745
1.21667	-0.293579
1.23333	-0.217501
1.25	-0.16512
1.26667	-0.139661
1.28333	-0.139405
1.3	-0.140489
1.31667	-0.137552
1.33333	-0.13135
1.35	-0.123557
1.36667	-0.119574
1.38333	-0.113498
1.4	-0.103944
1.41667	-0.094391
1.43333	-0.085633
1.45	-0.078132
1.46667	-0.068578
1.48333	-0.060616
1.5	-0.053238
1.51667	-0.046447
1.53333	-0.038943
1.55	-0.031607
1.56667	-0.025736
1.58333	-0.024973
1.6	-0.024167
1.61667	-0.022439
1.63333	-0.02113
1.65	-0.019361
1.66667	-0.017801
1.68333	-0.014859
1.7	-0.012376
1.71667	-0.0114
1.73333	-0.011596
1.75	-0.011165
1.76667	-0.010775
1.78333	-0.009757
1.8	-0.008821
1.81667	-0.008764
1.83333	-0.008038
1.85	-0.006641
1.86667	-0.006459
1.88333	-0.005899
1.9	-0.005255
1.91667	-0.004693
1.93333	-0.00497
1.95	-0.005664
1.96667	-0.005187
1.98333	-0.004961
2	-0.003309
2.01667	-0.002578
2.03333	-0.001471
2.05	-0.000447
2.06667	0.00041
2.08333	0.000136
2.1	-0.000723
2.11667	-7.4e-05
2.13333	0.000241
2.15	0.000555
2.16667	0.000115
2.18333	-0.00024
2.2	0.000285
2.21667	0.000434
2.23333	0.001085
2.25	0.002616
2.26667	0.003393
2.28333	0.002453
2.3	0.001306
2.31667	0.000913
2.33333	-0.000234
2.35	-0.000125
2.36667	0.000194
2.38333	0.000177
2.4	0.000707
2.41667	0.001237
2.43333	0.001265
2.45	0.001376
2.46667	0.000943
2.48333	0.000678
2.5	0.000498
2.51667	0.000235
2.53333	-0.000154
2.55	-0.000794
2.56667	-0.001602
2.58333	-0.000902
2.6	-0.00129
2.61667	-0.001677
2.63333	-0.001646
2.65	-0.001699
2.66667	-0.001793
2.68333	-0.001343
2.7	-0.001603
2.71667	-0.001612
2.73333	-0.002291
2.75	-0.001881
2.76667	-0.000676
2.78333	0.00032
2.8	0.000104
2.81667	-0.000279
2.83333	-0.000537
2.85	-0.001087
2.86667	-0.001052
2.88333	-0.000305
2.9	0.000488
2.91667	0.001071
2.93333	0.000734
2.95	0.000187
2.96667	-0.00057
2.98333	-0.001619
3	-0.002413
3.01667	-0.002369
3.03333	-0.001445
3.05	0.000818
3.06667	0.000779
3.08333	-0.000768
3.1	-0.001681
3.11667	-0.000625
3.13333	0.001268
3.15	-0.000188
3.16667	-0.001393
3.18333	-0.001174
3.2	-0.000781
3.21667	0.000284
3.23333	0.001013
3.25	0.001283
3.26667	0.002473
3.28333	0.002323
3.3	0.001848
3.31667	0.002169
3.33333	0.001738
3.35	0.001013
3.36667	0.001
3.38333	0.003163
3.4	0.0045
3.41667	0.004038
3.43333	0.00366
3.45	0.003533
3.46667	0.003322
3.48333	0.002149
3.5	0.002869
3.51667	0.010457
3.53333	-0.207832
3.55	-1.4781
3.56667	-3.97957
3.58333	-7.31301
3.6	-10.659
3.61667	-12.7858
3.63333	-13.1084
3.65	-11.8759
3.66667	-9.93041
3.68333	-7.89589
3.7	-6.01214
3.71667	-4.44117
3.73333	-3.21793
3.75	-2.35357
3.76667	-1.77136
3.78333	-1.42885
3.8	-1.22236
3.81667	-1.09663
3.83333	-1.02784
3.85	-0.980108
3.86667	-0.935266
3.88333	-0.870244
3.9	-0.801363
3.91667	-0.749688
3.93333	-0.686373
3.95	-0.611921
3.96667	-0.539897
3.98333	-0.484663
4	-0.424398
4.01667	-0.364381
4.03333	-0.343009
4.05	-0.300912
4.06667	-0.246841
4.08333	-0.220068
4.1	-0.188893
4.11667	-0.170234
4.13333	-0.162083
4.15	-0.150709
4.16667	-0.127235
4.18333	-0.116615
4.2	-0.106868
4.21667	-0.094439
4.23333	-0.083979
4.25	-0.070838
4.26667	-0.054056
4.28333	-0.042339
4.3	-0.040539
4.31667	-0.041376
4.33333	-0.041835
4.35	-0.0415
4.36667	-0.039322
4.38333	-0.038316
4.4	-0.035882
4.41667	-0.033655
4.43333	-0.03461
4.45	-0.033012
4.46667	-0.029739
4.48333	-0.027721
4.5	-0.025867
4.51667	-0.024012
4.53333	-0.021612
4.55	-0.018751
4.56667	-0.017984
4.58333	-0.016965
4.6	-0.015943
4.61667	-0.01471
4.63333	-0.013644
4.65	-0.011992
4.66667	-0.010131
4.68333	-0.008898
4.7	-0.007996
4.71667	-0.007805
4.73333	-0.007279
4.75	-0.007004
4.76667	-0.006854
4.78333	-0.006244
4.8	-0.005882
4.81667	-0.00531
4.83333	-0.005784
4.85	-0.006217
4.86667	-0.006063
4.88333	-0.005616
4.9	-0.005795
4.91667	-0.005386
4.93333	-0.003722
4.95	-0.002727
4.96667	-0.002821
4.98333	-0.002789
5	-0.002462
5.01667	-0.002051
5.03333	-0.001723
5.05	-0.001102
5.06667	-0.001276
5.08333	-0.000446
5.1	0.001308
5.11667	0.001178
5.13333	0.001132
5.15	0.001044
5.16667	0.001793
5.18333	0.002417
5.2	0.003
5.21667	0.00438
5.23333	0.004755
5.25	0.004878
5.26667	0.005421
5.28333	0.00433
5.3	0.001481
5.31667	-0.000572
5.33333	-0.000824
5.35	-0.000993
5.36667	-0.001748
5.38333	-0.004387
5.4	-0.005102
5.41667	-0.003807
5.43333	-0.002932
5.45	-0.003103
5.46667	-0.004362
5.48333	-0.006083
5.5	-0.004791
5.51667	-0.00463
5.53333	-0.00493
5.55	-0.005398
5.56667	-0.005154
5.58333	-0.004156
5.6	-0.002448
5.61667	-0.000365
5.63333	0.001886
5.65	0.00309
5.66667	0.003457
5.68333	0.002736
5.7	0.001804
5.71667	0.001291
5.73333	0.000485
5.75	0.000641
5.76667	2e-06
5.78333	0.00041
5.8	0.001404
5.81667	0.002901
5.83333	0.002639
5.85	0.003047
5.86667	0.003414
5.88333	0.002984
5.9	0.000881
5.91667	-0.001181
5.93333	-0.000312
5.95	0.002442
5.96667	0.005153
5.98333	0.006734
6	0.012963
6.01667	0.010609
6.03333	-0.059948
6.05	-0.896397
6.06667	-2.93257
6.08333	-6.01181
6.1	-9.41137
6.11667	-11.9565
6.13333	-12.8864
6.15	-12.2065
6.16667	-10.5773
6.18333	-8.67915
6.2	-6.7853
6.21667	-5.1193
6.23333	-3.78515
6.25	-2.77237
6.26667	-2.07356
6.28333	-1.6142
6.3	-1.3223
6.31667	-1.15995
6.33333	-1.07158
6.35	-0.993758
6.36667	-0.934192
6.38333	-0.894764
6.4	-0.823894
6.41667	-0.76638
6.43333	-0.697562
6.45	-0.626567
6.46667	-0.560387
6.48333	-0.50145
6.5	-0.437784
6.51667	-0.388855
6.53333	-0.334484
6.55	-0.305526
6.56667	-0.257226
6.58333	-0.220565
6.6	-0.180472
6.61667	-0.171321
6.63333	-0.158109
6.65	-0.142803
6.66667	-0.128125
6.68333	-0.112317
6.7	-0.101032
6.71667	-0.08866
6.73333	-0.079051
6.75	-0.072624
6.76667	-0.066658
6.78333	-0.060818
6.8	-0.057407
6.81667	-0.05224
6.83333	-0.045608
6.85	-0.039561
6.86667	-0.033892
6.88333	-0.030651
6.9	-0.02603
6.91667	-0.021286
6.93333	-0.01809
6.95	-0.015146
6.96667	-0.01551
6.98333	-0.015413
7	-0.013853
7.01667	-0.012169
7.03333	-0.011658
7.05	-0.011314
7.06667	-0.009421
7.08333	-0.007026
7.1	-0.006727
7.11667	-0.006179
7.13333	-0.005924
7.15	-0.005669
7.16667	-0.005539
7.18333	-0.005117
7.2	-0.003818
7.21667	-0.003611
7.23333	-0.002984
7.25	-0.002442
7.26667	-0.003113
7.28333	-0.003408
7.3	-0.003497
7.31667	-0.003253
7.33333	-0.002801
7.35	-0.002055
7.36667	-0.001141
7.38333	-0.001316
7.4	-0.001328
7.41667	-0.001342
7.43333	-0.001984
7.45	-0.002542
7.46667	-0.003017
7.48333	-0.003408
7.5	-0.003887
7.51667	-0.004577
7.53333	-0.005394
7.55	-0.00508
7.56667	-0.005436
7.58333	-0.005121
7.6	-0.005271
7.61667	-0.004251
7.63333	-0.001932
7.65	-0.001121
7.66667	-0.001734
7.68333	-0.0031
7.7	-0.003379
7.71667	-0.002235
7.73333	-0.000966
7.75	-0.00179
7.76667	-0.002489
7.78333	-0.002936
7.8	-0.003466
7.81667	-0.002153
7.83333	-0.000504
7.85	0.000809
7.86667	0.00208
7.88333	0.00285
7.9	0.003455
7.91667	0.002264
7.93333	0.001282
7.95	0.000467
7.96667	-0.000557
7.98333	-0.000283
8	4e-05
8.01667	0.001121
8.03333	0.002036
8.05	0.003452
8.06667	0.002943
8.08333	0.002476
8.1	0.003063
8.11667	0.003198
8.13333	0.002412
8.15	0.001961
8.16667	0.0013
8.18333	0.000724
8.2	-0.000304
8.21667	-0.000192
8.23333	0.001218
8.25	0.002964
8.26667	0.003578
8.28333	0.003858
8.3	0.003814
8.31667	0.004534
8.33333	0.004751
8.35	0.005094
8.36667	0.00573
8.38333	0.005069
8.4	0.005674
8.41667	0.006792
8.43333	0.007659
8.45	0.007187
8.46667	0.005458
8.48333	0.004023
8.5	0.000629
8.51667	9.3e-05
8.53333	-0.01941
8.55	-0.606936
8.56667	-2.31054
8.58333	-5.05594
8.6	-8.30668
8.61667	-11.0125
8.63333	-12.3318
8.65	-12.1265
8.66667	-10.8718
8.68333	-9.20048
8.7	-7.43835
8.71667	-5.78541
8.73333	-4.36257
8.75	-3.25119
8.76667	-2.44268
8.78333	-1.8724
8.8	-1.52037
8.81667	-1.30964
8.83333	-1.16532
8.85	-1.07157
8.86667	-1.00285
8.88333	-0.937031
8.9	-0.861449
8.91667	-0.802987
8.93333	-0.734141
8.95	-0.660355
8.96667	-0.588831
8.98333	-0.514082
9	-0.45792
9.01667	-0.399286
9.03333	-0.355766
9.05	-0.319113
9.06667	-0.28158
9.08333	-0.247648
9.1	-0.220498
9.11667	-0.176642
9.13333	-0.163224
9.15	-0.150015
9.16667	-0.12479
9.18333	-0.109614
9.2	-0.099964
9.21667	-0.08772
9.23333	-0.078867
9.25	-0.071647
9.26667	-0.066311
9.28333	-0.061352
9.3	-0.057818
9.31667	-0.054706
9.33333	-0.0513
9.35	-0.04689
9.36667	-0.042438
9.38333	-0.038698
9.4	-0.034793
9.41667	-0.032442
9.43333	-0.030175
9.45	-0.027489
9.46667	-0.025598
9.48333	-0.023791
9.5	-0.022533
9.51667	-0.020612
9.53333	-0.019402
9.55	-0.01836
9.56667	-0.017401
9.58333	-0.015982
9.6	-0.014736
9.61667	-0.013665
9.63333	-0.012176
9.65	-0.011441
9.66667	-0.01037
9.68333	-0.009049
9.7	-0.008152
9.71667	-0.008397
9.73333	-0.009018
9.75	-0.009262
9.76667	-0.009967
9.78333	-0.010379
9.8	-0.010171
9.81667	-0.009639
9.83333	-0.009401
9.85	-0.009288
9.86667	-0.009343
9.88333	-0.009482
9.9	-0.009546
9.91667	-0.009414
9.93333	-0.010204
9.95	-0.0107
9.96667	-0.010611
9.98333	-0.01073
10	-0.009353
10.0167	-0.008619
10.0333	-0.008554
10.05	-0.008029
10.0667	-0.007169
10.0833	-0.005975
10.1	-0.004789
10.1167	-0.005336
10.1333	-0.005421
10.15	-0.005256
10.1667	-0.004295
10.1833	-0.003962
10.2	-0.003721
10.2167	-0.003325
10.2333	-0.003306
10.25	-0.00358
10.2667	-0.002891
10.2833	-0.001699
10.3	-0.001099
10.3167	-0.000509
10.3333	0.000291
10.35	0.000337
10.3667	0.000174
10.3833	0.000471
10.4	0.00131
10.4167	0.002143
10.4333	0.002223
10.45	0.001591
10.4667	0.00142
10.4833	0.001165
10.5	0.000867
10.5167	0.001782
10.5333	0.002111
10.55	0.00223
10.5667	0.003187
10.5833	0.004437
10.6	0.005228
10.6167	0.00535
10.6333	0.004426
10.65	0.003586
10.6667	0.002703
10.6833	0.001947
10.7	0.001486
10.7167	0.001657
10.7333	0.001241
10.75	0.001538
10.7667	0.00217
10.7833	0.002173
10.8	0.002724
10.8167	0.002946
10.8333	0.00346
10.85	0.003766
10.8667	0.003778
10.8833	0.002074
10.9	0.001168
10.9167	0.001693
10.9333	0.004143
10.95	0.007012
10.9667	0.008207
10.9833	0.010825
11	0.016669
11.0167	0.021683
11.0333	-0.02681
11.05	-0.71714
11.0667	-2.41967
11.0833	-5.07256
11.1	-8.09913
11.1167	-10.5349
11.1333	-11.7377
11.15	-11.6095
11.1667	-10.6212
11.1833	-9.20399
11.2	-7.60316
11.2167	-6.04178
11.2333	-4.65234
11.25	-3.52772
11.2667	-2.67431
11.2833	-2.07468
11.3	-1.67466
11.3167	-1.40506
11.3333	-1.2251
11.35	-1.12795
11.3667	-1.03039
11.3833	-0.947643
11.4	-0.881602
11.4167	-0.818991
11.4333	-0.754621
11.45	-0.681752
11.4667	-0.5949
11.4833	-0.514997
11.5	-0.469466
11.5167	-0.410451
11.5333	-0.361735
11.55	-0.317833
11.5667	-0.263884
11.5833	-0.229863
11.6	-0.213803
11.6167	-0.181244
11.6333	-0.162125
11.65	-0.142754
11.6667	-0.131882
11.6833	-0.119378
11.7	-0.10658
11.7167	-0.095496
11.7333	-0.086673
11.75	-0.078017
11.7667	-0.071203
11.7833	-0.06619
11.8	-0.058622
11.8167	-0.054403
11.8333	-0.051313
11.85	-0.049061
11.8667	-0.045971
11.8833	-0.041668
11.9	-0.037447
11.9167	-0.033644
11.9333	-0.030302
11.95	-0.026835
11.9667	-0.02366
11.9833	-0.021783
12	-0.01999
12.0167	-0.017945
12.0333	-0.015482
12.05	-0.013269
12.0667	-0.010387
12.0833	-0.00851
12.1	-0.00814
12.1167	-0.007394
12.1333	-0.006019
12.15	-0.004477
12.1667	-0.002265
12.1833	-0.001184
12.2	-0.000145
12.2167	0.000768
12.2333	0.000508
12.25	-0.000254
12.2667	0.000198
12.2833	0.000818
12.3	0.000683
12.3167	0.001343
12.3333	0.0015
12.35	0.001196
12.3667	0.001478
12.3833	0.001133
12.4	0.002545
12.4167	0.00228
12.4333	0.001471
12.45	0.001373
12.4667	0.001067
12.4833	0.000551
12.5	0.000201
12.5167	-6.8e-05
12.5333	0.000626
12.55	0.000818
12.5667	0.000382
12.5833	-0.000515
12.6	-0.001455
12.6167	-0.001268
12.6333	-0.001291
12.65	-0.002067
12.6667	-0.002089
12.6833	-0.002824
12.7	-0.003475
12.7167	-0.003462
12.7333	-0.003154
12.75	-0.003266
12.7667	-0.002959
12.7833	-0.002903
12.8	-0.003644
12.8167	-0.003425
12.8333	-0.002997
12.85	-0.002611
12.8667	-0.001973
12.8833	-0.001462
12.9	-0.000532
12.9167	-0.000441
12.9333	-0.000769
12.95	-0.00118
12.9667	-0.000796
12.9833	-0.001124
13	-0.001159
13.0167	-0.000691
13.0333	-0.000138
13.05	-8.9e-05
13.0667	0.000296
13.0833	0.001099
13.1	0.001819
13.1167	0.002082
13.1333	0.003015
13.15	0.003697
13.1667	0.003457
13.1833	0.002841
13.2	0.0021
13.2167	0.001574
13.2333	0.00176
13.25	0.002741
13.2667	0.002969
13.2833	0.002903
13.3	0.003216
13.3167	0.003159
13.3333	0.003143
13.35	0.002164
13.3667	0.001436
13.3833	0.001044
13.4	0.000778
13.4167	0.00031
13.4333	0.001139
13.45	0.00134
13.4667	-0.001515
13.4833	-0.000769
13.5	0.000397
13.5167	0.014422
13.5333	0.00073
13.55	-0.34443
13.5667	-1.56991
13.5833	-3.67838
13.6	-6.36492
13.6167	-8.85129
13.6333	-10.4795
13.65	-11.0264
13.6667	-10.6574
13.6833	-9.7346
13.7	-8.48245
13.7167	-7.0606
13.7333	-5.65319
13.75	-4.40941
13.7667	-3.39192
13.7833	-2.62983
13.8	-2.08277
13.8167	-1.70582
13.8333	-1.4311
13.85	-1.2696
13.8667	-1.14034
13.8833	-1.06236
13.9	-0.971408
13.9167	-0.893219
13.9333	-0.808583
13.95	-0.751245
13.9667	-0.676322
13.9833	-0.60701
14	-0.538995
14.0167	-0.487891
14.0333	-0.44692
14.05	-0.391588
14.0667	-0.341573
14.0833	-0.304998
14.1	-0.270473
14.1167	-0.233477
14.1333	-0.203179
14.15	-0.187618
14.1667	-0.175449
14.1833	-0.161731
14.2	-0.144663
14.2167	-0.128557
14.2333	-0.11492
14.25	-0.098729
14.2667	-0.088442
14.2833	-0.079997
14.3	-0.07486
14.3167	-0.069512
14.3333	-0.062112
14.35	-0.055508
14.3667	-0.048025
14.3833	-0.042216
14.4	-0.037077
14.4167	-0.033069
14.4333	-0.02973
14.45	-0.026474
14.4667	-0.024559
14.4833	-0.02369
14.5	-0.023826
14.5167	-0.022915
14.5333	-0.020832
14.55	-0.017494
14.5667	-0.015411
14.5833	-0.014081
14.6	-0.013799
14.6167	-0.014689
14.6333	-0.014952
14.65	-0.014628
14.6667	-0.014682
14.6833	-0.01486
14.7	-0.015626
14.7167	-0.015973
14.7333	-0.015861
14.75	-0.014618
14.7667	-0.013542
14.7833	-0.012341
14.8	-0.012061
14.8167	-0.011406
14.8333	-0.0105
14.85	-0.009552
14.8667	-0.009568
14.8833	-0.010588
14.9	-0.011734
14.9167	-0.012338
14.9333	-0.011979
14.95	-0.011035
14.9667	-0.009588
14.9833	-0.008685
15	-0.007573
15.0167	-0.007972
15.0333	-0.007868
15.05	-0.00676
15.0667	-0.007075
15.0833	-0.007222
15.1	-0.007412
15.1167	-0.006727
15.1333	-0.005414
15.15	-0.005105
15.1667	-0.005257
15.1833	-0.006079
15.2	-0.004599
15.2167	-0.002747
15.2333	-0.002653
15.25	-0.003397
15.2667	-0.003052
15.2833	-0.001785
15.3	-0.002236
15.3167	-0.002358
15.3333	-0.002563
15.35	-0.002349
15.3667	-0.001717
15.3833	-0.001085
15.4	-0.002295
15.4167	-0.001711
15.4333	-0.000583
15.45	0.000252
15.4667	0.000585
15.4833	-3e-06
15.5	-0.000759
15.5167	0.000406
15.5333	0.001151
15.55	0.000725
15.5667	0.000298
15.5833	-0.00038
15.6	-0.001225
15.6167	-0.001657
15.6333	-0.00188
15.65	-0.003568
15.6667	-0.004084
15.6833	-0.004097
15.7	-0.003524
15.7167	-0.002621
15.7333	-0.002764
15.75	-0.002364
15.7667	-0.003051
15.7833	-0.003069
15.8	-0.002794
15.8167	-0.001558
15.8333	-0.000614
15.85	-6e-06
15.8667	0.002109
15.8833	0.003597
15.9	0.00521
15.9167	0.009001
15.9333	0.011787
15.95	0.011685
15.9667	0.010954
15.9833	0.015959
16	0.017406
16.0167	0.01584
16.0333	-0.0116
16.05	-0.362554
16.0667	-1.46156
16.0833	-3.31646
16.1	-5.58292
16.1167	-7.68567
16.1333	-9.17564
16.15	-9.87297
16.1667	-9.87047
16.1833	-9.37631
16.2	-8.48349
16.2167	-7.32489
16.2333	-6.09206
16.25	-4.92111
16.2667	-3.92291
16.2833	-3.10628
16.3	-2.481
16.3167	-2.03444
16.3333	-1.7158
16.35	-1.48867
16.3667	-1.30815
16.3833	-1.18197
16.4	-1.07719
16.4167	-0.979016
16.4333	-0.896252
16.45	-0.821694
16.4667	-0.748853
16.4833	-0.684218
16.5	-0.61301
16.5167	-0.566042
16.5333	-0.491524
16.55	-0.440871
16.5667	-0.406254
16.5833	-0.355308
16.6	-0.320691
16.6167	-0.29051
16.6333	-0.258738
16.65	-0.232074
16.6667	-0.214161
16.6833	-0.182808
16.7	-0.150324
16.7167	-0.135842
16.7333	-0.131618
16.75	-0.122663
16.7667	-0.110693
16.7833	-0.100566
16.8	-0.088554
16.8167	-0.07696
16.8333	-0.068882
16.85	-0.062982
16.8667	-0.058673
16.8833	-0.053024
16.9	-0.046789
16.9167	-0.041976
16.9333	-0.034692
16.95	-0.029461
16.9667	-0.025694
16.9833	-0.022389
17	-0.020967
17.0167	-0.019544
17.0333	-0.018498
17.05	-0.016824
17.0667	-0.015443
17.0833	-0.013643
17.1	-0.011802
17.1167	-0.009833
17.1333	-0.008284
17.15	-0.00753
17.1667	-0.006775
17.1833	-0.007277
17.2	-0.007026
17.2167	-0.006229
17.2333	-0.005515
17.25	-0.00476
17.2667	-0.003754
17.2833	-0.003794
17.3	-0.003751
17.3167	-0.003832
17.3333	-0.003788
17.35	-0.003995
17.3667	-0.003992
17.3833	-0.003697
17.4	-0.003568
17.4167	-0.003523
17.4333	-0.003436
17.45	-0.003265
17.4667	-0.002592
17.4833	-0.002087
17.5	-0.001413
17.5167	-0.000949
17.5333	-0.001656
17.55	-0.00249
17.5667	-0.003114
17.5833	-0.003486
17.6	-0.003608
17.6167	-0.002933
17.6333	-0.001714
17.65	0.000301
17.6667	0.001353
17.6833	0.002195
17.7	0.004084
17.7167	0.004342
17.7333	0.004516
17.75	0.004899
17.7667	0.004864
17.7833	0.004703
17.8	0.004166
17.8167	0.002959
17.8333	0.002465
17.85	0.003603
17.8667	0.004741
17.8833	0.002613
17.9	0.002412
17.9167	0.002293
17.9333	0.001671
17.95	0.000924
17.9667	-0.000325
17.9833	-0.00258
18	-0.005378
18.0167	-0.006883
18.0333	-0.00797
18.05	-0.007968
18.0667	-0.006961
18.0833	-0.005913
18.1	-0.005073
18.1167	-0.004198
18.1333	-0.003867
18.15	-0.002029
18.1667	-0.00308
18.1833	-0.003042
18.2	-0.003004
18.2167	-0.002469
18.2333	-0.001682
18.25	-0.001105
18.2667	-0.000152
18.2833	0.000467
18.3	0.001295
18.3167	0.002623
18.3333	0.003281
18.35	0.00285
18.3667	0.002293
18.3833	0.002281
18.4	0.002436
18.4167	0.003427
18.4333	0.004125
18.45	0.004614
18.4667	0.004055
18.4833	0.004209
18.5	0.001223
18.5167	0.004934
18.5333	-0.006469
18.55	-0.214484
18.5667	-0.950748
18.5833	-2.28057
18.6	-3.97804
18.6167	-5.65718
18.6333	-7.02079
18.65	-7.9298
18.6667	-8.38463
18.6833	-8.44172
18.7	-8.14204
18.7167	-7.49871
18.7333	-6.64111
18.75	-5.71237
18.7667	-4.83793
18.7833	-4.0587
18.8	-3.39909
18.8167	-2.84716
18.8333	-2.41146
18.85	-2.06992
18.8667	-1.80764
18.8833	-1.58492
18.9	-1.41286
18.9167	-1.26802
18.9333	-1.17007
18.95	-1.06056
18.9667	-0.962277
18.9833	-0.881996
19	-0.798532
19.0167	-0.721392
19.0333	-0.636674
19.05	-0.589511
19.0667	-0.544023
19.0833	-0.488864
19.1	-0.438562
19.1167	-0.398728
19.1333	-0.382466
19.15	-0.334551
19.1667	-0.301835
19.1833	-0.269789
19.2	-0.255997
19.2167	-0.215495
19.2333	-0.20271
19.25	-0.173932
19.2667	-0.150052
19.2833	-0.138565
19.3	-0.113094
19.3167	-0.100604
19.3333	-0.093725
19.35	-0.086385
19.3667	-0.081264
19.3833	-0.077775
19.4	-0.07232
19.4167	-0.066865
19.4333	-0.063087
19.45	-0.058052
19.4667	-0.053435
19.4833	-0.048945
19.5	-0.045459
19.5167	-0.042938
19.5333	-0.039161
19.55	-0.036306
19.5667	-0.035125
19.5833	-0.0334
19.6	-0.029665
19.6167	-0.026183
19.6333	-0.024921
19.65	-0.023366
19.6667	-0.021141
19.6833	-0.019628
19.7	-0.01644
19.7167	-0.014385
19.7333	-0.012413
19.75	-0.010024
19.7667	-0.008848
19.7833	-0.009305
19.8	-0.009678
19.8167	-0.010347
19.8333	-0.009969
19.85	-0.008378
19.8667	-0.006367
19.8833	-0.004734
19.9	-0.005822
19.9167	-0.00733
19.9333	-0.007835
19.95	-0.007837
19.9667	-0.008467
19.9833	-0.008679
20	-0.009058
20.0167	-0.009271
20.0333	-0.009486
20.05	-0.009951
20.0667	-0.009538
20.0833	-0.008747
20.1	-0.008334
20.1167	-0.007964
20.1333	-0.006674
20.15	-0.005971
20.1667	-0.00623
20.1833	-0.005819
20.2	-0.004781
20.2167	-0.004373
20.2333	-0.004049
20.25	-0.00339
20.2667	-0.002313
20.2833	-0.001696
20.3	-0.000744
20.3167	-0.00034
20.3333	-0.000103
20.35	5e-05
20.3667	0.000287
20.3833	0.001068
20.4	0.001262
20.4167	0.001329
20.4333	0.00152
20.45	0.001251
20.4667	0.000982
20.4833	0.000294
20.5	0.000485
20.5167	0.000423
20.5333	2.4e-05
20.55	0.000127
20.5667	0.001194
20.5833	0.000962
20.6	0.000229
20.6167	0.000119
20.6333	5e-05
20.65	0.000107
20.6667	-0.000715
20.6833	-0.001538
20.7	-0.001565
20.7167	-0.000884
20.7333	-0.000666
20.75	-0.000573
20.7667	-0.00048
20.7833	-0.000806
20.8	-0.000629
20.8167	-8.1e-05
20.8333	-7.8e-05
20.85	0.000134
20.8667	-0.000282
20.8833	-0.001159
20.9	-0.000989
20.9167	-0.002247
20.9333	-0.002
20.95	-0.002088
20.9667	-0.004939
20.9833	-0.007246
21	-0.00947
21.0167	-0.01421
21.0333	-0.004214
21.05	-0.067278
21.0667	-0.383769
21.0833	-1.02168
21.1	-1.94593
21.1167	-2.93512
21.1333	-3.85803
21.15	-4.59672
21.1667	-5.10506
21.1833	-5.37194
21.2	-5.4289
21.2167	-5.27229
21.2333	-4.97208
21.25	-4.56602
21.2667	-4.12651
21.2833	-3.7035
21.3	-3.28719
21.3167	-2.91329
21.3333	-2.59637
21.35	-2.31421
21.3667	-2.06319
21.3833	-1.8615
21.4	-1.6987
21.4167	-1.54323
21.4333	-1.43537
21.45	-1.33219
21.4667	-1.23413
21.4833	-1.1428
21.5	-1.03812
21.5167	-0.975306
21.5333	-0.921455
21.55	-0.853578
21.5667	-0.795917
21.5833	-0.734906
21.6	-0.678207
21.6167	-0.650902
21.6333	-0.607436
21.65	-0.568073
21.6667	-0.533986
21.6833	-0.500903
21.7	-0.450487
21.7167	-0.433441
21.7333	-0.406263
21.75	-0.381933
21.7667	-0.361998
21.7833	-0.338589
21.8	-0.313253
21.8167	-0.289174
21.8333	-0.2728
21.85	-0.257011
21.8667	-0.242227
21.8833	-0.23096
21.9	-0.204997
21.9167	-0.193772
21.9333	-0.184264
21.95	-0.174169
21.9667	-0.166419
21.9833	-0.157581
22	-0.151045
22.0167	-0.14656
22.0333	-0.140568
22.05	-0.134408
22.0667	-0.127244
22.0833	-0.119661
22.1	-0.113124
22.1167	-0.108262
22.1333	-0.102938
22.15	-0.097028
22.1667	-0.088104
22.1833	-0.085083
22.2	-0.082607
22.2167	-0.081217
22.2333	-0.078488
22.25	-0.074502
22.2667	-0.070599
22.2833	-0.066949
22.3	-0.062753
22.3167	-0.059143
22.3333	-0.057708
22.35	-0.055017
22.3667	-0.052787
22.3833	-0.051017
22.4	-0.049666
22.4167	-0.04802
22.4333	-0.046959
22.45	-0.045102
22.4667	-0.042785
22.4833	-0.040635
22.5	-0.039029
22.5167	-0.037086
22.5333	-0.03602
22.55	-0.035248
22.5667	-0.034894
22.5833	-0.035336
22.6	-0.035401
22.6167	-0.035044
22.6333	-0.032885
22.65	-0.028255
22.6667	-0.025426
22.6833	-0.022723
22.7	-0.020187
22.7167	-0.078105
22.7333	-0.192376
22.75	-0.225673
22.7667	-0.201444
22.7833	-0.161891
22.8	-0.090226
22.8167	-0.042254
22.8333	-0.00462
22.85	0.017731
22.8667	0.042469
22.8833	0.054228
22.9	0.053426
22.9167	0.047102
22.9333	0.043544
22.95	0.040866
22.9667	0.037517
22.9833	0.034964
23	0.030653
23.0167	0.028481
23.0333	0.025475
23.05	0.022386
23.0667	0.018752
23.0833	0.016542
23.1	0.014332
23.1167	0.012084
23.1333	0.013274
23.15	0.013207
23.1667	0.011717
23.1833	0.010646
23.2	0.009449
23.2167	0.008258
23.2333	0.006609
23.25	0.007599
23.2667	0.00796
23.2833	0.00761
23.3	0.007092
23.3167	0.006412
23.3333	0.006909
23.35	0.006904
23.3667	0.006563
23.3833	0.006265
23.4	0.004082
23.4167	0.004124
23.4333	0.004715
23.45	0.004637
23.4667	0.006023
23.4833	0.006195
23.5	0.007289
23.5167	0.002986
23.5333	0.001158
23.55	-0.018296
23.5667	-0.093058
23.5833	-0.244522
23.6	-0.437771
23.6167	-0.617869
23.6333	-0.745963
23.65	-0.844624
23.6667	-0.89656
23.6833	-0.924883
23.7	-0.925783
23.7167	-0.904991
23.7333	-0.868873
23.75	-0.822456
23.7667	-0.767456
23.7833	-0.713795
23.8	-0.656953
23.8167	-0.607142
23.8333	-0.544057
23.85	-0.498263
23.8667	-0.459127
23.8833	-0.443437
23.9	-0.419582
23.9167	-0.401127
23.9333	-0.378526
23.95	-0.356428
23.9667	-0.331273
23.9833	-0.281835
24	-0.265347
24.0167	-0.236423
24.0333	-0.212943
24.05	-0.191262
24.0667	-0.178541
24.0833	-0.168752
24.1	-0.157706
24.1167	-0.149131
24.1333	-0.139551
24.15	-0.128297
24.1667	-0.118592
24.1833	-0.108343
24.2	-0.100145
24.2167	-0.091363
24.2333	-0.086936
24.25	-0.080458
24.2667	-0.075445
24.2833	-0.068883
24.3	-0.061232
24.3167	-0.056515
24.3333	-0.052637
24.35	-0.049429
24.3667	-0.046682
24.3833	-0.045274
24.4	-0.043071
24.4167	-0.04062
24.4333	-0.038089
24.45	-0.035683
24.4667	-0.032774
24.4833	-0.02974
24.5	-0.027418
24.5167	-0.025309
24.5333	-0.023037
24.55	-0.021686
24.5667	-0.020921
24.5833	-0.019988
24.6	-0.018763
24.6167	-0.017668
24.6333	-0.015824
24.65	-0.01465
24.6667	-0.01444
24.6833	-0.013182
24.7	-0.011004
24.7167	-0.009752
24.7333	-0.009594
24.75	-0.008642
24.7667	-0.008149
24.7833	-0.006946
24.8	-0.007123
24.8167	-0.007014
24.8333	-0.006368
24.85	-0.00635
24.8667	-0.005578
24.8833	-0.004011
24.9	-0.003155
24.9167	-0.002641
24.9333	-0.001717
24.95	-0.001254
24.9667	-0.000371
24.9833	0.000469
25	0.000221
25.0167	0.000509
25.0333	0.000328
25.05	-0.000104
25.0667	-0.000202
25.0833	-0.000551
25.1	-0.001025
25.1167	-0.001382
25.1333	-0.001373
25.15	-0.001573
25.1667	-0.001899
25.1833	-0.003145
25.2	-0.003973
25.2167	-0.00481
25.2333	-0.005533
25.25	-0.006424
25.2667	-0.007021
25.2833	-0.007157
25.3	-0.007043
25.3167	-0.007147
25.3333	-0.007263
25.35	-0.008133
25.3667	-0.008752
25.3833	-0.008407
25.4	-0.00777
25.4167	-0.007099
25.4333	-0.007109
25.45	-0.006073
25.4667	-0.005496
25.4833	-0.004544
25.5	-0.003256
25.5167	-0.002141
25.5333	-0.001496
25.55	-0.000724
25.5667	0.000256
25.5833	0.000944
25.6	0.00138
25.6167	0.001228
25.6333	0.000526
25.65	-0.000552
25.6667	0.000128
25.6833	0.001186
25.7	0.001573
25.7167	0.002002
25.7333	0.002639
25.75	0.00177
25.7667	0.002408
25.7833	0.003548
25.8	0.003516
25.8167	0.00357
25.8333	0.00392
25.85	0.004521
25.8667	0.005206
25.8833	0.005304
25.9	0.00624
25.9167	0.008604
25.9333	0.009507
25.95	0.010619
25.9667	0.010811
25.9833	0.009872
26	0.01266
26.0167	0.015702
26.0333	0.025115
26.05	0.031764
26.0667	-0.014215
26.0833	-0.042567
26.1	-0.074185
26.1167	-0.07285
26.1333	-0.018168
26.15	0.052758
26.1667	0.090441
26.1833	0.093164
26.2	0.092287
26.2167	0.07161
26.2333	0.026403
26.25	-0.015998
26.2667	-0.049105
26.2833	-0.06626
26.3	-0.078055
26.3167	-0.080972
26.3333	-0.082125
26.35	-0.083277
26.3667	-0.084388
26.3833	-0.083489
26.4	-0.080539
26.4167	-0.078046
26.4333	-0.076469
26.45	-0.075268
26.4667	-0.073733
26.4833	-0.071863
26.5	-0.068025
26.5167	-0.06431
26.5333	-0.061385
26.55	-0.05821
26.5667	-0.054824
26.5833	-0.051188
26.6	-0.046589
26.6167	-0.043117
26.6333	-0.039683
26.65	-0.036081
26.6667	-0.032019
26.6833	-0.028752
26.7	-0.026322
26.7167	-0.024225
26.7333	-0.022208
26.75	-0.019102
26.7667	-0.016833
26.7833	-0.014229
26.8	-0.010955
26.8167	-0.008056
26.8333	-0.00532
26.85	-0.002668
26.8667	-0.000602
26.8833	-0.000211
26.9	0.000683
26.9167	0.002416
26.9333	0.002729
26.95	0.002792
26.9667	0.004235
26.9833	0.005135
27	0.004569
27.0167	0.005931
27.0333	0.006962
27.05	0.00749
27.0667	0.008437
27.0833	0.007835
27.1	0.005935
27.1167	0.004162
27.1333	0.004821
27.15	0.00481
27.1667	0.004548
27.1833	0.004788
27.2	0.005992
27.2167	0.006233
27.2333	0.00652
27.25	0.004336
27.2667	0.003074
27.2833	0.003193
27.3	0.002726
27.3167	0.002093
27.3333	0.001379
27.35	0.000791
27.3667	0.001291
27.3833	0.00221
27.4	0.003213
27.4167	0.00317
27.4333	0.002585
27.45	0.001874
27.4667	0.001834
27.4833	0.001919
27.5	0.002214
27.5167	0.002174
27.5333	0.002095
27.55	0.0021
27.5667	0.002314
27.5833	0.002318
27.6	0.001862
27.6167	0.001491
27.6333	0.001875
27.65	0.001883
27.6667	0.001723
27.6833	0.000851
27.7	-0.000565
27.7167	-0.002274
27.7333	-0.003562
27.75	-0.003971
27.7667	-0.003501
27.7833	-0.003324
27.8	-0.00344
27.8167	-0.004309
27.8333	-0.005553
27.85	-0.005876
27.8667	-0.00687
27.8833	-0.007612
27.9	-0.006679
27.9167	-0.004365
27.9333	-0.003305
27.95	-0.002287
27.9667	-0.001814
27.9833	-0.000461
28	0.00265
28.0167	0.004296
28.0333	0.004854
28.05	0.005999
28.0667	0.006724
28.0833	0.006529
28.1	0.006333
28.1167	0.00597
28.1333	0.005399
28.15	0.005748
28.1667	0.006348
28.1833	0.006823
28.2	0.006503
28.2167	0.005763
28.2333	0.005652
28.25	0.004871
28.2667	0.00388
28.2833	0.003309
28.3	0.002527
28.3167	0.001704
28.3333	0.001258
28.35	0.000769
28.3667	-0.000347
28.3833	-0.001255
28.4	-0.001366
28.4167	-0.000976
28.4333	-0.00113
28.45	-0.00254
28.4667	-0.002192
28.4833	-0.0013
28.5	0.000178
28.5167	0.001531
28.5333	0.005688
28.55	-0.005269
28.5667	-0.020203
28.5833	-0.033547
28.6	-0.02738
28.6167	0.02367
28.6333	0.1106
28.65	0.16885
28.6667	0.207925
28.6833	0.224391
28.7	0.184712
28.7167	0.14114
28.7333	0.101586
28.75	0.044197
28.7667	0.015278
28.7833	-0.005141
28.8	-0.011786
28.8167	-0.018306
28.8333	-0.02449
28.85	-0.031219
28.8667	-0.036105
28.8833	-0.037642
28.9	-0.036751
28.9167	-0.037953
28.9333	-0.041206
28.95	-0.044459
28.9667	-0.046748
28.9833	-0.047322
29	-0.044881
29.0167	-0.041393
29.0333	-0.037779
29.05	-0.034708
29.0667	-0.031973
29.0833	-0.028903
29.1	-0.025708
29.1167	-0.023014
29.1333	-0.019985
29.15	-0.019635
29.1667	-0.018867
29.1833	-0.017972
29.2	-0.016199
29.2167	-0.013337
29.2333	-0.011353
29.25	-0.009536
29.2667	-0.008222
29.2833	-0.006865
29.3	-0.007058
29.3167	-0.007
29.3333	-0.006898
29.35	-0.007968
29.3667	-0.007656
29.3833	-0.007805
29.4	-0.007787
29.4167	-0.007894
29.4333	-0.006115
29.45	-0.004922
29.4667	-0.003353
29.4833	-0.00195
29.5	-0.00172
29.5167	-0.000443
29.5333	0.000752
29.55	0.001152
29.5667	0.000296
29.5833	0.000905
29.6	0.002519
29.6167	0.00338
29.6333	0.004452
29.65	0.005776
29.6667	0.006807
29.6833	0.007838
29.7	0.008408
29.7167	0.00722
29.7333	0.006705
29.75	0.005897
29.7667	0.004963
29.7833	0.003736
29.8	0.002342
29.8167	0.001409
29.8333	0.000562
29.85	0.000888
29.8667	0.000795
29.8833	0.001079
29.9	0.00153
29.9167	0.001228
29.9333	0.00026
29.95	-0.000625
29.9667	-0.001719
29.9833	-0.002352
30	-0.002693
30.0167	-0.003074
30.0333	-0.002866
30.05	-0.003202
30.0667	-0.00291
30.0833	-0.00266
30.1	-0.002243
30.1167	-0.002076
30.1333	-0.001947
30.15	-0.001525
30.1667	-0.001438
30.1833	-0.000974
30.2	-0.001431
30.2167	-0.001552
30.2333	-0.00125
30.25	-0.00145
30.2667	-0.001399
30.2833	-0.000636
30.3	8.5e-05
30.3167	0.000263
30.3333	0.001201
30.35	0.002055
30.3667	0.002993
30.3833	0.003471
30.4	0.003195
30.4167	0.003255
30.4333	0.002778
30.45	0.002009
30.4667	0.001281
30.4833	0.000219
30.5	-0.000551
30.5167	-0.001152
30.5333	-0.0012
30.55	-0.00129
30.5667	-0.001003
30.5833	-0.001177
30.6	-0.001267
30.6167	-0.001523
30.6333	-0.00177
30.65	-0.001808
30.6667	-0.002139
30.6833	-0.002051
30.7	-0.002299
30.7167	-0.001624
30.7333	-0.000436
30.75	0.000124
30.7667	0.000516
30.7833	0.001703
30.8	0.001928
30.8167	0.002112
30.8333	0.003146
30.85	0.003383
30.8667	0.003789
30.8833	0.004571
30.9	0.005227
30.9167	0.005927
30.9333	0.006974
30.95	0.007058
30.9667	0.004923
30.9833	0.002662
31	0.003625
31.0167	0.013047
31.0333	0.025912
31.05	0.023999
31.0667	0.008436
31.0833	-0.005954
31.1	0.005488
31.1167	0.033343
31.1333	0.105001
31.15	0.187336
31.1667	0.237474
31.1833	0.265966
31.2	0.256819
31.2167	0.214136
31.2333	0.172297
31.25	0.132678
31.2667	0.081963
31.2833	0.040543
31.3	0.012647
31.3167	0.002712
31.3333	-0.0086
31.35	-0.013757
31.3667	-0.018914
31.3833	-0.020345
31.4	-0.019306
31.4167	-0.020109
31.4333	-0.020825
31.45	-0.020788
31.4667	-0.023137
31.4833	-0.023016
31.5	-0.022686
31.5167	-0.022439
31.5333	-0.022318
31.55	-0.021275
31.5667	-0.020275
31.5833	-0.018897
31.6	-0.017604
31.6167	-0.016603
31.6333	-0.016149
31.65	-0.015318
31.6667	-0.014193
31.6833	-0.012357
31.7	-0.010354
31.7167	-0.008727
31.7333	-0.006979
31.75	-0.005859
31.7667	-0.004279
31.7833	-0.0032
31.8	-0.000699
31.8167	0.00151
31.8333	0.002163
31.85	0.001936
31.8667	0.001501
31.8833	0.000228
31.9	-0.000752
31.9167	-0.000937
31.9333	-0.000209
31.95	0.000812
31.9667	0.002126
31.9833	0.002812
32	0.002786
32.0167	0.001797
32.0333	0.001802
32.05	0.002142
32.0667	0.00156
32.0833	0.001356
32.1	0.000774
32.1167	0.000402
32.1333	0.000226
32.15	-0.000494
32.1667	-0.000294
32.1833	0.000242
32.2	-1.8e-05
32.2167	9.9e-05
32.2333	0.00087
32.25	0.001138
32.2667	0.000862
32.2833	0.00067
32.3	5.9e-05
32.3167	-0.001054
32.3333	-0.002102
32.35	-0.002898
32.3667	-0.003778
32.3833	-0.00491
32.4	-0.005162
32.4167	-0.005247
32.4333	-0.004849
32.45	-0.004703
32.4667	-0.004515
32.4833	-0.00395
32.5	-0.003468
32.5167	-0.003071
32.5333	-0.002232
32.55	-0.00177
32.5667	-0.002188
32.5833	-0.001392
32.6	-0.001014
32.6167	-0.001557
32.6333	-0.001783
32.65	-0.001674
32.6667	-0.001524
32.6833	-0.001373
32.7	-0.000552
32.7167	0.000226
32.7333	0.000529
32.75	0.001125
32.7667	0.001553
32.7833	0.000809
32.8	0.000609
32.8167	0.000284
32.8333	0.000114
32.85	0.000236
32.8667	0.000945
32.8833	0.001737
32.9	0.002823
32.9167	0.00261
32.9333	0.002388
32.95	0.002123
32.9667	0.0019
32.9833	0.000589
33	0.000952
33.0167	0.000268
33.0333	-0.000633
33.05	-0.001116
33.0667	-0.001935
33.0833	-0.001329
33.1	-0.000975
33.1167	-0.000412
33.1333	0.001024
33.15	0.001412
33.1667	0.000251
33.1833	0.000221
33.2	-1.9e-05
33.2167	-0.001808
33.2333	-0.002723
33.25	-0.002928
33.2667	-0.003508
33.2833	-0.003461
33.3	-0.002451
33.3167	-0.000604
33.3333	0.001198
33.35	0.002455
33.3667	0.002958
33.3833	0.003336
[truncated: 909 more rows]

## Sheet: TSR6-T636A
DP_X	DP_Y	Baseline_X	Baseline_Y	Fit_X	Fit_Y	NDH_X	NDH_Y
0.083333	0.002368			0.023472	-82.4065	0.141513	-82.6629
0.1	-0.000798			0.141513	-82.3487	0.260683	-82.1245
0.116667	-0.004174			0.260683	-82.2019	0.380982	-81.4268
0.133333	-0.007675			0.380982	-81.9266	0.502409	-81.1975
0.15	-0.011385			0.502409	-81.3244	0.624965	-79.424
0.166667	-0.015932			0.624965	-79.5491	0.748649	-71.0742
0.183333	-0.019015			0.748649	-70.3585	0.873462	-30.1438
0.2	-0.020749			0.873462	-30.6545	0.999403	-7.12706
0.216667	-0.021813			0.999403	-6.34417	1.12647	-3.39027
0.233333	-0.023463			1.12647	-2.46893	1.25467	-2.19204
0.25	-0.023815			1.25467	-1.49254	1.384	-1.46962
0.266667	-0.024879			1.384	-1.11481	1.51445	-1.04734
0.283333	-0.026655			1.51445	-0.930409	1.64604	-0.686824
0.3	-0.027789			1.64604	-0.82637	1.77875	-0.570459
0.316667	-0.028922			1.77875	-0.761479	1.91259	-0.533357
0.333333	-0.032567			1.91259	-0.717844	2.04756	0.438507
0.35	-0.035709			2.04756	-0.68669	2.18366	0.123638
0.366667	-0.038391			2.18366	-0.663315	2.32089	-0.506859
0.383333	-0.041031			2.32089	-0.645013
0.4	-0.043083
0.416667	-0.042577
0.433333	-0.040145
0.45	-0.039974
0.466667	-0.044492
0.483333	-0.049597
0.5	-0.05152
0.516667	-0.058877
0.533333	-0.07578
0.55	-0.002583
0.566667	0.132579
0.583333	0.185261
0.6	0.209482
0.616667	0.200396
0.633333	0.18277
0.65	0.145967
0.666667	0.100373
0.683333	0.070479
0.7	0.05001
0.716667	0.031158
0.733333	0.014483
0.75	0.002749
0.766667	-0.003459
0.783333	-0.01063
0.8	-0.011301
0.816667	-0.013162
0.833333	-0.017033
0.85	-0.024923
0.866667	-0.031599
0.883333	-0.035177
0.9	-0.035345
0.916667	-0.033737
0.933333	-0.034054
0.95	-0.029263
0.966667	-0.034897
0.983333	-0.042583
1	-0.042934
1.01667	-0.057547
1.03333	-0.221838
1.05	-0.914168
1.06667	-1.66742
1.08333	-2.13127
1.1	-2.15895
1.11667	-1.87808
1.13333	-1.49519
1.15	-1.14394
1.16667	-0.853949
1.18333	-0.621149
1.2	-0.458981
1.21667	-0.349051
1.23333	-0.280194
1.25	-0.230135
1.26667	-0.209259
1.28333	-0.188801
1.3	-0.131542
1.31667	-0.100608
1.33333	-0.159858
1.35	-0.25503
1.36667	-0.267597
1.38333	-0.247088
1.4	-0.228213
1.41667	-0.209206
1.43333	-0.191119
1.45	-0.177135
1.46667	-0.143767
1.48333	-0.051155
1.5	0.038484
1.51667	0.103215
1.53333	0.111801
1.55	0.007008
1.56667	-0.081414
1.58333	-0.137681
1.6	-0.163678
1.61667	-0.172927
1.63333	-0.166853
1.65	-0.161239
1.66667	-0.154704
1.68333	-0.141303
1.7	-0.129407
1.71667	-0.082305
1.73333	0.008801
1.75	0.02513
1.76667	-0.015229
1.78333	-0.058143
1.8	-0.092554
1.81667	-0.102941
1.83333	-0.099638
1.85	-0.0942
1.86667	-0.087547
1.88333	-0.080811
1.9	-0.073901
1.91667	-0.06889
1.93333	-0.063836
1.95	-0.059579
1.96667	-0.055489
1.98333	-0.050896
2	-0.046795
2.01667	-0.041877
2.03333	-0.038132
2.05	-0.034596
2.06667	-0.031688
2.08333	-0.029324
2.1	-0.026833
2.11667	-0.023822
2.13333	-0.019806
2.15	-0.018763
2.16667	-0.016714
2.18333	-0.01542
2.2	-0.014373
2.21667	-0.011963
2.23333	-0.010349
2.25	-0.008316
2.26667	0.002845
2.28333	0.039251
2.3	0.073802
2.31667	0.097123
2.33333	0.115797
2.35	0.136857
2.36667	0.149711
2.38333	0.15641
2.4	0.046331
2.41667	-0.030898
2.43333	-0.068938
2.45	-0.083742
2.46667	-0.09013
2.48333	-0.079938
2.5	-0.074288
2.51667	-0.064491
2.53333	-0.037904
2.55	-0.026558
2.56667	-0.026348
2.58333	-0.029279
2.6	-0.029545
2.61667	-0.026009
2.63333	-0.022179
2.65	-0.01835
2.66667	-0.015609
2.68333	-0.013496
2.7	-0.014173
2.71667	-0.013472
2.73333	-0.01164
2.75	-0.011065
2.76667	-0.010071
2.78333	-0.008826
2.8	-0.007293
2.81667	-0.005711
2.83333	-0.002747
2.85	-0.000244
2.86667	0.001464
2.88333	0.002794
2.9	0.003444
2.91667	0.003822
2.93333	0.004074
2.95	0.004494
2.96667	0.005709
2.98333	0.006548
3	0.007407
3.01667	0.008428
3.03333	0.009073
3.05	0.009006
3.06667	0.008645
3.08333	0.008578
3.1	0.009428
3.11667	0.010371
3.13333	0.010643
3.15	0.011
3.16667	0.011189
3.18333	0.010791
3.2	0.010388
3.21667	0.009669
3.23333	0.009619
3.25	0.008942
3.26667	0.008557
3.28333	0.008675
3.3	0.009226
3.31667	0.00934
3.33333	0.008952
3.35	0.008228
3.36667	0.008929
3.38333	0.009461
3.4	0.009549
3.41667	0.009955
3.43333	0.009314
3.45	0.009971
3.46667	0.012889
3.48333	0.010448
3.5	-0.003967
3.51667	0.000984
3.53333	-0.223042
3.55	-1.50582
3.56667	-3.9283
3.58333	-7.12001
3.6	-10.2258
3.61667	-12.1443
3.63333	-12.4466
3.65	-11.3529
3.66667	-9.60268
3.68333	-7.73033
3.7	-5.97978
3.71667	-4.4911
3.73333	-3.32844
3.75	-2.48742
3.76667	-1.89576
3.78333	-1.53082
3.8	-1.32909
3.81667	-1.20557
3.83333	-1.12831
3.85	-1.08773
3.86667	-1.02785
3.88333	-0.968592
3.9	-0.887186
3.91667	-0.812979
3.93333	-0.730315
3.95	-0.656736
3.96667	-0.575244
3.98333	-0.507276
4	-0.44757
4.01667	-0.392182
4.03333	-0.341065
4.05	-0.307239
4.06667	-0.270608
4.08333	-0.241931
4.1	-0.219235
4.11667	-0.193493
4.13333	-0.168044
4.15	-0.14406
4.16667	-0.128157
4.18333	-0.115478
4.2	-0.107332
4.21667	-0.101715
4.23333	-0.096182
4.25	-0.089603
4.26667	-0.082982
4.28333	-0.075565
4.3	-0.06688
4.31667	-0.059727
4.33333	-0.053746
4.35	-0.048602
4.36667	-0.043836
4.38333	-0.040074
4.4	-0.036778
4.41667	-0.034268
4.43333	-0.031087
4.45	-0.02774
4.46667	-0.023974
4.48333	-0.020291
4.5	-0.017121
4.51667	-0.013777
4.53333	-0.010768
4.55	-0.007927
4.56667	-0.005211
4.58333	-0.00329
4.6	-0.001694
4.61667	-0.000503
4.63333	0.000228
4.65	0.000373
4.66667	5.7e-05
4.68333	0.000117
4.7	0.001265
4.71667	0.002145
4.73333	0.003527
4.75	0.004616
4.76667	0.005244
4.78333	0.00604
4.8	0.006819
4.81667	0.007507
4.83333	0.007944
4.85	0.00813
4.86667	0.00706
4.88333	0.006116
4.9	0.00538
4.91667	0.004561
4.93333	0.003575
4.95	0.002588
4.96667	0.001686
4.98333	0.001285
5	0.00198
5.01667	0.002385
5.03333	0.00233
5.05	0.002065
5.06667	0.000585
5.08333	-0.000391
5.1	-0.000647
5.11667	-0.001651
5.13333	-0.002447
5.15	-0.003158
5.16667	-0.003242
5.18333	-0.003744
5.2	-0.003899
5.21667	-0.002749
5.23333	-0.002186
5.25	-0.001622
5.26667	-0.001896
5.28333	-0.001877
5.3	-0.001209
5.31667	-0.000657
5.33333	0.000313
5.35	0.000907
5.36667	0.000747
5.38333	0.00109
5.4	0.002509
5.41667	0.002561
5.43333	0.002571
5.45	0.003126
5.46667	0.003052
5.48333	0.002393
5.5	0.00177
5.51667	0.001626
5.53333	0.001649
5.55	0.001045
5.56667	0.000817
5.58333	0.000506
5.6	0.001449
5.61667	0.002161
5.63333	0.001869
5.65	0.001493
5.66667	0.000489
5.68333	0.000825
5.7	0.001076
5.71667	0.000345
5.73333	0.000452
5.75	0.001018
5.76667	0.000748
5.78333	0.001398
5.8	0.001713
5.81667	0.001799
5.83333	0.002346
5.85	0.00306
5.86667	0.003271
5.88333	0.003399
5.9	0.003942
5.91667	0.005051
5.93333	0.003982
5.95	0.004002
5.96667	0.004692
5.98333	0.00735
6	0.016946
6.01667	0.011153
6.03333	-0.123343
6.05	-1.13719
6.06667	-3.23262
6.08333	-6.18089
6.1	-9.19806
6.11667	-11.2356
6.13333	-11.8653
6.15	-11.1725
6.16667	-9.77765
6.18333	-8.13879
6.2	-6.4892
6.21667	-4.99758
6.23333	-3.78253
6.25	-2.85943
6.26667	-2.20122
6.28333	-1.77304
6.3	-1.51107
6.31667	-1.35072
6.33333	-1.23591
6.35	-1.17596
6.36667	-1.10139
6.38333	-1.02213
6.4	-0.94769
6.41667	-0.855001
6.43333	-0.765452
6.45	-0.692357
6.46667	-0.627175
6.48333	-0.552824
6.5	-0.477273
6.51667	-0.417348
6.53333	-0.369648
6.55	-0.313281
6.56667	-0.2781
6.58333	-0.249408
6.6	-0.222162
6.61667	-0.201044
6.63333	-0.179382
6.65	-0.159394
6.66667	-0.139323
6.68333	-0.128253
6.7	-0.118344
6.71667	-0.107913
6.73333	-0.098486
6.75	-0.089938
6.76667	-0.082018
6.78333	-0.072968
6.8	-0.062114
6.81667	-0.055558
6.83333	-0.050802
6.85	-0.046005
6.86667	-0.040663
6.88333	-0.036243
6.9	-0.032413
6.91667	-0.028324
6.93333	-0.024653
6.95	-0.021736
6.96667	-0.019238
6.98333	-0.016698
7	-0.015591
7.01667	-0.013936
7.03333	-0.01203
7.05	-0.010333
7.06667	-0.009264
7.08333	-0.008027
7.1	-0.006289
7.11667	-0.004499
7.13333	-0.003379
7.15	-0.002385
7.16667	-0.00093
7.18333	-0.000354
7.2	-5.3e-05
7.21667	0.000439
7.23333	0.00047
7.25	0.000334
7.26667	0.000658
7.28333	0.002113
7.3	0.003605
7.31667	0.004383
7.33333	0.005496
7.35	0.006107
7.36667	0.006256
7.38333	0.005946
7.4	0.005898
7.41667	0.005901
7.43333	0.005905
7.45	0.005364
7.46667	0.004656
7.48333	0.003738
7.5	0.003468
7.51667	0.003801
7.53333	0.003255
7.55	0.002708
7.56667	0.00258
7.58333	0.001531
7.6	0.000504
7.61667	-0.000713
7.63333	-0.00126
7.65	-0.00164
7.66667	-0.000512
7.68333	-0.000222
7.7	-0.000495
7.71667	-3.6e-05
7.73333	0.00034
7.75	0.000129
7.76667	0.000505
7.78333	0.001132
7.8	0.000694
7.81667	0.000446
7.83333	-0.000178
7.85	-0.000719
7.86667	-0.000716
7.88333	-0.00109
7.9	-0.001605
7.91667	8e-05
7.93333	0.001514
7.95	0.001399
7.96667	0.001074
7.98333	0.000373
8	-9.2e-05
8.01667	-0.000826
8.03333	-0.00114
8.05	-0.001036
8.06667	-0.000722
8.08333	1e-05
8.1	0.000267
8.11667	0.000384
8.13333	-8.5e-05
8.15	-0.000554
8.16667	-0.000395
8.18333	-0.000571
8.2	-0.000592
8.21667	-0.000291
8.23333	0.000639
8.25	0.000144
8.26667	0.000153
8.28333	0.001124
8.3	0.002293
8.31667	0.003494
8.33333	0.003606
8.35	0.004263
8.36667	0.004627
8.38333	0.00365
8.4	0.004588
8.41667	0.006813
8.43333	0.007908
8.45	0.010091
8.46667	0.014117
8.48333	0.014583
8.5	0.015869
8.51667	0.024843
8.53333	-0.053269
8.55	-0.813118
8.56667	-2.59417
8.58333	-5.19437
8.6	-7.98706
8.61667	-10.054
8.63333	-10.9678
8.65	-10.7056
8.66667	-9.70392
8.68333	-8.3757
8.7	-6.92999
8.71667	-5.54292
8.73333	-4.31458
8.75	-3.33414
8.76667	-2.6116
8.78333	-2.10586
8.8	-1.78091
8.81667	-1.58059
8.83333	-1.4391
8.85	-1.34417
8.86667	-1.23798
8.88333	-1.15037
8.9	-1.06935
8.91667	-0.965774
8.93333	-0.866215
8.95	-0.769503
8.96667	-0.686566
8.98333	-0.604131
9	-0.530254
9.01667	-0.459034
9.03333	-0.401129
9.05	-0.358171
9.06667	-0.300936
9.08333	-0.262374
9.1	-0.241043
9.11667	-0.216143
9.13333	-0.19388
9.15	-0.174171
9.16667	-0.15622
9.18333	-0.138605
9.2	-0.122527
9.21667	-0.109338
9.23333	-0.092213
9.25	-0.083168
9.26667	-0.076719
9.28333	-0.071024
9.3	-0.065283
9.31667	-0.058379
9.33333	-0.051432
9.35	-0.044444
9.36667	-0.039843
9.38333	-0.035702
9.4	-0.032778
9.41667	-0.030042
9.43333	-0.027556
9.45	-0.025364
9.46667	-0.022543
9.48333	-0.019765
9.5	-0.017874
9.51667	-0.015843
9.53333	-0.013855
9.55	-0.012578
9.56667	-0.01105
9.58333	-0.009522
9.6	-0.00896
9.61667	-0.008004
9.63333	-0.007299
9.65	-0.0063
9.66667	-0.005093
9.68333	-0.003885
9.7	-0.002835
9.71667	-0.001581
9.73333	5e-05
9.75	0.001807
9.76667	0.002141
9.78333	0.002767
9.8	0.002917
9.81667	0.002667
9.83333	0.002375
9.85	0.002
9.86667	0.00242
9.88333	0.003551
9.9	0.004807
9.91667	0.005391
9.93333	0.005389
9.95	0.004926
9.96667	0.005133
9.98333	0.005173
10	0.005012
10.0167	0.004487
10.0333	0.003586
10.05	0.002015
10.0667	0.001114
10.0833	0.000841
10.1	0.001169
10.1167	0.001687
10.1333	0.001243
10.15	0.000924
10.1667	0.00048
10.1833	0.000663
10.2	0.001117
10.2167	0.001517
10.2333	0.000369
10.25	0.000518
10.2667	0.001044
10.2833	0.001487
10.3	0.001574
10.3167	0.00107
10.3333	-0.00048
10.35	-0.000273
10.3667	-0.0004
10.3833	0.000729
10.4	0.001296
10.4167	0.001653
10.4333	0.001299
10.45	-0.00027
10.4667	-0.00075
10.4833	-0.00035
10.5	0.000284
10.5167	8.5e-05
10.5333	0.000388
10.55	-0.000229
10.5667	-0.000679
10.5833	-0.000836
10.6	-0.000506
10.6167	0.000504
10.6333	0.000885
10.65	0.001308
10.6667	0.002401
10.6833	0.003578
10.7	0.003904
10.7167	0.003698
10.7333	0.004414
10.75	0.004417
10.7667	0.004379
10.7833	0.004633
10.8	0.004873
10.8167	0.004497
10.8333	0.00345
10.85	0.002697
10.8667	0.002194
10.8833	0.002111
10.9	-4.3e-05
10.9167	6.8e-05
10.9333	-0.000533
10.95	-0.002474
10.9667	-0.006047
10.9833	-0.009244
11	-0.017154
11.0167	-0.004763
11.0333	-0.056681
11.05	-0.692449
11.0667	-2.18601
11.0833	-4.45932
11.1	-6.89992
11.1167	-8.80048
11.1333	-9.80933
11.15	-9.88369
11.1667	-9.2944
11.1833	-8.353
11.2	-7.18233
11.2167	-5.96403
11.2333	-4.82164
11.25	-3.87356
11.2667	-3.11577
11.2833	-2.56242
11.3	-2.18164
11.3167	-1.90817
11.3333	-1.73073
11.35	-1.56825
11.3667	-1.44043
11.3833	-1.31576
11.4	-1.21428
11.4167	-1.09534
11.4333	-0.963923
11.45	-0.859972
11.4667	-0.763935
11.4833	-0.67782
11.5	-0.600712
11.5167	-0.516162
11.5333	-0.450201
11.55	-0.396173
11.5667	-0.372039
11.5833	-0.327598
11.6	-0.277137
11.6167	-0.241309
11.6333	-0.206402
11.65	-0.187531
11.6667	-0.165477
11.6833	-0.148699
11.7	-0.137251
11.7167	-0.125373
11.7333	-0.112909
11.75	-0.101868
11.7667	-0.092753
11.7833	-0.080457
11.8	-0.070353
11.8167	-0.062343
11.8333	-0.058519
11.85	-0.055156
11.8667	-0.050411
11.8833	-0.044955
11.9	-0.040271
11.9167	-0.036435
11.9333	-0.031929
11.95	-0.029266
11.9667	-0.025262
11.9833	-0.022012
12	-0.019915
12.0167	-0.018844
12.0333	-0.017521
12.05	-0.015864
12.0667	-0.0145
12.0833	-0.012423
12.1	-0.0097
12.1167	-0.007292
12.1333	-0.006141
12.15	-0.00499
12.1667	-0.00388
12.1833	-0.003482
12.2	-0.002599
12.2167	-0.001726
12.2333	-0.001481
12.25	-0.00065
12.2667	0.000349
12.2833	0.001431
12.3	0.001247
12.3167	0.001199
12.3333	0.001611
12.35	0.002023
12.3667	0.001597
12.3833	0.002135
12.4	0.002417
12.4167	0.002728
12.4333	0.00262
12.45	0.002805
12.4667	0.002906
12.4833	0.00217
12.5	0.001812
12.5167	0.002167
12.5333	0.001893
12.55	0.00095
12.5667	0.00097
12.5833	0.001283
12.6	0.002186
12.6167	0.002264
12.6333	0.002049
12.65	0.001876
12.6667	0.001494
12.6833	0.001781
12.7	0.002786
12.7167	0.0031
12.7333	0.002954
12.75	0.002012
12.7667	0.000861
12.7833	-0.000709
12.8	-0.001393
12.8167	-0.000586
12.8333	0.000639
12.85	0.001111
12.8667	0.000787
12.8833	0.001217
12.9	0.000272
12.9167	-0.00056
12.9333	-0.000639
12.95	0.000538
12.9667	0.000669
12.9833	-0.000121
13	-0.000276
13.0167	-0.000525
13.0333	-0.001277
13.05	-0.00161
13.0667	-0.002404
13.0833	-0.002276
13.1	-0.001805
13.1167	-0.000588
13.1333	-0.001003
13.15	-0.001878
13.1667	-0.002503
13.1833	-0.002751
13.2	-0.001607
13.2167	-0.000379
13.2333	0.001183
13.25	0.002285
13.2667	0.00301
13.2833	0.002145
13.3	0.002128
13.3167	0.002956
13.3333	0.00345
13.35	0.003148
13.3667	0.002888
13.3833	0.003884
13.4	0.005519
13.4167	0.008171
13.4333	0.010237
13.45	0.008535
13.4667	0.002981
13.4833	6.4e-05
13.5	-0.001084
13.5167	-0.005701
13.5333	-0.017101
13.55	-0.418334
13.5667	-1.52035
13.5833	-3.26681
13.6	-5.25148
13.6167	-6.92215
13.6333	-8.01202
13.65	-8.43569
13.6667	-8.34761
13.6833	-7.89013
13.7	-7.18143
13.7167	-6.30649
13.7333	-5.39969
13.75	-4.56013
13.7667	-3.84098
13.7833	-3.24907
13.8	-2.79691
13.8167	-2.46063
13.8333	-2.20025
13.85	-1.97781
13.8667	-1.79128
13.8833	-1.60539
13.9	-1.44189
13.9167	-1.2794
13.9333	-1.1532
13.95	-1.03692
13.9667	-0.916167
13.9833	-0.80412
14	-0.709199
14.0167	-0.620855
14.0333	-0.559349
14.05	-0.489931
14.0667	-0.429597
14.0833	-0.408577
14.1	-0.356787
14.1167	-0.320212
14.1333	-0.267433
14.15	-0.235756
14.1667	-0.207428
14.1833	-0.180733
14.2	-0.164676
14.2167	-0.153462
14.2333	-0.141326
14.25	-0.128856
14.2667	-0.117307
14.2833	-0.105213
14.3	-0.092916
14.3167	-0.084885
14.3333	-0.078069
14.35	-0.071881
14.3667	-0.064772
14.3833	-0.058835
14.4	-0.053407
14.4167	-0.047485
14.4333	-0.042485
14.45	-0.036646
14.4667	-0.032232
14.4833	-0.028947
14.5	-0.026592
14.5167	-0.024172
14.5333	-0.021125
14.55	-0.019166
14.5667	-0.01683
14.5833	-0.014662
14.6	-0.012375
14.6167	-0.009945
14.6333	-0.007975
14.65	-0.006172
14.6667	-0.005542
14.6833	-0.004828
14.7	-0.004119
14.7167	-0.003249
14.7333	-0.002003
14.75	-0.001887
14.7667	-0.000389
14.7833	0.000774
14.8	0.001893
14.8167	0.003199
14.8333	0.004129
14.85	0.005143
14.8667	0.0049
14.8833	0.005202
14.9	0.005671
14.9167	0.005389
14.9333	0.004898
14.95	0.004239
14.9667	0.003287
14.9833	0.003549
15	0.003562
15.0167	0.002879
15.0333	0.002321
15.05	0.002015
15.0667	0.001834
15.0833	0.002742
15.1	0.002605
15.1167	0.00182
15.1333	0.001371
15.15	0.000712
15.1667	0.000473
15.1833	2.3e-05
15.2	-0.000215
15.2167	-0.000554
15.2333	-0.00106
15.25	-0.001273
15.2667	-0.001109
15.2833	-0.001447
15.3	-0.001198
15.3167	-0.002177
15.3333	-0.002318
15.35	-0.001538
15.3667	-0.000968
15.3833	-0.000272
15.4	-0.000327
15.4167	-0.001312
15.4333	-0.00146
15.45	-0.001398
15.4667	-0.001754
15.4833	-0.00052
15.5	8.8e-05
15.5167	0.000236
15.5333	0.000343
15.55	0.000868
15.5667	0.001351
15.5833	0.002504
15.6	0.002654
15.6167	0.002186
15.6333	0.001257
15.65	0.001124
15.6667	0.000614
15.6833	-0.000189
15.7	-0.000404
15.7167	-0.000813
15.7333	-0.001012
15.75	-0.001002
15.7667	-0.001453
15.7833	-0.001443
15.8	0.000621
15.8167	0.001952
15.8333	0.002991
15.85	0.004448
15.8667	0.004774
15.8833	0.003929
15.9	0.003964
15.9167	0.007415
15.9333	0.011202
15.95	0.014151
15.9667	0.018984
15.9833	0.019588
16	0.021952
16.0167	0.016837
16.0333	0.015198
16.05	0.012345
16.0667	-0.169997
16.0833	-0.825698
16.1	-1.94073
16.1167	-3.29454
16.1333	-4.5451
16.15	-5.44531
16.1667	-5.96112
16.1833	-6.15276
16.2	-6.09452
16.2167	-5.81047
16.2333	-5.40127
16.25	-4.8943
16.2667	-4.37922
16.2833	-3.89085
16.3	-3.43098
16.3167	-3.04697
16.3333	-2.73879
16.35	-2.47799
16.3667	-2.24823
16.3833	-2.06024
16.4	-1.87481
16.4167	-1.69294
16.4333	-1.56383
16.45	-1.40972
16.4667	-1.29346
16.4833	-1.17121
16.5	-1.0485
16.5167	-0.957287
16.5333	-0.878262
16.55	-0.799195
16.5667	-0.726325
16.5833	-0.651571
16.6	-0.589251
16.6167	-0.518339
16.6333	-0.488792
16.65	-0.440195
16.6667	-0.392017
16.6833	-0.364397
16.7	-0.33238
16.7167	-0.306857
16.7333	-0.281419
16.75	-0.259204
16.7667	-0.238539
16.7833	-0.219004
16.8	-0.20081
16.8167	-0.184517
16.8333	-0.170655
16.85	-0.156333
16.8667	-0.143225
16.8833	-0.130954
16.9	-0.120525
16.9167	-0.11038
16.9333	-0.098983
16.95	-0.090432
16.9667	-0.084268
16.9833	-0.078062
17	-0.071312
17.0167	-0.06486
17.0333	-0.05816
17.05	-0.052634
17.0667	-0.047986
17.0833	-0.043004
17.1	-0.03777
17.1167	-0.034104
17.1333	-0.030444
17.15	-0.027956
17.1667	-0.024422
17.1833	-0.021222
17.2	-0.01752
17.2167	-0.0146
17.2333	-0.012566
17.25	-0.010992
17.2667	-0.009126
17.2833	-0.007134
17.3	-0.005602
17.3167	-0.004297
17.3333	-0.002579
17.35	-0.001532
17.3667	-0.000401
17.3833	0.001065
17.4	0.002071
17.4167	0.000992
17.4333	-0.000302
17.45	-0.001471
17.4667	-0.001677
17.4833	-0.001213
17.5	-0.000497
17.5167	-0.001254
17.5333	-0.001303
17.55	-0.000515
17.5667	-0.000354
17.5833	-6.8e-05
17.6	0.001683
17.6167	0.003288
17.6333	0.002211
17.65	0.000465
17.6667	-0.000528
17.6833	-0.001982
17.7	-0.003268
17.7167	-0.004507
17.7333	-0.003902
17.75	-0.001037
17.7667	-0.00148
17.7833	-0.002257
17.8	-0.001234
17.8167	-0.000344
17.8333	0.000258
17.85	0.000608
17.8667	0.00079
17.8833	0.001182
17.9	0.000486
17.9167	-0.000689
17.9333	-9.7e-05
17.95	0.001876
17.9667	0.003557
17.9833	0.003939
18	0.004656
18.0167	0.005971
18.0333	0.006838
18.05	0.007871
18.0667	0.00924
18.0833	0.009897
18.1	0.009381
18.1167	0.008518
18.1333	0.008088
18.15	0.007617
18.1667	0.006559
18.1833	0.006171
18.2	0.006411
18.2167	0.005257
18.2333	0.004203
18.25	0.00386
18.2667	0.00356
18.2833	0.002757
18.3	0.002037
18.3167	0.001964
18.3333	0.001696
18.35	0.000465
18.3667	3e-05
18.3833	-0.000991
18.4	-0.000422
18.4167	0.00015
18.4333	-1.9e-05
18.45	-0.001445
18.4667	-0.000735
18.4833	-0.001364
18.5	-0.005008
18.5167	-0.008123
18.5333	-0.002685
18.55	-0.014999
18.5667	-0.290202
18.5833	-0.774368
18.6	-1.37782
18.6167	-1.93993
18.6333	-2.28202
18.65	-2.42146
18.6667	-2.44967
18.6833	-2.35587
18.7	-2.2045
18.7167	-2.0345
18.7333	-1.8673
18.75	-1.67582
18.7667	-1.48631
18.7833	-1.33376
18.8	-1.20056
18.8167	-1.08245
18.8333	-0.992515
18.85	-0.925814
18.8667	-0.846596
18.8833	-0.800411
18.9	-0.731743
18.9167	-0.684419
18.9333	-0.652418
18.95	-0.608862
18.9667	-0.542403
18.9833	-0.506634
19	-0.477103
19.0167	-0.434265
19.0333	-0.417135
19.05	-0.390502
19.0667	-0.35809
19.0833	-0.310271
19.1	-0.285438
19.1167	-0.260417
19.1333	-0.242895
19.15	-0.224912
19.1667	-0.210069
19.1833	-0.200376
19.2	-0.189804
19.2167	-0.176672
19.2333	-0.165558
19.25	-0.153438
19.2667	-0.143161
19.2833	-0.13347
19.3	-0.124575
19.3167	-0.118116
19.3333	-0.111501
19.35	-0.105515
19.3667	-0.099821
19.3833	-0.093918
19.4	-0.088769
19.4167	-0.082636
19.4333	-0.077064
19.45	-0.071534
19.4667	-0.067301
19.4833	-0.062775
19.5	-0.057496
19.5167	-0.052922
19.5333	-0.049582
19.55	-0.046033
19.5667	-0.042275
19.5833	-0.038809
19.6	-0.034883
19.6167	-0.031048
19.6333	-0.026944
19.65	-0.024221
19.6667	-0.022755
19.6833	-0.020283
19.7	-0.017142
19.7167	-0.01473
19.7333	-0.01293
19.75	-0.010587
19.7667	-0.007825
19.7833	-0.005356
19.8	-0.004269
19.8167	-0.004111
19.8333	-0.003855
19.85	-0.003975
19.8667	-0.0033
19.8833	-0.002374
19.9	-0.001782
19.9167	-0.00206
19.9333	-0.00282
19.95	-0.002868
19.9667	-0.001785
19.9833	-0.000535
20	-0.000123
20.0167	0.000407
20.0333	0.000127
20.05	0.000936
20.0667	0.001995
20.0833	0.001673
20.1	0.001016
20.1167	0.000627
20.1333	0.000271
20.15	0.000167
20.1667	-6.3e-05
20.1833	0.000126
20.2	-0.000272
20.2167	-0.000421
20.2333	-0.000278
20.25	0.000787
20.2667	0.00206
20.2833	0.002497
20.3	0.002305
20.3167	0.002006
20.3333	0.001839
20.35	0.001462
20.3667	0.001295
20.3833	0.000751
20.4	-0.000295
20.4167	-0.000132
20.4333	0.000421
20.45	0.000387
20.4667	0.001191
20.4833	0.002037
20.5	0.002548
20.5167	0.003112
20.5333	0.003068
20.55	0.003316
20.5667	0.003648
20.5833	0.003353
20.6	0.002722
20.6167	0.002324
20.6333	0.002077
20.65	0.001997
20.6667	0.002587
20.6833	0.002967
20.7	0.003054
20.7167	0.003926
20.7333	0.005077
20.75	0.005726
20.7667	0.005621
20.7833	0.006521
20.8	0.006248
20.8167	0.005463
20.8333	0.005208
20.85	0.004912
20.8667	0.005201
20.8833	0.004905
20.9	0.005027
20.9167	0.005297
20.9333	0.005049
20.95	0.004465
20.9667	0.001244
20.9833	-0.00181
21	-0.004863
21.0167	-0.001129
21.0333	0.017615
21.05	-0.039046
21.0667	-0.223656
21.0833	-0.44917
21.1	-0.692186
21.1167	-0.835735
21.1333	-0.826663
21.15	-0.752067
21.1667	-0.622414
21.1833	-0.517883
21.2	-0.426246
21.2167	-0.387017
21.2333	-0.351759
21.25	-0.28263
21.2667	-0.225057
21.2833	-0.208346
21.3	-0.196828
21.3167	-0.187114
21.3333	-0.178701
21.35	-0.171963
21.3667	-0.163047
21.3833	-0.15702
21.4	-0.148942
21.4167	-0.140844
21.4333	-0.132714
21.45	-0.124123
21.4667	-0.115491
21.4833	-0.107235
21.5	-0.099608
21.5167	-0.091348
21.5333	-0.085118
21.55	-0.080645
21.5667	-0.074079
21.5833	-0.068351
21.6	-0.063753
21.6167	-0.058414
21.6333	-0.053312
21.65	-0.047414
21.6667	-0.04139
21.6833	-0.03679
21.7	-0.033112
21.7167	-0.029461
21.7333	-0.025554
21.75	-0.023573
21.7667	-0.02201
21.7833	-0.020071
21.8	-0.019053
21.8167	-0.018407
21.8333	-0.016423
21.85	-0.013852
21.8667	-0.011448
21.8833	-0.009129
21.9	-0.007646
21.9167	-0.006359
21.9333	-0.004983
21.95	-0.00436
21.9667	-0.003947
21.9833	-0.002697
22	-0.002325
22.0167	-0.001329
22.0333	-0.000735
22.05	-0.000643
22.0667	-0.000593
22.0833	0.00063
22.1	0.002061
22.1167	0.002722
22.1333	0.004084
22.15	0.005236
22.1667	0.005384
22.1833	0.004988
22.2	0.005554
22.2167	0.005163
22.2333	0.005068
22.25	0.005517
22.2667	0.005339
22.2833	0.00516
22.3	0.004688
22.3167	0.004153
22.3333	0.004133
22.35	0.004323
22.3667	0.004805
22.3833	0.004618
22.4	0.004681
22.4167	0.004564
22.4333	0.004506
22.45	0.004113
22.4667	0.003343
22.4833	0.003369
22.5	0.00419
22.5167	0.004036
22.5333	0.002728
22.55	0.003053
22.5667	0.00254
22.5833	0.001358
22.6	0.000594
22.6167	0.000651
22.6333	0.000515
22.65	0.000338
22.6667	-0.000342
22.6833	-0.001567
22.7	-0.00233
22.7167	-0.002488
22.7333	-0.002297
22.75	-0.002358
22.7667	-0.003047
22.7833	-0.003233
22.8	-0.002916
22.8167	-0.002792
22.8333	-0.003829
22.85	-0.003819
22.8667	-0.002678
22.8833	-0.002123
22.9	-0.001359
22.9167	-0.000828
22.9333	-0.000661
22.95	-0.001833
22.9667	-0.002671
22.9833	-0.003006
23	-0.002671
23.0167	-0.001769
23.0333	-0.00152
23.05	-0.001858
23.0667	-0.002195
23.0833	-0.002323
23.1	-0.002368
23.1167	-0.002424
23.1333	-0.002165
23.15	-0.001194
23.1667	0.000322
23.1833	0.001334
23.2	0.002264
23.2167	0.002311
23.2333	0.001886
23.25	0.00213
23.2667	0.002877
23.2833	0.004713
23.3	0.006507
23.3167	0.007551
23.3333	0.008296
23.35	0.008497
23.3667	0.009451
23.3833	0.011494
23.4	0.012449
23.4167	0.012442
23.4333	0.011298
23.45	0.00961
23.4667	0.011941
23.4833	0.012513
23.5	0.009276
23.5167	0.006319
23.5333	0.009582
23.55	-0.006037
23.5667	-0.152242
23.5833	-0.34312
23.6	-0.523741
23.6167	-0.631376
23.6333	-0.564956
23.65	-0.439837
23.6667	-0.325772
23.6833	-0.208357
23.7	-0.147254
23.7167	-0.107554
23.7333	-0.091893
23.75	-0.073343
23.7667	-0.065888
23.7833	-0.062243
23.8	-0.062157
23.8167	-0.060003
23.8333	-0.058374
23.85	-0.056452
23.8667	-0.055284
23.8833	-0.052274
23.9	-0.049305
23.9167	-0.046506
23.9333	-0.044583
23.95	-0.042702
23.9667	-0.041993
23.9833	-0.041745
24	-0.041036
24.0167	-0.040136
24.0333	-0.037576
24.05	-0.034974
24.0667	-0.032875
24.0833	-0.030984
24.1	-0.02855
24.1167	-0.026736
24.1333	-0.025119
24.15	-0.023335
24.1667	-0.020504
24.1833	-0.018134
24.2	-0.015721
24.2167	-0.013554
24.2333	-0.010959
24.25	-0.008448
24.2667	-0.006732
24.2833	-0.005686
24.3	-0.004557
24.3167	-0.002735
24.3333	-0.000891
24.35	-9.3e-05
24.3667	0.000285
24.3833	0.001292
24.4	0.001001
24.4167	0.001045
24.4333	0.001969
24.45	0.002976
24.4667	0.00323
24.4833	0.002646
24.5	0.002439
24.5167	0.002168
24.5333	0.00225
24.55	0.001579
24.5667	0.000488
24.5833	-0.000602
24.6	-0.001399
24.6167	-0.001993
24.6333	-0.001757
24.65	-0.001855
24.6667	-0.001074
24.6833	4.2e-05
24.7	0.001032
24.7167	0.001571
24.7333	0.002372
24.75	0.002295
24.7667	0.001672
24.7833	0.001218
24.8	0.001726
24.8167	0.003138
24.8333	0.004452
24.85	0.005389
24.8667	0.005322
24.8833	0.005715
24.9	0.005187
24.9167	0.004736
24.9333	0.00441
24.95	0.003916
24.9667	0.003172
24.9833	0.003599
25	0.003189
25.0167	0.002528
25.0333	0.002291
25.05	0.002641
25.0667	0.002363
25.0833	0.002713
25.1	0.003565
25.1167	0.003748
25.1333	0.00277
25.15	0.001624
25.1667	0.001064
25.1833	0.000462
25.2	0.00028
25.2167	0.000767
25.2333	0.002019
25.25	0.00281
25.2667	0.003392
25.2833	0.004225
25.3	0.004681
25.3167	0.004381
25.3333	0.004006
25.35	0.003799
25.3667	0.002712
25.3833	0.001374
25.4	0.000748
25.4167	0.00049
25.4333	-1.8e-05
25.45	-2.3e-05
25.4667	0.000391
25.4833	0.000595
25.5	0.000255
25.5167	0.000192
25.5333	0.000499
25.55	0.000304
25.5667	-0.000268
25.5833	-0.000966
25.6	-0.002167
25.6167	-0.003306
25.6333	-0.003667
25.65	-0.004152
25.6667	-0.004931
25.6833	-0.00504
25.7	-0.004102
25.7167	-0.003025
25.7333	-0.002304
25.75	-0.00129
25.7667	-0.000653
25.7833	0.000194
25.8	0.000329
25.8167	0.000727
25.8333	0.001395
25.85	0.001603
25.8667	0.00135
25.8833	0.001264
25.9	0.002811
25.9167	0.004955
25.9333	0.008203
25.95	0.009525
25.9667	0.009633
25.9833	0.007982
26	0.006918
26.0167	0.003137
26.0333	0.006397
26.05	0.007313
26.0667	-0.11524
26.0833	-0.279159
26.1	-0.4512
26.1167	-0.568103
26.1333	-0.495767
26.15	-0.357029
26.1667	-0.22499
26.1833	-0.116061
26.2	-0.030244
26.2167	0.003605
26.2333	0.008423
26.25	0.010478
26.2667	0.010439
26.2833	0.006256
26.3	-0.000565
26.3167	-0.006147
26.3333	-0.009874
26.35	-0.013559
26.3667	-0.016406
26.3833	-0.017369
26.4	-0.018165
26.4167	-0.01978
26.4333	-0.022818
26.45	-0.02439
26.4667	-0.025879
26.4833	-0.027744
26.5	-0.028395
26.5167	-0.028575
26.5333	-0.027175
26.55	-0.026445
26.5667	-0.026301
26.5833	-0.024525
26.6	-0.022664
26.6167	-0.020505
26.6333	-0.018872
26.65	-0.016527
26.6667	-0.014893
26.6833	-0.013846
26.7	-0.010998
26.7167	-0.008981
26.7333	-0.007947
26.75	-0.006621
26.7667	-0.005044
26.7833	-0.00376
26.8	-0.001764
26.8167	-1e-06
26.8333	4e-05
26.85	-0.000756
26.8667	-0.000254
26.8833	0.001253
26.9	0.001378
26.9167	0.001616
26.9333	0.002164
26.95	0.002294
26.9667	0.002089
26.9833	0.003056
27	0.003562
27.0167	0.003522
27.0333	0.002723
27.05	0.002134
27.0667	0.00301
27.0833	0.003384
27.1	0.003548
27.1167	0.003801
27.1333	0.002516
27.15	0.001733
27.1667	0.001453
27.1833	0.002345
27.2	0.0024
27.2167	0.002339
27.2333	0.002761
27.25	0.003309
27.2667	0.003354
27.2833	0.002938
27.3	0.001979
27.3167	0.002204
27.3333	0.003255
27.35	0.003384
27.3667	0.003639
27.3833	0.003936
27.4	0.003814
27.4167	0.004166
27.4333	0.003796
27.45	0.003216
27.4667	0.0036
27.4833	0.004695
27.5	0.005204
27.5167	0.004971
27.5333	0.004387
27.55	0.00372
27.5667	0.003597
27.5833	0.003391
27.6	0.002891
27.6167	0.001854
27.6333	0.001041
27.65	-0.000274
27.6667	-0.00138
27.6833	-0.001774
27.7	-0.002211
27.7167	-0.002563
27.7333	-0.003458
27.75	-0.003684
27.7667	-0.004077
27.7833	-0.003884
27.8	-0.004528
27.8167	-0.00572
27.8333	-0.006001
27.85	-0.005362
27.8667	-0.005015
27.8833	-0.004793
27.9	-0.005158
27.9167	-0.006072
27.9333	-0.0057
27.95	-0.005705
27.9667	-0.005082
27.9833	-0.003915
28	-0.003208
28.0167	-0.003383
28.0333	-0.003856
28.05	-0.004706
28.0667	-0.004342
28.0833	-0.003517
28.1	-0.002106
28.1167	-0.001404
28.1333	-0.000232
28.15	0.000479
28.1667	0.001273
28.1833	0.001524
28.2	0.002068
28.2167	0.003416
28.2333	0.004287
28.25	0.004698
28.2667	0.004773
28.2833	0.004849
28.3	0.005511
28.3167	0.005851
28.3333	0.006103
28.35	0.006397
28.3667	0.006691
28.3833	0.007823
28.4	0.006819
28.4167	0.006456
28.4333	0.0063
28.45	0.005475
28.4667	0.005236
28.4833	0.004536
28.5	0.005888
28.5167	-0.003426
28.5333	-0.011369
28.55	-0.01659
28.5667	-0.126565
28.5833	-0.312698
28.6	-0.431549
28.6167	-0.505219
28.6333	-0.418555
28.65	-0.288096
28.6667	-0.141519
28.6833	-0.029148
28.7	0.03767
28.7167	0.0594
28.7333	0.061294
28.75	0.054227
28.7667	0.044523
28.7833	0.03348
28.8	0.022561
28.8167	0.014657
28.8333	0.009974
28.85	0.006925
28.8667	0.006387
28.8833	0.005765
28.9	0.00326
28.9167	-0.000213
28.9333	-0.002862
28.95	-0.005678
28.9667	-0.007574
28.9833	-0.00792
29	-0.007806
29.0167	-0.007238
29.0333	-0.006403
29.05	-0.005651
29.0667	-0.004104
29.0833	-0.001846
29.1	-0.001053
29.1167	-0.000897
29.1333	-0.000571
29.15	-0.000662
29.1667	-0.001341
29.1833	-0.001181
29.2	-0.002278
29.2167	-0.003177
29.2333	-0.003916
29.25	-0.004153
29.2667	-0.003929
29.2833	-0.004166
29.3	-0.005031
29.3167	-0.005154
29.3333	-0.005877
29.35	-0.007103
29.3667	-0.006611
29.3833	-0.005827
29.4	-0.00588
29.4167	-0.005944
29.4333	-0.005389
29.45	-0.003912
29.4667	-0.001933
29.4833	-0.00054
29.5	1.5e-05
29.5167	-0.000568
29.5333	-0.000768
29.55	-0.000718
29.5667	-0.000876
29.5833	-0.000868
29.6	-0.00111
29.6167	-0.000938
29.6333	0.000346
29.65	0.001545
29.6667	0.001698
29.6833	0.002563
29.7	0.002004
29.7167	0.00132
29.7333	0.001009
29.75	0.000657
29.7667	0.000724
29.7833	0.000414
29.8	-0.000734
29.8167	-0.001125
29.8333	-0.001085
29.85	-8.1e-05
29.8667	0.001173
29.8833	0.002804
29.9	0.00498
29.9167	0.006449
29.9333	0.007275
29.95	0.007431
29.9667	0.006665
29.9833	0.005984
30	0.005679
30.0167	0.005004
30.0333	0.004988
30.05	0.004888
30.0667	0.004579
30.0833	0.004437
30.1	0.00417
30.1167	0.003405
30.1333	0.00279
30.15	0.001255
30.1667	0.00039
30.1833	-0.000308
30.2	-0.001048
30.2167	-0.00187
30.2333	-0.00339
30.25	-0.004407
30.2667	-0.005592
30.2833	-0.006359
30.3	-0.006455
30.3167	-0.007011
30.3333	-0.007227
30.35	-0.006564
30.3667	-0.006026
30.3833	-0.005488
30.4	-0.004825
30.4167	-0.003993
30.4333	-0.003612
30.45	-0.003565
30.4667	-0.002724
30.4833	-0.001631
30.5	-0.000747
30.5167	-0.000237
30.5333	0.000379
30.55	0.000661
30.5667	0.000482
30.5833	0.000847
30.6	0.002008
30.6167	0.003131
30.6333	0.004042
30.65	0.004869
30.6667	0.005779
30.6833	0.005852
30.7	0.006344
30.7167	0.006674
30.7333	0.006716
30.75	0.005962
30.7667	0.005251
30.7833	0.005334
30.8	0.00479
30.8167	0.004083
30.8333	0.003545
30.85	0.003259
30.8667	0.00293
30.8833	0.003272
30.9	0.002567
30.9167	0.000818
30.9333	-0.000188
30.95	-0.001404
30.9667	-0.003038
30.9833	-0.002328
31	-0.001575
31.0167	-2.6e-05
31.0333	0.011963
31.05	0.008839
31.0667	-0.104608
31.0833	-0.257872
31.1	-0.418211
31.1167	-0.522781
31.1333	-0.40361
31.15	-0.243156
31.1667	-0.100915
31.1833	-0.007241
31.2	0.055409
31.2167	0.085904
31.2333	0.089085
31.25	0.087325
31.2667	0.078239
31.2833	0.064589
31.3	0.053744
31.3167	0.045995
31.3333	0.036792
31.35	0.027631
31.3667	0.020563
31.3833	0.015588
31.4	0.011535
31.4167	0.008316
31.4333	0.003082
31.45	-0.002152
31.4667	-0.006171
31.4833	-0.008809
31.5	-0.010442
31.5167	-0.011116
31.5333	-0.01114
31.55	-0.01129
31.5667	-0.011189
31.5833	-0.010543
31.6	-0.010316
31.6167	-0.009967
31.6333	-0.009646
31.65	-0.00874
31.6667	-0.006451
31.6833	-0.005042
31.7	-0.004218
31.7167	-0.00277
31.7333	-0.002134
31.75	-0.001624
31.7667	-0.001406
31.7833	-0.000394
31.8	-0.00093
31.8167	-0.001175
31.8333	0.000132
31.85	0.000351
31.8667	0.000611
31.8833	0.000955
31.9	0.001048
31.9167	0.000513
31.9333	0.000546
31.95	0.001459
31.9667	0.003
31.9833	0.003703
32	0.00248
32.0167	0.001216
32.0333	0.001377
32.05	0.001748
32.0667	0.001867
32.0833	0.002531
32.1	0.003404
32.1167	0.003105
32.1333	0.002823
32.15	0.001243
32.1667	0.000207
32.1833	-0.000327
32.2	-0.001614
32.2167	-0.002356
32.2333	-0.003196
32.25	-0.003367
32.2667	-0.003203
32.2833	-0.002285
32.3	-0.001199
32.3167	-0.005138
32.3333	-0.006731
32.35	-0.008366
32.3667	-0.008828
32.3833	-0.008663
32.4	-0.008414
32.4167	-0.005611
32.4333	-0.001735
32.45	0.047148
32.4667	0.072084
32.4833	0.058417
32.5	0.037968
32.5167	0.013206
32.5333	0.002659
32.55	-0.004998
32.5667	-0.008468
32.5833	-0.010138
32.6	-0.010761
32.6167	-0.010421
32.6333	-0.009476
32.65	-0.009451
32.6667	-0.012022
32.6833	-0.013463
32.7	-0.013313
32.7167	-0.012492
32.7333	-0.011511
32.75	-0.01053
32.7667	-0.008838
32.7833	-0.00681
32.8	-0.005787
32.8167	-0.004639
32.8333	-0.00379
32.85	-0.003026
32.8667	-0.001592
32.8833	-0.00112
32.9	-0.000272
32.9167	0.000199
32.9333	0.00034
32.95	6.3e-05
32.9667	0.000665
32.9833	0.001351
33	0.002581
33.0167	0.003518
33.0333	0.004221
33.05	0.004799
33.0667	0.005043
33.0833	0.004952
33.1	0.004986
33.1167	0.004936
33.1333	0.005454
33.15	0.005931
33.1667	0.006199
33.1833	0.006132
33.2	0.005227
33.2167	0.004616
33.2333	0.00444
33.25	0.004348
33.2667	0.004424
33.2833	0.004625
33.3	0.003236
33.3167	0.001553
33.3333	-0.000172
33.35	-0.001981
33.3667	-0.003372
33.3833	-0.004469
[truncated: 909 more rows]

## Sheet: TSR6-F637A
DP_X	DP_Y	Baseline_X	Baseline_Y	Fit_X	Fit_Y	NDH_X	NDH_Y
0.083333	0.013872			0.012467	-118.794	0.075167	-119.236
0.1	0.005498			0.075167	-118.77	0.138466	-118.447
0.116667	0.001897			0.138466	-118.711	0.202365	-118.859
0.133333	-0.001871			0.202365	-118.616	0.266863	-119.276
0.15	-0.003211			0.266863	-118.464	0.331961	-117.768
0.166667	-0.00363			0.331961	-118.204	0.397658	-116.663
0.183333	-0.001788			0.397658	-117.687	0.463955	-116.028
0.2	-0.000119			0.463955	-116.309	0.530851	-110.126
0.216667	-0.00092			0.530851	-109.568	0.598346	-58.7357
0.233333	-0.000507			0.598346	-58.8724	0.666441	-9.52552
0.25	-0.000512			0.666441	-9.4425	0.735135	-3.67576
0.266667	-0.001439			0.735135	-3.08127	0.804429	-2.05312
0.283333	-0.002826			0.804429	-1.82272	0.874322	-1.98182
0.3	-0.002463			0.874322	-1.37849	0.944815	-1.59768
0.316667	-0.001054			0.944815	-1.17058	1.01591	-0.681712
0.333333	-0.000105			1.01591	-1.05538	1.0876	-0.651799
0.35	0.000509			1.0876	-0.983689	1.15989	-0.198597
0.366667	0.000495			1.15989	-0.934995	1.23278	-0.465405
0.383333	-0.00044			1.23278	-0.899513
0.4	-0.001258
0.416667	-0.001072
0.433333	-0.000928
0.45	-0.000993
0.466667	-0.000849
0.483333	-0.000872
0.5	-0.001113
0.516667	-0.002108
0.533333	-0.003103
0.55	-0.002717
0.566667	-0.002539
0.583333	-0.002236
0.6	-0.001687
0.616667	-0.00185
0.633333	-0.002516
0.65	-0.002553
0.666667	-0.001962
0.683333	-7.4e-05
0.7	0.00077
0.716667	0.000567
0.733333	0.000407
0.75	0.00079
0.766667	0.001508
0.783333	0.002143
0.8	0.002997
0.816667	0.002763
0.833333	0.002194
0.85	0.002337
0.866667	0.002731
0.883333	0.002999
0.9	0.004664
0.916667	0.004069
0.933333	0.003432
0.95	0.004972
0.966667	0.00601
0.983333	0.003865
1	0.002823
1.01667	0.008062
1.03333	-0.162838
1.05	-1.00195
1.06667	-1.68984
1.08333	-2.07845
1.1	-2.21849
1.11667	-2.10962
1.13333	-1.8774
1.15	-1.57347
1.16667	-1.26757
1.18333	-0.949318
1.2	-0.705967
1.21667	-0.49389
1.23333	-0.362494
1.25	-0.276608
1.26667	-0.235144
1.28333	-0.209841
1.3	-0.175834
1.31667	-0.153802
1.33333	-0.13805
1.35	-0.126066
1.36667	-0.116888
1.38333	-0.108923
1.4	-0.101388
1.41667	-0.094901
1.43333	-0.087325
1.45	-0.078535
1.46667	-0.071336
1.48333	-0.065142
1.5	-0.059676
1.51667	-0.054254
1.53333	-0.049042
1.55	-0.044038
1.56667	-0.039705
1.58333	-0.035204
1.6	-0.030349
1.61667	-0.027589
1.63333	-0.023365
1.65	-0.019391
1.66667	-0.014915
1.68333	-0.012784
1.7	-0.011309
1.71667	-0.008624
1.73333	-0.007194
1.75	-0.006937
1.76667	-0.003455
1.78333	-0.000309
1.8	0.0005
1.81667	-0.001165
1.83333	-0.003793
1.85	-0.004914
1.86667	-0.004025
1.88333	-0.002424
1.9	-0.00195
1.91667	-0.00236
1.93333	-0.002017
1.95	-0.003599
1.96667	-0.003423
1.98333	-0.003665
2	-0.003108
2.01667	-0.002555
2.03333	-0.002546
2.05	-0.002329
2.06667	-0.001357
2.08333	-0.000386
2.1	0.001601
2.11667	0.00195
2.13333	0.002131
2.15	0.002396
2.16667	0.001447
2.18333	0.001085
2.2	0.000863
2.21667	0.001057
2.23333	0.000873
2.25	0.000816
2.26667	0.001177
2.28333	0.001579
2.3	0.001332
2.31667	0.000578
2.33333	0.000368
2.35	0.000745
2.36667	0.001247
2.38333	-0.000846
2.4	-0.002583
2.41667	-0.002524
2.43333	-0.002966
2.45	-0.002614
2.46667	-0.001926
2.48333	-0.001029
2.5	-0.000316
2.51667	-0.001868
2.53333	-0.001828
2.55	-0.002417
2.56667	-0.002629
2.58333	-0.002715
2.6	-0.001849
2.61667	-0.002032
2.63333	-0.001838
2.65	-0.001057
2.66667	0.00056
2.68333	0.002303
2.7	0.002997
2.71667	0.003901
2.73333	0.003506
2.75	0.002902
2.76667	0.003387
2.78333	0.003411
2.8	0.003481
2.81667	0.003343
2.83333	0.002283
2.85	0.00181
2.86667	0.001128
2.88333	6.8e-05
2.9	-0.001194
2.91667	-0.001575
2.93333	-0.00112
2.95	-0.000873
2.96667	-0.000794
2.98333	-0.00126
3	-0.002094
3.01667	-0.002215
3.03333	-0.00175
3.05	-0.002122
3.06667	-0.001573
3.08333	-0.001233
3.1	-0.000254
3.11667	0.000434
3.13333	0.000453
3.15	0.000345
3.16667	0.001452
3.18333	0.002015
3.2	0.00297
3.21667	0.003887
3.23333	0.00447
3.25	0.004382
3.26667	0.004503
3.28333	0.004583
3.3	0.004051
3.31667	0.003021
3.33333	0.002032
3.35	0.001421
3.36667	0.002107
3.38333	0.000658
3.4	-0.000235
3.41667	-0.000747
3.43333	-0.001218
3.45	-0.002945
3.46667	-0.006849
3.48333	-0.011423
3.5	-0.005523
3.51667	0.004063
3.53333	-0.257195
3.55	-1.77156
3.56667	-4.11617
3.58333	-6.91656
3.6	-9.76429
3.61667	-11.8831
3.63333	-12.9068
3.65	-12.9062
3.66667	-12.0731
3.68333	-10.6747
3.7	-9.0262
3.71667	-7.38096
3.73333	-5.91085
3.75	-4.63806
3.76667	-3.60007
3.78333	-2.81262
3.8	-2.25981
3.81667	-1.85027
3.83333	-1.55871
3.85	-1.32954
3.86667	-1.13704
3.88333	-0.978164
3.9	-0.838181
3.91667	-0.726086
3.93333	-0.610851
3.95	-0.510019
3.96667	-0.425514
3.98333	-0.342266
4	-0.269669
4.01667	-0.224877
4.03333	-0.176736
4.05	-0.156353
4.06667	-0.135928
4.08333	-0.11341
4.1	-0.096607
4.11667	-0.083955
4.13333	-0.073773
4.15	-0.066439
4.16667	-0.060235
4.18333	-0.054114
4.2	-0.049568
4.21667	-0.045323
4.23333	-0.038314
4.25	-0.03252
4.26667	-0.028234
4.28333	-0.025705
4.3	-0.022327
4.31667	-0.019586
4.33333	-0.019065
4.35	-0.018418
4.36667	-0.017687
4.38333	-0.017961
4.4	-0.01785
4.41667	-0.016871
4.43333	-0.01673
4.45	-0.016505
4.46667	-0.01628
4.48333	-0.017185
4.5	-0.017876
4.51667	-0.01657
4.53333	-0.013632
4.55	-0.011154
4.56667	-0.009514
4.58333	-0.007915
4.6	-0.007352
4.61667	-0.006381
4.63333	-0.005495
4.65	-0.004273
4.66667	-0.003889
4.68333	-0.004049
4.7	-0.00259
4.71667	-0.000214
4.73333	0.002789
4.75	0.004621
4.76667	0.004024
4.78333	0.004054
4.8	0.004846
4.81667	0.006058
4.83333	0.005136
4.85	0.002496
4.86667	0.001616
4.88333	0.000651
4.9	0.001509
4.91667	0.00045
4.93333	0.001024
4.95	0.002268
4.96667	0.003679
4.98333	0.004839
5	0.003646
5.01667	0.004853
5.03333	0.004261
5.05	0.00371
5.06667	0.003285
5.08333	0.003782
5.1	0.002894
5.11667	0.003072
5.13333	0.004212
5.15	0.003343
5.16667	0.004065
5.18333	0.004578
5.2	0.006472
5.21667	0.006083
5.23333	0.006573
5.25	0.006937
5.26667	0.006715
5.28333	0.005279
5.3	0.004006
5.31667	0.004215
5.33333	0.005471
5.35	0.00455
5.36667	0.003881
5.38333	0.000573
5.4	0.000347
5.41667	0.000427
5.43333	0.000674
5.45	0.000921
5.46667	-0.001177
5.48333	-0.002102
5.5	-0.001802
5.51667	-0.002919
5.53333	-0.004539
5.55	-0.004861
5.56667	-0.005183
5.58333	-0.003956
5.6	-0.003775
5.61667	-0.004013
5.63333	-0.003958
5.65	-0.002731
5.66667	-0.002006
5.68333	0.000644
5.7	0.001614
5.71667	0.002036
5.73333	0.001746
5.75	0.00133
5.76667	0.000454
5.78333	-0.000506
5.8	-0.001855
5.81667	-0.001704
5.83333	-0.001427
5.85	-0.001233
5.86667	-0.000328
5.88333	-0.001977
5.9	-0.004229
5.91667	-0.005486
5.93333	-0.007078
5.95	-0.00821
5.96667	-0.009174
5.98333	-0.004904
6	0.00098
6.01667	-0.000767
6.03333	-0.025877
6.05	-0.799335
6.06667	-2.74794
6.08333	-5.26491
6.1	-8.10202
6.11667	-10.5509
6.13333	-12.1251
6.15	-12.6667
6.16667	-12.309
6.18333	-11.2776
6.2	-9.8096
6.21667	-8.24822
6.23333	-6.75156
6.25	-5.41665
6.26667	-4.27897
6.28333	-3.35984
6.3	-2.67679
6.31667	-2.15882
6.33333	-1.77902
6.35	-1.48066
6.36667	-1.25313
6.38333	-1.07531
6.4	-0.918848
6.41667	-0.799828
6.43333	-0.692071
6.45	-0.586742
6.46667	-0.498118
6.48333	-0.41879
6.5	-0.339894
6.51667	-0.291571
6.53333	-0.242996
6.55	-0.183285
6.56667	-0.145429
6.58333	-0.121934
6.6	-0.107035
6.61667	-0.096583
6.63333	-0.085336
6.65	-0.073628
6.66667	-0.065143
6.68333	-0.059925
6.7	-0.055473
6.71667	-0.049438
6.73333	-0.04378
6.75	-0.039546
6.76667	-0.034055
6.78333	-0.029653
6.8	-0.02677
6.81667	-0.022723
6.83333	-0.018383
6.85	-0.016011
6.86667	-0.014058
6.88333	-0.012816
6.9	-0.010078
6.91667	-0.008729
6.93333	-0.006752
6.95	-0.004441
6.96667	-0.001836
6.98333	-0.000739
7	-0.001242
7.01667	8.9e-05
7.03333	0.000415
7.05	0.001077
7.06667	0.001696
7.08333	0.002776
7.1	0.003888
7.11667	0.003653
7.13333	0.004005
7.15	0.004565
7.16667	0.004037
7.18333	0.00397
7.2	0.003053
7.21667	0.002169
7.23333	0.001453
7.25	0.000443
7.26667	-0.00132
7.28333	-0.002581
7.3	-0.002435
7.31667	-0.002219
7.33333	-0.003176
7.35	-0.004551
7.36667	-0.005256
7.38333	-0.004914
7.4	-0.004718
7.41667	-0.005292
7.43333	-0.005154
7.45	-0.00489
7.46667	-0.005506
7.48333	-0.005912
7.5	-0.007048
7.51667	-0.006106
7.53333	-0.005122
7.55	-0.004557
7.56667	-0.00416
7.58333	-0.003678
7.6	-0.002119
7.61667	-0.000694
7.63333	-0.000191
7.65	-0.000106
7.66667	0.000272
7.68333	0.001362
7.7	0.001781
7.71667	0.000859
7.73333	0.000147
7.75	-0.000649
7.76667	-0.000817
7.78333	-0.000859
7.8	-0.00085
7.81667	-0.000247
7.83333	0.000439
7.85	0.000289
7.86667	0.000515
7.88333	0.001076
7.9	0.001822
7.91667	0.002461
7.93333	0.003309
7.95	0.00378
7.96667	0.004293
7.98333	0.005517
8	0.005804
8.01667	0.005823
8.03333	0.006805
8.05	0.008248
8.06667	0.008518
8.08333	0.009626
8.1	0.009337
8.11667	0.008448
8.13333	0.008647
8.15	0.007758
8.16667	0.006408
8.18333	0.005351
8.2	0.004316
8.21667	0.002633
8.23333	0.001243
8.25	-0.000775
8.26667	-0.002499
8.28333	-0.002926
8.3	-0.00242
8.31667	-0.002613
8.33333	-0.003308
8.35	-0.004171
8.36667	-0.005285
8.38333	-0.006901
8.4	-0.006587
8.41667	-0.006728
8.43333	-0.006451
8.45	-0.001442
8.46667	0.000593
8.48333	-0.00093
8.5	0.000689
8.51667	-0.01268
8.53333	-0.137586
8.55	-1.23069
8.56667	-3.19787
8.58333	-5.6624
8.6	-8.36684
8.61667	-10.6027
8.63333	-11.9866
8.65	-12.3916
8.66667	-11.9318
8.68333	-10.8653
8.7	-9.4655
8.71667	-7.99264
8.73333	-6.58992
8.75	-5.31363
8.76667	-4.2533
8.78333	-3.42634
8.8	-2.76318
8.81667	-2.24488
8.83333	-1.84666
8.85	-1.531
8.86667	-1.28527
8.88333	-1.09852
8.9	-0.952017
8.91667	-0.813307
8.93333	-0.694359
8.95	-0.602625
8.96667	-0.513069
8.98333	-0.440176
9	-0.376459
9.01667	-0.318237
9.03333	-0.271444
9.05	-0.233444
9.06667	-0.196364
9.08333	-0.160541
9.1	-0.127825
9.11667	-0.102155
9.13333	-0.086407
9.15	-0.076856
9.16667	-0.06722
9.18333	-0.060474
9.2	-0.054576
9.21667	-0.050283
9.23333	-0.044566
9.25	-0.040189
9.26667	-0.035561
9.28333	-0.029927
9.3	-0.024851
9.31667	-0.02113
9.33333	-0.018498
9.35	-0.017038
9.36667	-0.016625
9.38333	-0.016924
9.4	-0.01619
9.41667	-0.014134
9.43333	-0.012121
9.45	-0.011656
9.46667	-0.011192
9.48333	-0.01056
9.5	-0.010236
9.51667	-0.01031
9.53333	-0.011054
9.55	-0.01096
9.56667	-0.010867
9.58333	-0.010355
9.6	-0.008977
9.61667	-0.008122
9.63333	-0.006889
9.65	-0.005825
9.66667	-0.00476
9.68333	-0.002523
9.7	-0.000586
9.71667	0.001174
9.73333	0.002807
9.75	0.003855
9.76667	0.003898
9.78333	0.00461
9.8	0.005533
9.81667	0.006877
9.83333	0.008513
9.85	0.009228
9.86667	0.009734
9.88333	0.010114
9.9	0.009829
9.91667	0.009928
9.93333	0.00944
9.95	0.007655
9.96667	0.004948
9.98333	0.003163
10	0.001547
10.0167	-2.5e-05
10.0333	-0.001387
10.05	-0.002749
10.0667	-0.005242
10.0833	-0.006981
10.1	-0.008722
10.1167	-0.007119
10.1333	-0.005934
10.15	-0.006634
10.1667	-0.007333
10.1833	-0.006065
10.2	-0.005176
10.2167	-0.005633
10.2333	-0.005839
10.25	-0.006128
10.2667	-0.005957
10.2833	-0.00386
10.3	-0.002851
10.3167	-0.001298
10.3333	-0.000288
10.35	0.000806
10.3667	0.00215
10.3833	0.002532
10.4	0.002333
10.4167	0.00202
10.4333	0.002167
10.45	0.00223
10.4667	0.002335
10.4833	0.002776
10.5	0.003101
10.5167	0.002649
10.5333	0.001695
10.55	0.002164
10.5667	0.003136
10.5833	0.003648
10.6	0.003879
10.6167	0.004678
10.6333	0.00531
10.65	0.005984
10.6667	0.005863
10.6833	0.005322
10.7	0.004962
10.7167	0.004291
10.7333	0.002951
10.75	0.001903
10.7667	0.001358
10.7833	0.000562
10.8	0.00011
10.8167	-0.000281
10.8333	-0.001048
10.85	-0.000643
10.8667	-0.000615
10.8833	-0.002554
10.9	-0.003441
10.9167	-0.005444
10.9333	-0.005354
10.95	-0.00338
10.9667	-0.001365
10.9833	0.002493
11	0.006524
11.0167	0.005791
11.0333	-0.005032
11.05	-0.456348
11.0667	-1.91982
11.0833	-3.98461
11.1	-6.49427
11.1167	-8.91388
11.1333	-10.7388
11.15	-11.7525
11.1667	-11.8682
11.1833	-11.2697
11.2	-10.2092
11.2167	-8.90332
11.2333	-7.56899
11.25	-6.30709
11.2667	-5.17414
11.2833	-4.1948
11.3	-3.40773
11.3167	-2.75533
11.3333	-2.26434
11.35	-1.87697
11.3667	-1.58053
11.3833	-1.35251
11.4	-1.17683
11.4167	-1.00323
11.4333	-0.859571
11.45	-0.741241
11.4667	-0.639658
11.4833	-0.545486
11.5	-0.45303
11.5167	-0.379205
11.5333	-0.32041
11.55	-0.270491
11.5667	-0.221242
11.5833	-0.177645
11.6	-0.15716
11.6167	-0.144631
11.6333	-0.133651
11.65	-0.121959
11.6667	-0.109011
11.6833	-0.096608
11.7	-0.086802
11.7167	-0.076705
11.7333	-0.068325
11.75	-0.0625
11.7667	-0.055711
11.7833	-0.050053
11.8	-0.042931
11.8167	-0.036191
11.8333	-0.028572
11.85	-0.020911
11.8667	-0.015888
11.8833	-0.014382
11.9	-0.014972
11.9167	-0.014773
11.9333	-0.014324
11.95	-0.012618
11.9667	-0.010871
11.9833	-0.009374
12	-0.00784
12.0167	-0.006272
12.0333	-0.005626
12.05	-0.004938
12.0667	-0.004543
12.0833	-0.004901
12.1	-0.00497
12.1167	-0.006349
12.1333	-0.006011
12.15	-0.004249
12.1667	-0.004874
12.1833	-0.004913
12.2	-0.004034
12.2167	-0.002621
12.2333	-0.00171
12.25	-0.000715
12.2667	0.000698
12.2833	0.000855
12.3	0.001053
12.3167	0.002042
12.3333	0.002989
12.35	0.002177
12.3667	0.001323
12.3833	0.00047
12.4	-4.9e-05
12.4167	-0.00086
12.4333	-0.002843
12.45	-0.004031
12.4667	-0.005386
12.4833	-0.005569
12.5	-0.00441
12.5167	-0.002868
12.5333	-0.001828
12.55	-0.0015
12.5667	-0.000544
12.5833	-0.000718
12.6	-0.001976
12.6167	-0.002337
12.6333	-0.003368
12.65	-0.00373
12.6667	-0.002081
12.6833	0.001702
12.7	0.004573
12.7167	0.006261
12.7333	0.009121
12.75	0.012902
12.7667	0.01551
12.7833	0.015356
12.8	0.015672
12.8167	0.016109
12.8333	0.016671
12.85	0.011665
12.8667	0.007246
12.8833	0.005296
12.9	0.00306
12.9167	0.001938
12.9333	0.00069
12.95	-0.000139
12.9667	0.000498
12.9833	0.000255
13	-0.002415
13.0167	-0.006923
13.0333	-0.007244
13.05	-0.008277
13.0667	-0.009142
13.0833	-0.008123
13.1	-0.007945
13.1167	-0.00715
13.1333	-0.007067
13.15	-0.00711
13.1667	-0.006692
13.1833	-0.005269
13.2	-0.004687
13.2167	-0.003914
13.2333	-0.002931
13.25	-0.001654
13.2667	-0.00063
13.2833	-0.000107
13.3	-0.000342
13.3167	-0.00055
13.3333	-4e-06
13.35	-3e-06
13.3667	0.000626
13.3833	0.002051
13.4	0.002719
13.4167	0.004171
13.4333	0.003403
13.45	0.003264
13.4667	0.001868
13.4833	0.00131
13.5	0.002215
13.5167	-0.004009
13.5333	-0.01509
13.55	-0.567106
13.5667	-1.98391
13.5833	-3.94394
13.6	-6.2123
13.6167	-8.34891
13.6333	-10.0481
13.65	-11.0518
13.6667	-11.2362
13.6833	-10.7623
13.7	-9.87919
13.7167	-8.78306
13.7333	-7.61211
13.75	-6.49999
13.7667	-5.44841
13.7833	-4.50414
13.8	-3.7036
13.8167	-3.04765
13.8333	-2.5121
13.85	-2.07985
13.8667	-1.72112
13.8833	-1.43477
13.9	-1.19964
13.9167	-1.01677
13.9333	-0.854582
13.95	-0.737739
13.9667	-0.649323
13.9833	-0.553874
14	-0.470653
14.0167	-0.388285
14.0333	-0.310607
14.05	-0.256458
14.0667	-0.223243
14.0833	-0.196769
14.1	-0.17034
14.1167	-0.145602
14.1333	-0.122455
14.15	-0.103704
14.1667	-0.093076
14.1833	-0.083285
14.2	-0.073455
14.2167	-0.064228
14.2333	-0.057472
14.25	-0.052139
14.2667	-0.045383
14.2833	-0.035613
14.3	-0.030157
14.3167	-0.029116
14.3333	-0.0264
14.35	-0.023475
14.3667	-0.020969
14.3833	-0.018923
14.4	-0.01642
14.4167	-0.014354
14.4333	-0.012205
14.45	-0.011396
14.4667	-0.011088
14.4833	-0.011535
14.5	-0.011356
14.5167	-0.011198
14.5333	-0.010704
14.55	-0.010629
14.5667	-0.010429
14.5833	-0.008931
14.6	-0.00643
14.6167	-0.004365
14.6333	-0.002802
14.65	-0.002161
14.6667	-0.000515
14.6833	0.000755
14.7	0.002275
14.7167	0.003369
14.7333	0.002914
14.75	0.003212
14.7667	0.002757
14.7833	0.002261
14.8	0.002853
14.8167	0.003866
14.8333	0.004251
14.85	0.00426
14.8667	0.004812
14.8833	0.005993
14.9	0.005793
14.9167	0.004594
14.9333	0.003186
14.95	0.001819
14.9667	0.001332
14.9833	0.000175
15	-0.001107
15.0167	-0.00067
15.0333	-0.000903
15.05	-0.001596
15.0667	-0.001326
15.0833	-0.000763
15.1	-0.000787
15.1167	-0.000936
15.1333	-0.000542
15.15	-0.000692
15.1667	-0.000967
15.1833	0.000223
15.2	-0.000723
15.2167	-0.001043
15.2333	-6.6e-05
15.25	0.000869
15.2667	0.001343
15.2833	0.002865
15.3	0.004511
15.3167	0.005147
15.3333	0.004484
15.35	0.00131
15.3667	-0.001111
15.3833	-0.002443
15.4	-0.002436
15.4167	-0.001855
15.4333	-0.001274
15.45	-0.001531
15.4667	-0.003797
15.4833	-0.004346
15.5	-0.004185
15.5167	-0.004458
15.5333	-0.004313
15.55	-0.005466
15.5667	-0.006242
15.5833	-0.006599
15.6	-0.006161
15.6167	-0.005234
15.6333	-0.003051
15.65	-0.001622
15.6667	-0.000653
15.6833	-0.000815
15.7	-0.000265
15.7167	-0.000261
15.7333	3.5e-05
15.75	0.001295
15.7667	0.002304
15.7833	0.003522
15.8	0.004405
15.8167	0.004754
15.8333	0.004014
15.85	0.002521
15.8667	0.002619
15.8833	0.004057
15.9	0.004155
15.9167	0.003935
15.9333	0.004134
15.95	0.00404
15.9667	0.000513
15.9833	-0.009043
16	-0.011816
16.0167	-0.011431
16.0333	-0.018834
16.05	-0.305328
16.0667	-1.35097
16.0833	-2.92742
16.1	-4.86008
16.1167	-6.76568
16.1333	-8.4503
16.15	-9.69647
16.1667	-10.305
16.1833	-10.2698
16.2	-9.77548
16.2167	-9.00214
16.2333	-8.07627
16.25	-7.11586
16.2667	-6.17622
16.2833	-5.28334
16.3	-4.45147
16.3167	-3.72977
16.3333	-3.09956
16.35	-2.58109
16.3667	-2.15101
16.3833	-1.79282
16.4	-1.51103
16.4167	-1.27872
16.4333	-1.08362
16.45	-0.931196
16.4667	-0.803679
16.4833	-0.678046
16.5	-0.581929
16.5167	-0.491411
16.5333	-0.434512
16.55	-0.370622
16.5667	-0.321678
16.5833	-0.271017
16.6	-0.235723
16.6167	-0.194973
16.6333	-0.141705
16.65	-0.102631
16.6667	-0.086667
16.6833	-0.073173
16.7	-0.063197
16.7167	-0.056182
16.7333	-0.051471
16.75	-0.047931
16.7667	-0.042591
16.7833	-0.037209
16.8	-0.032371
16.8167	-0.028487
16.8333	-0.023891
16.85	-0.019505
16.8667	-0.016583
16.8833	-0.016425
16.9	-0.01476
16.9167	-0.013296
16.9333	-0.012501
16.95	-0.011539
16.9667	-0.010158
16.9833	-0.00928
17	-0.007145
17.0167	-0.005381
17.0333	-0.003406
17.05	-0.003441
17.0667	-0.001634
17.0833	-0.001544
17.1	-0.002375
17.1167	-0.000645
17.1333	-0.001134
17.15	-0.002335
17.1667	-0.002112
17.1833	-0.001471
17.2	-0.000286
17.2167	-5.6e-05
17.2333	0.00143
17.25	0.003795
17.2667	0.004235
17.2833	0.004506
17.3	0.00482
17.3167	0.005392
17.3333	0.005377
17.35	0.004275
17.3667	0.003926
17.3833	0.00232
17.4	0.000673
17.4167	-0.000387
17.4333	-0.000779
17.45	-0.001128
17.4667	-0.001309
17.4833	-0.001533
17.5	-0.001129
17.5167	-0.00065
17.5333	-0.000967
17.55	-0.000866
17.5667	-0.001351
17.5833	-0.001668
17.6	-0.000897
17.6167	-0.001273
17.6333	-0.001232
17.65	-0.001316
17.6667	-0.001987
17.6833	-0.002992
17.7	-0.003831
17.7167	-0.003308
17.7333	-0.002495
17.75	-0.001641
17.7667	-0.001163
17.7833	-0.000726
17.8	0.000673
17.8167	0.001338
17.8333	0.001833
17.85	0.001951
17.8667	0.002487
17.8833	0.002271
17.9	0.000965
17.9167	-0.000155
17.9333	-0.001403
17.95	-0.003572
17.9667	-0.004653
17.9833	-0.004813
18	-0.003046
18.0167	-0.001891
18.0333	-0.001618
18.05	-0.001428
18.0667	-0.000862
18.0833	-0.001091
18.1	-0.001279
18.1167	-0.001236
18.1333	-0.002411
18.15	-0.003795
18.1667	-0.005179
18.1833	-0.004679
18.2	-0.003803
18.2167	-0.002689
18.2333	-0.000866
18.25	-4.8e-05
18.2667	-0.001323
18.2833	-0.000128
18.3	0.00115
18.3167	0.000374
18.3333	0.000601
18.35	0.000703
18.3667	0.001978
18.3833	0.000907
18.4	0.002684
18.4167	0.006016
18.4333	0.008135
18.45	0.010464
18.4667	0.012625
18.4833	0.01152
18.5	0.011713
18.5167	0.004212
18.5333	-0.005171
18.55	-0.292222
18.5667	-1.19465
18.5833	-2.49164
18.6	-3.99868
18.6167	-5.55211
18.6333	-7.00639
18.65	-8.22453
18.6667	-9.0093
18.6833	-9.26155
18.7	-9.11525
18.7167	-8.69459
18.7333	-8.09821
18.75	-7.40248
18.7667	-6.64431
18.7833	-5.84981
18.8	-5.08956
18.8167	-4.38716
18.8333	-3.76142
18.85	-3.19752
18.8667	-2.7004
18.8833	-2.28576
18.9	-1.94351
18.9167	-1.6502
18.9333	-1.40767
18.95	-1.18951
18.9667	-1.02234
18.9833	-0.871924
19	-0.760863
19.0167	-0.647536
19.0333	-0.563558
19.05	-0.479078
19.0667	-0.410801
19.0833	-0.356759
19.1	-0.299996
19.1167	-0.260479
19.1333	-0.227703
19.15	-0.175208
19.1667	-0.133305
19.1833	-0.117695
19.2	-0.103089
19.2167	-0.095936
19.2333	-0.086479
19.25	-0.076771
19.2667	-0.06811
19.2833	-0.060621
19.3	-0.052881
19.3167	-0.049202
19.3333	-0.045523
19.35	-0.040044
19.3667	-0.035068
19.3833	-0.030468
19.4	-0.025952
19.4167	-0.019805
19.4333	-0.015081
19.45	-0.012032
19.4667	-0.009821
19.4833	-0.008405
19.5	-0.007072
19.5167	-0.006496
19.5333	-0.005712
19.55	-0.005471
19.5667	-0.005315
19.5833	-0.004865
19.6	-0.005713
19.6167	-0.005853
19.6333	-0.004487
19.65	-0.002577
19.6667	-0.001128
19.6833	-0.000264
19.7	0.000265
19.7167	-0.000217
19.7333	-0.000615
19.75	-0.001684
19.7667	-0.002627
19.7833	-0.0029
19.8	-0.003216
19.8167	-0.003829
19.8333	-0.004694
19.85	-0.005602
19.8667	-0.006007
19.8833	-0.006873
19.9	-0.006985
19.9167	-0.006385
19.9333	-0.004822
19.95	-0.004222
19.9667	-0.004082
19.9833	-0.004905
20	-0.005435
20.0167	-0.004695
20.0333	-0.003114
20.05	-0.001951
20.0667	-0.001626
20.0833	-0.001007
20.1	0.000574
20.1167	0.002188
20.1333	0.003478
20.15	0.003302
20.1667	0.004298
20.1833	0.006593
20.2	0.00805
20.2167	0.008803
20.2333	0.010368
20.25	0.01097
20.2667	0.010608
20.2833	0.011503
20.3	0.012942
20.3167	0.012134
20.3333	0.011889
20.35	0.010722
20.3667	0.009807
20.3833	0.010483
20.4	0.009735
20.4167	0.007358
20.4333	0.006168
20.45	0.005607
20.4667	0.004669
20.4833	0.00281
20.5	0.001285
20.5167	-0.000299
20.5333	-0.00288
20.55	-0.005294
20.5667	-0.0062
20.5833	-0.006687
20.6	-0.0055
20.6167	-0.004939
20.6333	-0.00601
20.65	-0.007207
20.6667	-0.008028
20.6833	-0.008931
20.7	-0.010254
20.7167	-0.010667
20.7333	-0.009327
20.75	-0.007567
20.7667	-0.005012
20.7833	-0.003923
20.8	-0.002582
20.8167	-0.00134
20.8333	-6.1e-05
20.85	-0.000331
20.8667	-0.000141
20.8833	-0.000369
20.9	-0.001225
20.9167	-0.00021
20.9333	0.002894
20.95	0.006375
20.9667	0.004957
20.9833	0.000692
21	-0.002777
21.0167	0.000483
21.0333	0.02237
21.05	-0.148629
21.0667	-0.770086
21.0833	-1.62341
21.1	-2.71245
21.1167	-3.81213
21.1333	-4.9096
21.15	-5.94293
21.1667	-6.79631
21.1833	-7.39149
21.2	-7.71176
21.2167	-7.76225
21.2333	-7.6073
21.25	-7.27211
21.2667	-6.80968
21.2833	-6.24442
21.3	-5.63729
21.3167	-5.00556
21.3333	-4.39749
21.35	-3.83078
21.3667	-3.32496
21.3833	-2.86045
21.4	-2.44937
21.4167	-2.11764
21.4333	-1.81283
21.45	-1.5607
21.4667	-1.35701
21.4833	-1.18878
21.5	-1.04027
21.5167	-0.922255
21.5333	-0.81915
21.55	-0.724419
21.5667	-0.632534
21.5833	-0.560286
21.6	-0.543638
21.6167	-0.466086
21.6333	-0.36522
21.65	-0.31401
21.6667	-0.277327
21.6833	-0.230597
21.7	-0.170845
21.7167	-0.142048
21.7333	-0.123934
21.75	-0.112561
21.7667	-0.100476
21.7833	-0.089648
21.8	-0.083299
21.8167	-0.074871
21.8333	-0.067706
21.85	-0.059579
21.8667	-0.053252
21.8833	-0.045459
21.9	-0.040053
21.9167	-0.033154
21.9333	-0.026096
21.95	-0.02021
21.9667	-0.015329
21.9833	-0.012499
22	-0.010088
22.0167	-0.004678
22.0333	-0.003671
22.05	-0.002079
22.0667	0.001481
22.0833	0.003241
22.1	0.004791
22.1167	0.005196
22.1333	0.00555
22.15	0.006867
22.1667	0.006174
22.1833	0.006445
22.2	0.007176
22.2167	0.007263
22.2333	0.006085
22.25	0.004405
22.2667	0.003269
22.2833	0.002677
22.3	0.002002
22.3167	0.001603
22.3333	0.00174
22.35	0.001164
22.3667	-0.00029
22.3833	-0.001996
22.4	-0.003702
22.4167	-0.005591
22.4333	-0.006066
22.45	-0.005996
22.4667	-0.006095
22.4833	-0.004769
22.5	-0.00403
22.5167	-0.003596
22.5333	-0.003838
22.55	-0.004374
22.5667	-0.004198
22.5833	-0.003352
22.6	-0.002966
22.6167	-0.002248
22.6333	-0.002075
22.65	-0.001232
22.6667	-0.00152
22.6833	-0.000845
22.7	-4.4e-05
22.7167	0.00173
22.7333	0.004222
22.75	0.006463
22.7667	0.007574
22.7833	0.007722
22.8	0.007284
22.8167	0.005107
22.8333	0.003948
22.85	0.003125
22.8667	0.003097
22.8833	0.003152
22.9	0.00371
22.9167	0.002869
22.9333	0.003635
22.95	0.005196
22.9667	0.00546
22.9833	0.004133
23	0.002596
23.0167	0.002464
23.0333	0.002642
23.05	-6.9e-05
23.0667	-0.002738
23.0833	-0.002686
23.1	-0.00368
23.1167	-0.003356
23.1333	-0.002012
23.15	-0.001339
23.1667	-0.00079
23.1833	9.3e-05
23.2	0.000767
23.2167	0.001083
23.2333	0.000199
23.25	0.000237
23.2667	2.3e-05
23.2833	-0.000149
23.3	0.00014
23.3167	0.000907
23.3333	0.001269
23.35	0.001087
23.3667	0.000235
23.3833	0.001058
23.4	0.0023
23.4167	0.001967
23.4333	0.000684
23.45	-0.000683
23.4667	-0.001757
23.4833	-0.000403
23.5	0.003004
23.5167	-0.001866
23.5333	0.004412
23.55	-0.057094
23.5667	-0.377805
23.5833	-0.785978
23.6	-1.27801
23.6167	-1.72716
23.6333	-2.18589
23.65	-2.71366
23.6667	-3.22368
23.6833	-3.64322
23.7	-3.91835
23.7167	-4.02927
23.7333	-3.97221
23.75	-3.79264
23.7667	-3.50012
23.7833	-3.16715
23.8	-2.83116
23.8167	-2.51782
23.8333	-2.21037
23.85	-1.94647
23.8667	-1.72222
23.8833	-1.49813
23.9	-1.33622
23.9167	-1.17133
23.9333	-1.03465
23.95	-0.914638
23.9667	-0.813592
23.9833	-0.74851
24	-0.656466
24.0167	-0.58912
24.0333	-0.529601
24.05	-0.467277
24.0667	-0.427687
24.0833	-0.403421
24.1	-0.371995
24.1167	-0.340443
24.1333	-0.307675
24.15	-0.260756
24.1667	-0.231925
24.1833	-0.200497
24.2	-0.188161
24.2167	-0.178254
24.2333	-0.170735
24.25	-0.159908
24.2667	-0.149374
24.2833	-0.139133
24.3	-0.129102
24.3167	-0.12146
24.3333	-0.114574
24.35	-0.108484
24.3667	-0.101431
24.3833	-0.093875
24.4	-0.088455
24.4167	-0.083291
24.4333	-0.078215
24.45	-0.07226
24.4667	-0.065677
24.4833	-0.062359
24.5	-0.059125
24.5167	-0.054935
24.5333	-0.050878
24.55	-0.047532
24.5667	-0.044395
24.5833	-0.041384
24.6	-0.03808
24.6167	-0.035538
24.6333	-0.032586
24.65	-0.03089
24.6667	-0.029948
24.6833	-0.028252
24.7	-0.027017
24.7167	-0.026336
24.7333	-0.025456
24.75	-0.024284
24.7667	-0.022274
24.7833	-0.019804
24.8	-0.017501
24.8167	-0.01458
24.8333	-0.014391
24.85	-0.015918
24.8667	-0.01598
24.8833	-0.015289
24.9	-0.014514
24.9167	-0.013821
24.9333	-0.007307
24.95	0.00109
24.9667	0.018783
24.9833	0.060591
25	0.076692
25.0167	0.060107
25.0333	0.044708
25.05	0.021814
25.0667	0.007629
25.0833	-0.005216
25.1	-0.011572
25.1167	-0.011566
25.1333	-0.011227
25.15	-0.013149
25.1667	-0.02043
25.1833	-0.022268
25.2	-0.019292
25.2167	-0.016288
25.2333	-0.012969
25.25	-0.011492
25.2667	-0.010559
25.2833	-0.009626
25.3	-0.008149
25.3167	-0.004887
25.3333	-0.002315
25.35	4.8e-05
25.3667	0.000987
25.3833	0.001759
25.4	0.002279
25.4167	0.003459
25.4333	0.003577
25.45	0.004658
25.4667	0.003729
25.4833	0.003219
25.5	0.002709
25.5167	0.002484
25.5333	0.001536
25.55	0.000798
25.5667	0.000102
25.5833	-5e-05
25.6	7e-06
25.6167	0.000853
25.6333	-0.000614
25.65	-0.001997
25.6667	-0.002375
25.6833	-0.002083
25.7	-0.001414
25.7167	-0.000249
25.7333	-0.000138
25.75	5.7e-05
25.7667	0.000293
25.7833	0.000529
25.8	0.001059
25.8167	0.001123
25.8333	0.000554
25.85	0.000488
25.8667	0.000212
25.8833	-0.000106
25.9	0.000455
25.9167	0.002605
25.9333	0.003788
25.95	0.001495
25.9667	-0.003435
25.9833	-0.005518
26	-0.004838
26.0167	-0.00529
26.0333	0.003465
26.05	-0.007248
26.0667	-0.138959
26.0833	-0.265312
26.1	-0.389948
26.1167	-0.459822
26.1333	-0.4468
26.15	-0.498716
26.1667	-0.567504
26.1833	-0.612762
26.2	-0.612635
26.2167	-0.599489
26.2333	-0.541085
26.25	-0.488374
26.2667	-0.411381
26.2833	-0.367505
26.3	-0.342134
26.3167	-0.321705
26.3333	-0.306342
26.35	-0.294287
26.3667	-0.280097
26.3833	-0.268125
26.4	-0.259462
26.4167	-0.239577
26.4333	-0.191725
26.45	-0.145757
26.4667	-0.134623
26.4833	-0.121437
26.5	-0.113025
26.5167	-0.099504
26.5333	-0.088117
26.55	-0.077065
26.5667	-0.067604
26.5833	-0.062372
26.6	-0.056847
26.6167	-0.053666
26.6333	-0.050482
26.65	-0.045959
26.6667	-0.040808
26.6833	-0.035615
26.7	-0.031972
26.7167	-0.026903
26.7333	-0.024009
26.75	-0.021659
26.7667	-0.019392
26.7833	-0.017545
26.8	-0.016953
26.8167	-0.016402
26.8333	-0.015679
26.85	-0.014915
26.8667	-0.013606
26.8833	-0.012339
26.9	-0.009355
26.9167	-0.007919
26.9333	-0.007399
26.95	-0.006962
26.9667	-0.006819
26.9833	-0.007555
27	-0.007454
27.0167	-0.009066
27.0333	-0.009292
27.05	-0.009726
27.0667	-0.010287
27.0833	-0.009884
27.1	-0.009356
27.1167	-0.007862
27.1333	-0.007031
27.15	-0.005782
27.1667	-0.003569
27.1833	-0.000478
27.2	0.000228
27.2167	-0.00032
27.2333	-0.000818
27.25	-0.001316
27.2667	-1.4e-05
27.2833	0.001037
27.3	0.000748
27.3167	0.001258
27.3333	0.003368
27.35	0.004348
27.3667	0.004992
27.3833	0.004129
27.4	0.002554
27.4167	0.002281
27.4333	0.00231
27.45	0.002129
27.4667	0.001613
27.4833	0.000887
27.5	-0.000131
27.5167	-0.000938
27.5333	-0.00153
27.55	-0.000615
27.5667	-7.6e-05
27.5833	0.000295
27.6	0.000415
27.6167	0.000745
27.6333	0.000407
27.65	-0.00014
27.6667	0.00082
27.6833	0.001571
27.7	0.001234
27.7167	0.000728
27.7333	0.000681
27.75	0.000215
27.7667	-0.001339
27.7833	-0.001386
27.8	-0.001977
27.8167	-0.003952
27.8333	-0.006058
27.85	-0.004564
27.8667	-0.00106
27.8833	-2.6e-05
27.9	0.000505
27.9167	0.001327
27.9333	0.002309
27.95	0.002621
27.9667	0.001216
27.9833	0.001445
28	0.001589
28.0167	0.002317
28.0333	0.003245
28.05	0.004842
28.0667	0.00598
28.0833	0.006531
28.1	0.007082
28.1167	0.005953
28.1333	0.003887
28.15	0.00157
28.1667	-3.5e-05
28.1833	-0.00097
28.2	-0.00203
28.2167	-0.003059
28.2333	-0.004155
28.25	-0.005168
28.2667	-0.006139
28.2833	-0.005561
28.3	-0.004816
28.3167	-0.00538
28.3333	-0.005854
28.35	-0.005826
28.3667	-0.005713
28.3833	-0.006732
28.4	-0.005615
28.4167	-0.003463
28.4333	-0.002603
28.45	-0.001618
28.4667	0.001795
28.4833	0.00659
28.5	0.004394
28.5167	0.008048
28.5333	0.016443
28.55	-0.024566
28.5667	-0.179372
28.5833	-0.254587
28.6	-0.327457
28.6167	-0.331798
28.6333	-0.265745
28.65	-0.253952
28.6667	-0.248481
28.6833	-0.228064
28.7	-0.180349
28.7167	-0.13017
28.7333	-0.080934
28.75	-0.039152
28.7667	-0.034422
28.7833	-0.044849
28.8	-0.058667
28.8167	-0.069056
28.8333	-0.075151
28.85	-0.079823
28.8667	-0.08328
28.8833	-0.084268
28.9	-0.082952
28.9167	-0.082017
28.9333	-0.081345
28.95	-0.083186
28.9667	-0.08218
28.9833	-0.077531
29	-0.073803
29.0167	-0.070035
29.0333	-0.065647
29.05	-0.059836
29.0667	-0.054108
29.0833	-0.046203
29.1	-0.039052
29.1167	-0.032948
29.1333	-0.026846
29.15	-0.02108
29.1667	-0.015773
29.1833	-0.011179
29.2	-0.006543
29.2167	-0.003958
29.2333	-0.003965
29.25	-0.00301
29.2667	-0.001845
29.2833	-0.000848
29.3	-1.9e-05
29.3167	0.001525
29.3333	0.003118
29.35	0.004711
29.3667	0.005425
29.3833	0.004088
29.4	0.002541
29.4167	0.000286
29.4333	-0.002835
29.45	-0.003863
29.4667	-0.004053
29.4833	-0.004369
29.5	-0.003596
29.5167	-0.001102
29.5333	0.001329
29.55	0.003677
29.5667	0.004099
29.5833	0.004856
29.6	0.00444
29.6167	0.004533
29.6333	0.003986
29.65	0.002978
29.6667	0.001301
29.6833	0.000209
29.7	0.00096
29.7167	0.00201
29.7333	0.00301
29.75	0.003758
29.7667	0.003879
29.7833	0.004083
29.8	0.004245
29.8167	0.004539
29.8333	0.004363
29.85	0.00448
29.8667	0.004513
29.8833	0.003248
29.9	0.000894
29.9167	-0.000408
29.9333	-0.000345
29.95	0.00022
29.9667	0.000702
29.9833	0.000932
30	0.001414
30.0167	0.000684
30.0333	-7.3e-05
30.05	5e-05
30.0667	8.9e-05
30.0833	0.001426
30.1	0.001465
30.1167	0.001923
30.1333	0.002344
30.15	0.001467
30.1667	-0.000331
30.1833	-0.003051
30.2	-0.005477
30.2167	-0.005727
30.2333	-0.003473
30.25	-0.003186
30.2667	-0.004574
30.2833	-0.006674
30.3	-0.009318
30.3167	-0.009829
30.3333	-0.006962
30.35	-0.008868
30.3667	-0.012909
30.3833	-0.008493
30.4	-0.002109
30.4167	-0.000708
30.4333	-0.003292
30.45	-0.002694
30.4667	-0.000965
30.4833	0.003694
30.5	0.006427
30.5167	0.006524
30.5333	0.005621
30.55	0.00342
30.5667	0.002433
30.5833	0.00199
30.6	0.001674
30.6167	0.001944
30.6333	0.001852
30.65	0.001802
30.6667	0.002253
30.6833	0.002789
30.7	0.00366
30.7167	0.004239
30.7333	0.003789
30.75	0.003087
30.7667	0.001758
30.7833	0.000805
30.8	0.000983
30.8167	0.002335
30.8333	0.004079
30.85	0.005195
30.8667	0.005307
30.8833	0.006088
30.9	0.005739
30.9167	0.003674
30.9333	0.001995
30.95	0.002534
30.9667	0.003618
30.9833	0.007591
31	0.011312
31.0167	0.002012
31.0333	-0.010516
31.05	-0.019486
31.0667	-0.163229
31.0833	-0.283735
31.1	-0.3316
31.1167	-0.28606
31.1333	-0.150188
31.15	-0.109985
31.1667	-0.120148
31.1833	-0.117124
31.2	-0.084624
31.2167	-0.035171
31.2333	0.015797
31.25	0.038378
31.2667	0.050324
31.2833	0.04255
31.3	0.031134
31.3167	-0.000256
31.3333	-0.026087
31.35	-0.041493
31.3667	-0.049698
31.3833	-0.052921
31.4	-0.05091
31.4167	-0.046014
31.4333	-0.044157
31.45	-0.043557
31.4667	-0.04618
31.4833	-0.045999
31.5	-0.044268
31.5167	-0.042458
31.5333	-0.04027
31.55	-0.037328
31.5667	-0.037569
31.5833	-0.039149
31.6	-0.039306
31.6167	-0.039928
31.6333	-0.039348
31.65	-0.041239
31.6667	-0.043758
31.6833	-0.045565
31.7	-0.049173
31.7167	-0.053328
31.7333	-0.058226
31.75	-0.068148
31.7667	-0.080499
31.7833	-0.082509
31.8	-0.072586
31.8167	-0.056088
31.8333	0.04913
31.85	0.151794
31.8667	0.21841
31.8833	0.221721
31.9	0.134556
31.9167	0.037597
31.9333	-0.027624
31.95	-0.068184
31.9667	-0.075082
31.9833	-0.072728
32	-0.063884
32.0167	-0.054032
32.0333	-0.048188
32.05	-0.045694
32.0667	-0.038091
32.0833	-0.029861
32.1	-0.02586
32.1167	-0.033786
32.1333	-0.061833
32.15	-0.037502
32.1667	0.046825
32.1833	0.111977
32.2	0.132414
32.2167	0.127775
32.2333	0.133269
32.25	0.141401
32.2667	0.143671
32.2833	0.148746
32.3	0.157088
32.3167	0.151948
32.3333	0.121898
32.35	0.080669
32.3667	0.024367
32.3833	-0.009116
32.4	-0.033556
32.4167	-0.066496
32.4333	-0.145929
32.45	-0.183076
32.4667	-0.193259
32.4833	-0.192474
32.5	-0.183315
32.5167	-0.145099
32.5333	-0.111024
32.55	-0.062506
32.5667	0.017623
32.5833	0.061787
32.6	0.074089
32.6167	0.080488
32.6333	0.076593
32.65	0.063904
32.6667	0.057537
32.6833	0.047485
32.7	0.026339
32.7167	0.008877
32.7333	-0.009974
32.75	-0.023553
32.7667	-0.040398
32.7833	-0.05406
32.8	-0.056795
32.8167	-0.066187
32.8333	-0.068415
32.85	-0.050759
32.8667	-0.026237
32.8833	-0.007493
32.9	0.00204
32.9167	0.00454
32.9333	0.004783
32.95	0.007367
32.9667	0.00836
32.9833	0.007763
33	0.00997
33.0167	0.015275
33.0333	0.016371
33.05	0.015622
33.0667	0.012486
33.0833	0.009643
33.1	0.00701
33.1167	0.005968
33.1333	0.005943
33.15	0.004995
33.1667	0.004382
33.1833	0.004398
33.2	0.004329
33.2167	0.002544
33.2333	0.001462
33.25	-0.000584
33.2667	-0.002169
33.2833	-0.002037
33.3	-0.002534
33.3167	-0.004244
33.3333	-0.003058
33.35	-0.003128
33.3667	-0.005626
33.3833	-0.007747
[truncated: 909 more rows]

## Sheet: TSR6-H620A
DP_X	DP_Y	Baseline_X	Baseline_Y	Fit_X	Fit_Y	NDH_X	NDH_Y
0.083333	0.025966			0.023472	-40.0924	0.141513	-37.1072
0.1	0.009357			0.141513	-37.1833	0.260683	-32.9884
0.116667	0.004597			0.260683	-32.7256	0.380982	-28.4533
0.133333	0.002307			0.380982	-28.7673	0.502409	-25.3069
0.15	0.002529			0.502409	-25.2701	0.624965	-22.2322
0.166667	0.000533			0.624965	-22.1904	0.748649	-19.8404
0.183333	-0.001799			0.748649	-19.4835	0.873462	-17.0665
0.2	-0.003842			0.873462	-17.1059	0.999403	-14.7193
0.216667	-0.006093			0.999403	-15.0172	1.12647	-12.8733
0.233333	-0.009434			1.12647	-13.1804	1.25467	-11.5449
0.25	-0.013486			1.25467	-11.5628	1.384	-10.1857
0.266667	-0.014482			1.384	-10.1355	1.51445	-9.28024
0.283333	-0.013133			1.51445	-8.87339	1.64604	-7.94777
0.3	-0.011455			1.64604	-7.75465	1.77875	-6.6583
0.316667	-0.010195			1.77875	-6.76049	1.91259	-5.8429
0.333333	-0.00902			1.91259	-5.87474	2.04756	-4.94882
0.35	-0.007928			2.04756	-5.08347	2.18366	-4.22623
0.366667	-0.006166			2.18366	-4.37472	2.32089	-3.85941
0.383333	-0.004906			2.32089	-3.73822
0.4	-0.003565
0.416667	-0.002517
0.433333	-0.001678
0.45	-0.002347
0.466667	-0.003266
0.483333	-0.003223
0.5	-0.002756
0.516667	-0.001744
0.533333	-0.000691
0.55	-0.000559
0.566667	-4.9e-05
0.583333	0.001841
0.6	0.002825
0.616667	0.002594
0.633333	0.00207
0.65	0.001882
0.666667	0.001902
0.683333	0.002593
0.7	0.002341
0.716667	0.002886
0.733333	0.003096
0.75	0.004395
0.766667	0.005861
0.783333	0.008374
0.8	0.009699
0.816667	0.009728
0.833333	0.009506
0.85	0.009451
0.866667	0.009312
0.883333	0.008922
0.9	0.009943
0.916667	0.011802
0.933333	0.01362
0.95	0.016652
0.966667	0.018846
0.983333	0.017608
1	0.042894
1.01667	0.071391
1.03333	-0.017677
1.05	-0.163728
1.06667	-0.261379
1.08333	-0.383607
1.1	-0.520341
1.11667	-0.581118
1.13333	-0.59224
1.15	-0.568695
1.16667	-0.528277
1.18333	-0.476346
1.2	-0.401849
1.21667	-0.319381
1.23333	-0.258141
1.25	-0.19108
1.26667	-0.138465
1.28333	-0.095562
1.3	-0.069131
1.31667	-0.054783
1.33333	-0.044538
1.35	-0.035633
1.36667	-0.029784
1.38333	-0.024982
1.4	-0.024832
1.41667	-0.020083
1.43333	-0.017596
1.45	-0.017872
1.46667	-0.020325
1.48333	-0.024997
1.5	-0.019215
1.51667	-0.014037
1.53333	-0.00911
1.55	-0.004309
1.56667	-5.2e-05
1.58333	0.004958
1.6	0.01019
1.61667	0.015754
1.63333	0.021863
1.65	0.028055
1.66667	0.033409
1.68333	0.038764
1.7	0.043285
1.71667	0.047383
1.73333	0.05123
1.75	0.053737
1.76667	0.056872
1.78333	0.058667
1.8	0.059662
1.81667	0.05906
1.83333	0.05804
1.85	0.057564
1.86667	0.057339
1.88333	0.057156
1.9	0.056415
1.91667	0.054537
1.93333	0.050566
1.95	0.045171
1.96667	0.037766
1.98333	0.030864
2	0.023982
2.01667	0.016631
2.03333	0.00995
2.05	0.003436
2.06667	-0.003915
2.08333	-0.010136
2.1	-0.01513
2.11667	-0.019297
2.13333	-0.022417
2.15	-0.024617
2.16667	-0.026439
2.18333	-0.027759
2.2	-0.029069
2.21667	-0.029763
2.23333	-0.029786
2.25	-0.028972
2.26667	-0.026442
2.28333	-0.022572
2.3	-0.019854
2.31667	-0.017816
2.33333	-0.015234
2.35	-0.012234
2.36667	-0.009275
2.38333	-0.007446
2.4	-0.004824
2.41667	-0.001999
2.43333	-1.1e-05
2.45	0.002479
2.46667	0.004885
2.48333	0.007794
2.5	0.010475
2.51667	0.01198
2.53333	0.013276
2.55	0.013818
2.56667	0.014611
2.58333	0.014483
2.6	0.012808
2.61667	0.011553
2.63333	0.011929
2.65	0.013228
2.66667	0.014902
2.68333	0.016117
2.7	0.016467
2.71667	0.016319
2.73333	0.016254
2.75	0.015184
2.76667	0.014114
2.78333	0.011788
2.8	0.009024
2.81667	0.006892
2.83333	0.005807
2.85	0.004805
2.86667	0.004055
2.88333	0.00297
2.9	0.002996
2.91667	0.003446
2.93333	0.003895
2.95	0.003633
2.96667	0.003036
2.98333	0.001685
3	-0.000439
3.01667	-0.002559
3.03333	-0.003423
3.05	-0.003533
3.06667	-0.004229
3.08333	-0.004549
3.1	-0.004932
3.11667	-0.004766
3.13333	-0.003931
3.15	-0.0041
3.16667	-0.004269
3.18333	-0.003852
3.2	-0.004377
3.21667	-0.004354
3.23333	-0.005251
3.25	-0.005898
3.26667	-0.004534
3.28333	-0.002878
3.3	-0.002496
3.31667	-0.002276
3.33333	-0.001178
3.35	0.00101
3.36667	0.001565
3.38333	0.002873
3.4	0.004752
3.41667	0.006889
3.43333	0.008984
3.45	0.014178
3.46667	0.015226
3.48333	0.00966
3.5	0.02896
3.51667	0.050117
3.53333	-0.170304
3.55	-0.724204
3.56667	-1.41706
3.58333	-2.08987
3.6	-2.70519
3.61667	-3.26
3.63333	-3.70202
3.65	-3.8884
3.66667	-3.87766
3.68333	-3.69887
3.7	-3.43048
3.71667	-3.10635
3.73333	-2.70819
3.75	-2.31836
3.76667	-1.98242
3.78333	-1.66665
3.8	-1.38388
3.81667	-1.13907
3.83333	-0.951192
3.85	-0.796645
3.86667	-0.660268
3.88333	-0.550394
3.9	-0.472471
3.91667	-0.412606
3.93333	-0.36417
3.95	-0.313516
3.96667	-0.260307
3.98333	-0.219575
4	-0.195554
4.01667	-0.180405
4.03333	-0.171787
4.05	-0.165598
4.06667	-0.163511
4.08333	-0.166491
4.1	-0.145072
4.11667	-0.109665
4.13333	-0.075096
4.15	-0.043248
4.16667	-0.012949
4.18333	0.014964
4.2	0.01813
4.21667	0.013652
4.23333	0.00888
4.25	0.001135
4.26667	-0.009749
4.28333	-0.020467
4.3	-0.020862
4.31667	-0.01793
4.33333	-0.015291
4.35	-0.013364
4.36667	-0.012149
4.38333	-0.010432
4.4	-0.007632
4.41667	-0.008169
4.43333	-0.00904
4.45	-0.009284
4.46667	-0.009444
4.48333	-0.009102
4.5	-0.009351
4.51667	-0.008373
4.53333	-0.005803
4.55	-0.002397
4.56667	0.001345
4.58333	0.006217
4.6	0.010749
4.61667	0.015337
4.63333	0.018669
4.65	0.020954
4.66667	0.023825
4.68333	0.029669
4.7	0.028764
4.71667	0.023057
4.73333	0.018523
4.75	0.012649
4.76667	0.011882
4.78333	0.011995
4.8	0.013511
4.81667	0.012859
4.83333	0.010867
4.85	0.008248
4.86667	0.009061
4.88333	0.006106
4.9	-0.000361
4.91667	-0.002388
4.93333	-0.009523
4.95	-0.009917
4.96667	-0.011776
4.98333	-0.014431
5	-0.014671
5.01667	-0.014288
5.03333	-0.013445
5.05	-0.011136
5.06667	-0.009497
5.08333	-0.006812
5.1	-0.004948
5.11667	-0.004686
5.13333	-0.005807
5.15	-0.007429
5.16667	-0.008298
5.18333	-0.009377
5.2	-0.010867
5.21667	-0.012583
5.23333	-0.014215
5.25	-0.015052
5.26667	-0.014967
5.28333	-0.013459
5.3	-0.011698
5.31667	-0.010375
5.33333	-0.009303
5.35	-0.00752
5.36667	-0.005861
5.38333	-0.004371
5.4	-0.002879
5.41667	-0.002076
5.43333	-0.001357
5.45	-9.4e-05
5.46667	0.00142
5.48333	0.001552
5.5	0.001186
5.51667	8.7e-05
5.53333	-0.000173
5.55	-0.000978
5.56667	-0.001993
5.58333	-0.003049
5.6	-0.004436
5.61667	-0.004753
5.63333	-0.004903
5.65	-0.005513
5.66667	-0.005705
5.68333	-0.00665
5.7	-0.007169
5.71667	-0.006785
5.73333	-0.006191
5.75	-0.005054
5.76667	-0.004879
5.78333	-0.006296
5.8	-0.006653
5.81667	-0.004723
5.83333	-0.002417
5.85	-0.000654
5.86667	0.000982
5.88333	0.004754
5.9	0.006368
5.91667	0.005583
5.93333	0.007268
5.95	0.008366
5.96667	0.007372
5.98333	0.012867
6	0.017004
6.01667	0.018495
6.03333	-0.086862
6.05	-0.309365
6.06667	-0.627579
6.08333	-1.15551
6.1	-1.75534
6.11667	-2.36271
6.13333	-2.90109
6.15	-3.239
6.16667	-3.37151
6.18333	-3.34006
6.2	-3.17652
6.21667	-2.9069
6.23333	-2.60328
6.25	-2.2547
6.26667	-1.91482
6.28333	-1.61066
6.3	-1.36352
6.31667	-1.17023
6.33333	-1.00067
6.35	-0.833131
6.36667	-0.726422
6.38333	-0.642824
6.4	-0.572121
6.41667	-0.503091
6.43333	-0.428492
6.45	-0.372023
6.46667	-0.329412
6.48333	-0.290234
6.5	-0.262899
6.51667	-0.237319
6.53333	-0.214334
6.55	-0.195998
6.56667	-0.17854
6.58333	-0.154718
6.6	-0.136999
6.61667	-0.127438
6.63333	-0.114318
6.65	-0.100068
6.66667	-0.086822
6.68333	-0.075921
6.7	-0.067183
6.71667	-0.058938
6.73333	-0.050651
6.75	-0.043871
6.76667	-0.038096
6.78333	-0.033578
6.8	-0.029334
6.81667	-0.026165
6.83333	-0.022746
6.85	-0.019703
6.86667	-0.017205
6.88333	-0.015837
6.9	-0.014321
6.91667	-0.01346
6.93333	-0.011425
6.95	-0.008973
6.96667	-0.007441
6.98333	-0.007416
7	-0.008203
7.01667	-0.007924
7.03333	-0.007812
7.05	-0.008328
7.06667	-0.009472
7.08333	-0.009988
7.1	-0.010977
7.11667	-0.011566
7.13333	-0.011736
7.15	-0.010608
7.16667	-0.008224
7.18333	-0.006217
7.2	-0.004384
7.21667	-0.002607
7.23333	-0.001332
7.25	0.000404
7.26667	0.001093
7.28333	0.002116
7.3	0.003769
7.31667	0.006251
7.33333	0.008859
7.35	0.010965
7.36667	0.012819
7.38333	0.014799
7.4	0.016366
7.41667	0.017596
7.43333	0.017445
7.45	0.017126
7.46667	0.018147
7.48333	0.021596
7.5	0.024718
7.51667	0.027252
7.53333	0.029662
7.55	0.030103
7.56667	0.031633
7.58333	0.033372
7.6	0.033855
7.61667	0.033915
7.63333	0.036654
7.65	0.034159
7.66667	0.027436
7.68333	0.020001
7.7	0.014602
7.71667	0.015924
7.73333	0.014818
7.75	0.01074
7.76667	0.008796
7.78333	0.009197
7.8	0.007844
7.81667	0.003352
7.83333	-0.001599
7.85	-0.006886
7.86667	-0.01301
7.88333	-0.018632
7.9	-0.023562
7.91667	-0.026082
7.93333	-0.027221
7.95	-0.028319
7.96667	-0.027657
7.98333	-0.02574
8	-0.02495
8.01667	-0.025745
8.03333	-0.026749
8.05	-0.027042
8.06667	-0.027042
8.08333	-0.027084
8.1	-0.028262
8.11667	-0.027938
8.13333	-0.026986
8.15	-0.026787
8.16667	-0.026672
8.18333	-0.025469
8.2	-0.023687
8.21667	-0.021368
8.23333	-0.017291
8.25	-0.014009
8.26667	-0.012067
8.28333	-0.010376
8.3	-0.009274
8.31667	-0.006835
8.33333	-0.004354
8.35	-0.000534
8.36667	0.003454
8.38333	0.006772
8.4	0.010431
8.41667	0.013256
8.43333	0.015494
8.45	0.018821
8.46667	0.020809
8.48333	0.03029
8.5	0.036016
8.51667	0.035805
8.53333	-0.020257
8.55	-0.196607
8.56667	-0.476495
8.58333	-0.965389
8.6	-1.5071
8.61667	-2.05592
8.63333	-2.52013
8.65	-2.82787
8.66667	-2.94084
8.68333	-2.87261
8.7	-2.71183
8.71667	-2.49559
8.73333	-2.2107
8.75	-1.89021
8.76667	-1.55269
8.78333	-1.27893
8.8	-1.0774
8.81667	-0.949505
8.83333	-0.878379
8.85	-0.809346
8.86667	-0.72926
8.88333	-0.673624
8.9	-0.606906
8.91667	-0.543466
8.93333	-0.482497
8.95	-0.423328
8.96667	-0.357712
8.98333	-0.295905
9	-0.253282
9.01667	-0.222599
9.03333	-0.193633
9.05	-0.170863
9.06667	-0.15094
9.08333	-0.132274
9.1	-0.118969
9.11667	-0.108682
9.13333	-0.09647
9.15	-0.07961
9.16667	-0.066853
9.18333	-0.056399
9.2	-0.048832
9.21667	-0.040887
9.23333	-0.033403
9.25	-0.026923
9.26667	-0.021239
9.28333	-0.01635
9.3	-0.01334
9.31667	-0.009988
9.33333	-0.007893
9.35	-0.007639
9.36667	-0.00772
9.38333	-0.008262
9.4	-0.007371
9.41667	-0.005337
9.43333	-0.003638
9.45	-0.002986
9.46667	-0.00158
9.48333	0.001668
9.5	0.002249
9.51667	0.001216
9.53333	0.000936
9.55	0.00275
9.56667	0.004856
9.58333	0.005916
9.6	0.005862
9.61667	0.006167
9.63333	0.006639
9.65	0.008366
9.66667	0.009843
9.68333	0.012743
9.7	0.015075
9.71667	0.017225
9.73333	0.018244
9.75	0.019473
9.76667	0.019696
9.78333	0.017869
9.8	0.013001
9.81667	0.006904
9.83333	0.003611
9.85	0.004338
9.86667	0.006153
9.88333	0.00307
9.9	-0.000168
9.91667	-0.002632
9.93333	-0.008697
9.95	-0.008063
9.96667	-0.004666
9.98333	-0.004074
10	-0.005985
10.0167	0.003506
10.0333	0.006591
10.05	0.005279
10.0667	0.000158
10.0833	-0.004544
10.1	-0.00832
10.1167	-0.013637
10.1333	-0.014474
10.15	-0.012757
10.1667	-0.010579
10.1833	-0.010453
10.2	-0.011663
10.2167	-0.009058
10.2333	-0.008631
10.25	-0.010213
10.2667	-0.013637
10.2833	-0.019113
10.3	-0.022073
10.3167	-0.022389
10.3333	-0.017137
10.35	-0.013978
10.3667	-0.013038
10.3833	-0.011805
10.4	-0.007675
10.4167	-0.002696
10.4333	0.002074
10.45	0.006677
10.4667	0.01195
10.4833	0.017725
10.5	0.022591
10.5167	0.025344
10.5333	0.026171
10.55	0.028965
10.5667	0.030839
10.5833	0.030703
10.6	0.031082
10.6167	0.033622
10.6333	0.03771
10.65	0.034304
10.6667	0.025622
10.6833	0.028831
10.7	0.029829
10.7167	0.033773
10.7333	0.030767
10.75	0.020099
10.7667	-0.000575
10.7833	-0.027572
10.8	-0.031166
10.8167	-0.041002
10.8333	-0.042799
10.85	-0.041122
10.8667	-0.039737
10.8833	-0.036594
10.9	-0.043717
10.9167	-0.040641
10.9333	-0.038485
10.95	-0.032813
10.9667	-0.025298
10.9833	-0.021635
11	-0.013626
11.0167	-0.017608
11.0333	-0.050436
11.05	-0.200872
11.0667	-0.393719
11.0833	-0.755421
11.1	-1.21933
11.1167	-1.68178
11.1333	-2.12095
11.15	-2.47037
11.1667	-2.64514
11.1833	-2.68364
11.2	-2.55982
11.2167	-2.35989
11.2333	-2.11632
11.25	-1.83697
11.2667	-1.52579
11.2833	-1.2672
11.3	-1.03612
11.3167	-0.855686
11.3333	-0.695807
11.35	-0.596846
11.3667	-0.50203
11.3833	-0.438699
11.4	-0.3814
11.4167	-0.335358
11.4333	-0.296182
11.45	-0.263998
11.4667	-0.234912
11.4833	-0.208296
11.5	-0.187483
11.5167	-0.17775
11.5333	-0.162658
11.55	-0.15661
11.5667	-0.146961
11.5833	-0.145769
11.6	-0.141939
11.6167	-0.126578
11.6333	-0.111091
11.65	-0.097279
11.6667	-0.084764
11.6833	-0.072501
11.7	-0.063288
11.7167	-0.055983
11.7333	-0.048929
11.75	-0.042922
11.7667	-0.03859
11.7833	-0.034592
11.8	-0.029456
11.8167	-0.025302
11.8333	-0.022739
11.85	-0.020344
11.8667	-0.017237
11.8833	-0.013502
11.9	-0.011515
11.9167	-0.010296
11.9333	-0.008449
11.95	-0.006434
11.9667	-0.005173
11.9833	-0.005545
12	-0.006198
12.0167	-0.004767
12.0333	-0.002917
12.05	-0.000942
12.0667	0.000238
12.0833	0.001879
12.1	0.002988
12.1167	0.004262
12.1333	0.004781
12.15	0.00572
12.1667	0.006784
12.1833	0.007931
12.2	0.009638
12.2167	0.009083
12.2333	0.00899
12.25	0.009357
12.2667	0.008803
12.2833	0.008541
12.3	0.008546
12.3167	0.009263
12.3333	0.010524
12.35	0.010153
12.3667	0.008818
12.3833	0.008615
12.4	0.009135
12.4167	0.008146
12.4333	0.007785
12.45	0.006838
12.4667	0.006059
12.4833	0.004484
12.5	0.003714
12.5167	0.003647
12.5333	0.002575
12.55	0.002215
12.5667	0.001938
12.5833	0.001243
12.6	0.00156
12.6167	0.001523
12.6333	0.001779
12.65	0.00124
12.6667	0.000324
12.6833	0.000162
12.7	0.000966
12.7167	0.001155
12.7333	0.000465
12.75	0.00011
12.7667	-0.001418
12.7833	-0.001815
12.8	-0.002714
12.8167	-0.003359
12.8333	-0.004507
12.85	-0.005906
12.8667	-0.006635
12.8833	-0.005396
12.9	-0.003741
12.9167	-0.001758
12.9333	-0.001031
12.95	0.000156
12.9667	0.001008
12.9833	0.001442
13	0.001662
13.0167	0.000778
13.0333	-0.000902
13.05	-0.002288
13.0667	-0.006397
13.0833	-0.010714
13.1	-0.01353
13.1167	-0.015784
13.1333	-0.017535
13.15	-0.019328
13.1667	-0.021247
13.1833	-0.022747
13.2	-0.025802
13.2167	-0.029721
13.2333	-0.030876
13.25	-0.031529
13.2667	-0.028205
13.2833	-0.024001
13.3	-0.018462
13.3167	-0.011222
13.3333	-0.002936
13.35	0.00334
13.3667	0.008193
13.3833	0.019117
13.4	0.032804
13.4167	0.049587
13.4333	0.070935
13.45	0.098897
13.4667	0.130251
13.4833	0.156455
13.5	0.17416
13.5167	0.183033
13.5333	0.156109
13.55	0.050264
13.5667	-0.173104
13.5833	-0.531162
13.6	-0.99636
13.6167	-1.44599
13.6333	-1.88351
13.65	-2.21825
13.6667	-2.39578
13.6833	-2.42099
13.7	-2.3293
13.7167	-2.15732
13.7333	-1.95633
13.75	-1.70182
13.7667	-1.4639
13.7833	-1.26701
13.8	-1.1101
13.8167	-0.955179
13.8333	-0.853718
13.85	-0.763143
13.8667	-0.68986
13.8833	-0.605942
13.9	-0.497032
13.9167	-0.387175
13.9333	-0.268945
13.95	-0.245504
13.9667	-0.254846
13.9833	-0.255396
14	-0.251134
14.0167	-0.189116
14.0333	-0.087617
14.05	-0.000688
14.0667	-0.014703
14.0833	-0.042743
14.1	-0.078743
14.1167	-0.106144
14.1333	-0.140747
14.15	-0.177486
14.1667	-0.197016
14.1833	-0.106601
14.2	0.011358
14.2167	0.077495
14.2333	0.107248
14.25	0.096891
14.2667	0.075063
14.2833	0.062488
14.3	0.051498
14.3167	0.035321
14.3333	0.019647
14.35	0.012472
14.3667	0.012875
14.3833	0.001136
14.4	-0.007845
14.4167	0.000255
14.4333	-0.001609
14.45	-0.003934
14.4667	-0.00785
14.4833	-0.004774
14.5	0.009893
14.5167	0.016307
14.5333	0.014681
14.55	0.009707
14.5667	0.004397
14.5833	-0.003299
14.6	-0.009201
14.6167	-0.010217
14.6333	-0.015251
14.65	-0.016727
14.6667	-0.019919
14.6833	-0.021186
14.7	-0.025892
14.7167	-0.029901
14.7333	-0.037805
14.75	-0.045206
14.7667	-0.04951
14.7833	-0.05331
14.8	-0.052217
14.8167	-0.037274
14.8333	-0.010858
14.85	0.00128
14.8667	0.003454
14.8833	0.006381
14.9	0.006543
14.9167	-0.003955
14.9333	-0.001599
14.95	0.008167
14.9667	0.002693
14.9833	-0.007805
15	-0.016795
15.0167	-0.025197
15.0333	-0.048588
15.05	-0.071225
15.0667	-0.019045
15.0833	0.061607
15.1	0.147033
15.1167	0.177394
15.1333	0.157891
15.15	0.061099
15.1667	-0.013168
15.1833	-0.010523
15.2	0.008159
15.2167	0.0157
15.2333	0.013025
15.25	0.00901
15.2667	0.005874
15.2833	0.005753
15.3	0.005926
15.3167	0.002313
15.3333	-0.001928
15.35	-0.003825
15.3667	-0.004884
15.3833	-0.005148
15.4	-0.00583
15.4167	-0.004368
15.4333	-0.005754
15.45	-0.007558
15.4667	-0.005804
15.4833	-0.001663
15.5	0.00277
15.5167	0.009082
15.5333	0.013301
15.55	0.014253
15.5667	0.017216
15.5833	0.032236
15.6	0.052489
15.6167	0.063172
15.6333	0.061211
15.65	0.036474
15.6667	-0.02092
15.6833	-0.11206
15.7	-0.14894
15.7167	-0.153926
15.7333	-0.130525
15.75	-0.118973
15.7667	-0.079244
15.7833	-0.034742
15.8	-0.000666
15.8167	0.026001
15.8333	0.038599
15.85	0.037716
15.8667	0.029339
15.8833	0.022427
15.9	0.036281
15.9167	0.042207
15.9333	0.040555
15.95	0.025296
15.9667	0.000826
15.9833	-0.030049
16	-0.05318
16.0167	-0.067605
16.0333	-0.074619
16.05	-0.1042
16.0667	-0.219192
16.0833	-0.418046
16.1	-0.756278
16.1167	-1.13608
16.1333	-1.51279
16.15	-1.84457
16.1667	-2.05707
16.1833	-2.12177
16.2	-2.0703
16.2167	-1.92037
16.2333	-1.73059
16.25	-1.51711
16.2667	-1.27688
16.2833	-1.0413
16.3	-0.859514
16.3167	-0.722063
16.3333	-0.615557
16.35	-0.500761
16.3667	-0.434491
16.3833	-0.382162
16.4	-0.327238
16.4167	-0.295625
16.4333	-0.23855
16.45	-0.16569
16.4667	-0.148012
16.4833	-0.156586
16.5	-0.177929
16.5167	-0.187611
16.5333	-0.18344
16.55	-0.182284
16.5667	-0.190004
16.5833	-0.200865
16.6	-0.165
16.6167	-0.0915
16.6333	-0.044376
16.65	-0.024382
16.6667	-0.013515
16.6833	-0.014246
16.7	-0.017908
16.7167	-0.018175
16.7333	-0.018525
16.75	-0.019503
16.7667	-0.021192
16.7833	-0.019407
16.8	-0.016156
16.8167	-0.015282
16.8333	-0.014783
16.85	-0.014996
16.8667	-0.016465
16.8833	-0.017808
16.9	-0.018565
16.9167	-0.017339
16.9333	-0.015566
16.95	-0.01375
16.9667	-0.010847
16.9833	-0.009324
17	-0.008305
17.0167	-0.007723
17.0333	-0.006804
17.05	-0.004963
17.0667	-0.003164
17.0833	-0.001993
17.1	-0.001032
17.1167	-0.000168
17.1333	0.000784
17.15	0.001904
17.1667	0.003107
17.1833	0.003599
17.2	0.004216
17.2167	0.005077
17.2333	0.005984
17.25	0.005426
17.2667	0.004408
17.2833	0.003264
17.3	0.001282
17.3167	-7.5e-05
17.3333	0.000332
17.35	0.001702
17.3667	0.003114
17.3833	0.003144
17.4	0.00284
17.4167	0.002115
17.4333	0.000182
17.45	-0.002044
17.4667	-0.00473
17.4833	-0.008296
17.5	-0.011484
17.5167	-0.012662
17.5333	-0.009312
17.55	-0.007343
17.5667	-0.002317
17.5833	0.008067
17.6	0.011711
17.6167	0.014691
17.6333	0.014915
17.65	0.014637
17.6667	0.020932
17.6833	0.036564
17.7	0.055671
17.7167	0.065403
17.7333	0.060073
17.75	0.052523
17.7667	0.049913
17.7833	0.059738
17.8	0.068266
17.8167	0.062873
17.8333	0.056609
17.85	0.054698
17.8667	0.05597
17.8833	0.053892
17.9	0.048967
17.9167	0.04221
17.9333	0.033068
17.95	0.021916
17.9667	0.008754
17.9833	0.003673
18	0.003407
18.0167	0.000606
18.0333	-0.002664
18.05	-0.006059
18.0667	-0.018163
18.0833	-0.045256
18.1	-0.085746
18.1167	-0.13613
18.1333	-0.134742
18.15	-0.128831
18.1667	-0.123675
18.1833	-0.11923
18.2	-0.128894
18.2167	-0.134166
18.2333	-0.126063
18.25	-0.124157
18.2667	-0.141719
18.2833	-0.146889
18.3	-0.135521
18.3167	-0.093852
18.3333	-0.008996
18.35	0.081512
18.3667	0.127514
18.3833	0.128718
18.4	0.122385
18.4167	0.123512
18.4333	0.118598
18.45	0.115066
18.4667	0.107264
18.4833	0.107332
18.5	0.096264
18.5167	0.066551
18.5333	0.00702
18.55	-0.111253
18.5667	-0.253348
18.5833	-0.45678
18.6	-0.773632
18.6167	-1.09472
18.6333	-1.44555
18.65	-1.72797
18.6667	-1.84848
18.6833	-1.87583
18.7	-1.81514
18.7167	-1.66565
18.7333	-1.50236
18.75	-1.3165
18.7667	-1.11343
18.7833	-0.915344
18.8	-0.699088
18.8167	-0.557944
18.8333	-0.417063
18.85	-0.362681
18.8667	-0.310518
18.8833	-0.264385
18.9	-0.201797
18.9167	-0.188193
18.9333	-0.18437
18.95	-0.170037
18.9667	-0.153905
18.9833	-0.146774
19	-0.153543
19.0167	-0.133843
19.0333	-0.111081
19.05	-0.084927
19.0667	-0.038257
19.0833	0.00209
19.1	0.033561
19.1167	0.014057
19.1333	-0.011853
19.15	-0.050072
19.1667	-0.094236
19.1833	-0.128645
19.2	-0.147689
19.2167	-0.127134
19.2333	-0.086627
19.25	-0.013379
19.2667	0.090222
19.2833	0.120388
19.3	0.118064
19.3167	0.100457
19.3333	0.078277
19.35	0.06401
19.3667	0.064984
19.3833	0.06244
19.4	0.052318
19.4167	0.037968
19.4333	0.029261
19.45	0.032989
19.4667	0.052333
19.4833	0.054386
19.5	-0.011681
19.5167	-0.078289
19.5333	-0.096926
19.55	-0.071477
19.5667	-0.054694
19.5833	-0.040967
19.6	-0.030255
19.6167	-0.024354
19.6333	-0.021436
19.65	-0.016633
19.6667	-0.018864
19.6833	-0.021849
19.7	-0.017256
19.7167	-0.008513
19.7333	-0.002124
19.75	-0.005156
19.7667	-0.008815
19.7833	-0.012851
19.8	-0.016595
19.8167	-0.01895
19.8333	-0.028349
19.85	-0.025689
19.8667	-0.011517
19.8833	-0.051228
19.9	-0.138166
19.9167	-0.160243
19.9333	-0.152562
19.95	-0.085386
19.9667	0.005696
19.9833	0.006344
20	-0.018548
20.0167	-0.026014
20.0333	-0.036252
20.05	-0.054781
20.0667	-0.067657
20.0833	-0.065545
20.1	-0.072016
20.1167	-0.077846
20.1333	-0.073594
20.15	-0.079182
20.1667	-0.08343
20.1833	-0.069842
20.2	-0.025691
20.2167	0.005348
20.2333	0.025164
20.25	0.040751
20.2667	0.050896
20.2833	0.05723
20.3	0.057201
20.3167	0.050661
20.3333	0.040779
20.35	0.039103
20.3667	0.035501
20.3833	0.028549
20.4	0.021932
20.4167	0.016102
20.4333	0.00706
20.45	-0.00864
20.4667	-0.021158
20.4833	-0.019357
20.5	-0.024255
20.5167	-0.028152
20.5333	-0.040243
20.55	-0.05225
20.5667	-0.055297
20.5833	-0.050556
20.6	-0.02283
20.6167	0.014493
20.6333	0.031948
20.65	0.030814
20.6667	0.021767
20.6833	0.022014
20.7	0.039888
20.7167	0.048871
20.7333	0.04419
20.75	0.02833
20.7667	0.014438
20.7833	0.01118
20.8	0.013784
20.8167	0.015082
20.8333	0.002509
20.85	-0.011362
20.8667	-0.015017
20.8833	-0.011428
20.9	-0.008217
20.9167	0.008134
20.9333	0.031466
20.95	0.04655
20.9667	0.035007
20.9833	-0.061404
21	-0.147808
21.0167	-0.200947
21.0333	-0.234165
21.05	-0.287731
21.0667	-0.330537
21.0833	-0.388164
21.1	-0.550963
21.1167	-0.766955
21.1333	-1.06238
21.15	-1.32397
21.1667	-1.43986
21.1833	-1.47477
21.2	-1.46351
21.2167	-1.40619
21.2333	-1.28461
21.25	-1.15875
21.2667	-1.02239
21.2833	-0.853869
21.3	-0.6488
21.3167	-0.476312
21.3333	-0.357193
21.35	-0.283878
21.3667	-0.204283
21.3833	-0.159605
21.4	-0.116728
21.4167	-0.087457
21.4333	-0.070323
21.45	-0.075797
21.4667	-0.095172
21.4833	-0.113961
21.5	-0.136016
21.5167	-0.134425
21.5333	-0.118394
21.55	-0.111154
21.5667	-0.105506
21.5833	-0.096341
21.6	-0.085585
21.6167	-0.081862
21.6333	-0.077532
21.65	-0.072532
21.6667	-0.068244
21.6833	-0.063453
21.7	-0.061008
21.7167	-0.068364
21.7333	-0.094793
21.75	-0.095724
21.7667	-0.045995
21.7833	0.018556
21.8	0.061795
21.8167	0.040506
21.8333	0.015717
21.85	-0.018827
21.8667	-0.044411
21.8833	-0.06426
21.9	-0.075693
21.9167	-0.084545
21.9333	-0.104393
21.95	-0.109337
21.9667	-0.115662
21.9833	-0.106747
22	-0.092515
22.0167	-0.005746
22.0333	0.078775
22.05	0.071354
22.0667	0.021019
22.0833	-0.042003
22.1	-0.064036
22.1167	-0.06227
22.1333	-0.05815
22.15	-0.042391
22.1667	-0.023575
22.1833	-0.01824
22.2	-0.011022
22.2167	0.003537
22.2333	-0.002706
22.25	-0.01615
22.2667	-0.01561
22.2833	-0.009208
22.3	-0.008334
22.3167	-0.044672
22.3333	-0.106158
22.35	-0.160317
22.3667	-0.184833
22.3833	-0.152283
22.4	-0.068278
22.4167	0.047604
22.4333	0.144245
22.45	0.119678
22.4667	0.077653
22.4833	0.069415
22.5	0.051212
22.5167	0.031051
22.5333	0.000371
22.55	-0.02453
22.5667	-0.04537
22.5833	-0.054655
22.6	-0.060381
22.6167	-0.062531
22.6333	-0.05524
22.65	-0.042045
22.6667	-0.026799
22.6833	-0.01775
22.7	-0.015818
22.7167	-0.017077
22.7333	-0.018552
22.75	-0.01764
22.7667	-0.013965
22.7833	-0.0123
22.8	-0.012351
22.8167	-0.012708
22.8333	-0.013159
22.85	-0.01386
22.8667	-0.01519
22.8833	-0.030001
22.9	-0.03782
22.9167	-0.042935
22.9333	-0.046137
22.95	-0.050427
22.9667	-0.064472
22.9833	-0.070101
23	-0.038678
23.0167	0.044035
23.0333	0.163905
23.05	0.242871
23.0667	0.264686
23.0833	0.26159
23.1	0.267161
23.1167	0.245579
23.1333	0.190574
23.15	0.13427
23.1667	0.087973
23.1833	0.041677
23.2	-0.013287
23.2167	-0.031251
23.2333	-0.033704
23.25	-0.044154
23.2667	-0.046732
23.2833	-0.048348
23.3	-0.039162
23.3167	-0.024686
23.3333	-0.01538
23.35	-0.0165
23.3667	-0.010627
23.3833	0.004288
23.4	0.017278
23.4167	0.027613
23.4333	0.041701
23.45	0.066549
23.4667	0.088592
23.4833	0.091376
23.5	0.027213
23.5167	-0.055847
23.5333	-0.114719
23.55	-0.196158
23.5667	-0.288691
23.5833	-0.403917
23.6	-0.588896
23.6167	-0.764804
23.6333	-0.993061
23.65	-1.21031
23.6667	-1.34976
23.6833	-1.41285
23.7	-1.40824
23.7167	-1.37722
23.7333	-1.28937
23.75	-1.12636
23.7667	-0.907501
23.7833	-0.70162
23.8	-0.540035
23.8167	-0.432397
23.8333	-0.357725
23.85	-0.263501
23.8667	-0.204781
23.8833	-0.166535
23.9	-0.134234
23.9167	-0.119036
23.9333	-0.117549
23.95	-0.127827
23.9667	-0.1389
23.9833	-0.138208
24	-0.129813
24.0167	-0.126004
24.0333	-0.119034
24.05	-0.1106
24.0667	-0.113804
24.0833	-0.12061
24.1	-0.116571
24.1167	-0.08974
24.1333	-0.070175
24.15	-0.054755
24.1667	-0.02803
24.1833	-0.000762
24.2	0.006243
24.2167	0.00736
24.2333	0.013433
24.25	0.021348
24.2667	0.025662
24.2833	0.031065
24.3	0.037892
24.3167	0.041634
24.3333	0.048196
24.35	0.049649
24.3667	0.048171
24.3833	0.044517
24.4	0.040778
24.4167	0.036634
24.4333	0.031161
24.45	0.029414
24.4667	0.023773
24.4833	0.021231
24.5	0.01513
24.5167	0.011929
24.5333	0.009783
24.55	0.005503
24.5667	0.000719
24.5833	-0.00264
24.6	-0.005204
24.6167	-0.009015
24.6333	-0.017466
24.65	-0.024117
24.6667	-0.026497
24.6833	-0.017992
24.7	-0.014385
24.7167	-0.015163
24.7333	-0.015641
24.75	-0.014109
24.7667	-0.012661
24.7833	-0.012553
24.8	-0.010476
24.8167	-0.012822
24.8333	-0.019466
24.85	-0.02004
24.8667	-0.018855
24.8833	-0.02035
24.9	-0.023143
24.9167	-0.032189
24.9333	-0.038824
24.95	-0.042194
24.9667	-0.047197
24.9833	-0.05065
25	-0.029443
25.0167	0.027521
25.0333	0.081388
25.05	0.106911
25.0667	0.106476
25.0833	0.10064
25.1	0.097358
25.1167	0.090195
25.1333	0.080158
25.15	0.067316
25.1667	0.058535
25.1833	0.053313
25.2	0.045955
25.2167	0.034791
25.2333	0.019191
25.25	0.002127
25.2667	-0.012719
25.2833	-0.022122
25.3	-0.02671
25.3167	-0.037007
25.3333	-0.047659
25.35	-0.049727
25.3667	-0.058746
25.3833	-0.070277
25.4	-0.079757
25.4167	-0.085702
25.4333	-0.089462
25.45	-0.085141
25.4667	-0.079061
25.4833	-0.068335
25.5	-0.058906
25.5167	-0.047065
25.5333	-0.031312
25.55	-0.015517
25.5667	-0.006756
25.5833	-0.004191
25.6	0.012106
25.6167	0.031922
25.6333	0.04655
25.65	0.072859
25.6667	0.076518
25.6833	0.001925
25.7	-0.088243
25.7167	-0.151051
25.7333	-0.155427
25.75	-0.067901
25.7667	0.049099
25.7833	0.119542
25.8	0.154355
25.8167	0.168064
25.8333	0.177517
25.85	0.163607
25.8667	0.0879
25.8833	0.026721
25.9	0.005108
25.9167	-0.017554
25.9333	-0.039906
25.95	-0.05133
25.9667	-0.068364
25.9833	-0.085189
26	-0.096738
26.0167	-0.065901
26.0333	-0.032969
26.05	-0.044291
26.0667	-0.103467
26.0833	-0.183495
26.1	-0.319332
26.1167	-0.504401
26.1333	-0.734234
26.15	-0.949037
26.1667	-1.11423
26.1833	-1.2079
26.2	-1.18565
26.2167	-1.10718
26.2333	-0.965675
26.25	-0.819311
26.2667	-0.656702
26.2833	-0.506486
26.3	-0.386122
26.3167	-0.297191
26.3333	-0.203242
26.35	-0.151286
26.3667	-0.108877
26.3833	-0.082293
26.4	-0.065883
26.4167	-0.069505
26.4333	-0.110447
26.45	-0.15365
26.4667	-0.199742
26.4833	-0.247592
26.5	-0.298499
26.5167	-0.315031
26.5333	-0.278965
26.55	-0.243946
26.5667	-0.207796
26.5833	-0.171269
26.6	-0.132859
26.6167	-0.104253
26.6333	-0.096101
26.65	-0.091801
26.6667	-0.089217
26.6833	-0.086843
26.7	-0.08338
26.7167	-0.078474
26.7333	-0.065281
26.75	-0.047274
26.7667	-0.036971
26.7833	-0.032738
26.8	-0.032107
26.8167	-0.030661
26.8333	-0.025914
26.85	-0.020163
26.8667	-0.014285
26.8833	-0.009455
26.9	-0.007848
26.9167	-0.009323
26.9333	-0.012859
26.95	-0.015306
26.9667	-0.015953
26.9833	-0.016055
27	-0.016241
27.0167	-0.014863
27.0333	-0.013874
27.05	-0.016108
27.0667	-0.016081
27.0833	-0.013919
27.1	-0.009329
27.1167	-0.001081
27.1333	0.00971
27.15	0.013927
27.1667	0.021494
27.1833	0.024371
27.2	0.023774
27.2167	0.025828
27.2333	0.03478
27.25	0.04482
27.2667	0.048621
27.2833	0.047566
27.3	0.043078
27.3167	0.033072
27.3333	0.029239
27.35	0.017326
27.3667	-0.001705
27.3833	-0.01546
27.4	-0.023061
27.4167	-0.026728
27.4333	-0.029309
27.45	-0.028709
27.4667	-0.0297
27.4833	-0.034207
27.5	-0.037877
27.5167	-0.037327
27.5333	-0.033364
27.55	-0.029903
27.5667	-0.027782
27.5833	-0.023191
27.6	-0.019144
27.6167	-0.015735
27.6333	-0.011638
27.65	-0.013947
27.6667	-0.015545
27.6833	-0.016639
27.7	-0.017693
27.7167	-0.016618
27.7333	-0.014307
27.75	-0.013419
27.7667	-0.01295
27.7833	-0.0129
27.8	-0.015948
27.8167	-0.013389
27.8333	-0.008745
27.85	-0.008203
27.8667	-0.013188
27.8833	-0.018885
27.9	-0.013487
27.9167	-0.002098
27.9333	0.006117
27.95	0.01697
27.9667	0.027153
27.9833	0.02373
28	0.021017
28.0167	0.022418
28.0333	0.026272
28.05	0.035694
28.0667	0.03959
28.0833	0.042733
28.1	0.052281
28.1167	0.055099
28.1333	0.050245
28.15	0.042878
28.1667	0.045853
28.1833	0.059211
28.2	0.077049
28.2167	0.107327
28.2333	0.13247
28.25	0.043481
28.2667	-0.053045
28.2833	-0.104813
28.3	-0.143519
28.3167	-0.164185
28.3333	-0.173312
28.35	-0.187631
28.3667	-0.172474
28.3833	-0.110383
28.4	-0.016222
28.4167	0.05604
28.4333	0.126617
28.45	0.167133
28.4667	0.183324
28.4833	0.194993
28.5	0.157885
28.5167	0.072379
28.5333	-0.033809
28.55	-0.148831
28.5667	-0.287509
28.5833	-0.431462
28.6	-0.572316
28.6167	-0.706702
28.6333	-0.874407
28.65	-1.02336
28.6667	-1.10917
28.6833	-1.21344
28.7	-1.25148
28.7167	-1.22555
28.7333	-1.10574
28.75	-0.961516
28.7667	-0.787192
28.7833	-0.635434
28.8	-0.468144
28.8167	-0.331738
28.8333	-0.271219
28.85	-0.246999
28.8667	-0.266364
28.8833	-0.291926
28.9	-0.318367
28.9167	-0.33023
28.9333	-0.299073
28.95	-0.278592
28.9667	-0.245173
28.9833	-0.20962
29	-0.17863
29.0167	-0.160844
29.0333	-0.176547
29.05	-0.195641
29.0667	-0.225202
29.0833	-0.22914
29.1	-0.205613
29.1167	-0.133441
29.1333	-0.027926
29.15	0.015791
29.1667	0.02861
29.1833	0.050096
29.2	0.06526
29.2167	0.073968
29.2333	0.0852
29.25	0.085588
29.2667	0.078985
29.2833	0.085946
29.3	0.093577
29.3167	0.093538
29.3333	0.088021
29.35	0.081081
29.3667	0.059068
29.3833	0.062678
29.4	0.070475
29.4167	0.070057
29.4333	0.060345
29.45	0.061645
29.4667	0.080823
29.4833	0.080155
29.5	0.065419
29.5167	0.02861
29.5333	-0.084152
29.55	-0.1594
29.5667	-0.171762
29.5833	-0.161432
29.6	-0.068999
29.6167	0.019153
29.6333	0.072421
29.65	0.123386
29.6667	0.149565
29.6833	0.15234
29.7	0.109437
29.7167	-0.016626
29.7333	-0.119007
29.75	-0.090466
29.7667	0.032739
29.7833	0.144806
29.8	0.175483
29.8167	0.159255
29.8333	0.138822
29.85	0.115374
29.8667	0.102017
29.8833	0.092846
29.9	0.089705
29.9167	0.09078
29.9333	0.090491
29.95	0.088485
29.9667	0.084763
29.9833	0.080288
30	0.076105
30.0167	0.072957
30.0333	0.068356
30.05	0.063629
30.0667	0.061749
30.0833	0.059827
30.1	0.056901
30.1167	0.054213
30.1333	0.053792
30.15	0.052366
30.1667	0.047883
30.1833	0.040596
30.2	0.027405
30.2167	0.015917
30.2333	0.007307
30.25	-0.005698
30.2667	-0.021299
30.2833	-0.030872
30.3	-0.041365
30.3167	-0.05401
30.3333	-0.091011
30.35	-0.141452
30.3667	-0.137255
30.3833	-0.111789
30.4	-0.097669
30.4167	-0.090095
30.4333	-0.082205
30.45	-0.065857
30.4667	-0.045238
30.4833	-0.025374
30.5	-0.001406
30.5167	0.016903
30.5333	0.02658
30.55	0.040528
30.5667	0.051042
30.5833	0.057746
30.6	0.058798
30.6167	0.06119
30.6333	0.054292
30.65	0.05765
30.6667	0.06976
30.6833	0.076175
30.7	0.074552
30.7167	0.065437
30.7333	0.055221
30.75	0.040524
30.7667	0.028926
30.7833	0.01088
30.8	-0.00143
30.8167	-0.010388
30.8333	-0.017728
30.85	-0.016946
30.8667	-0.011558
30.8833	-0.006464
30.9	-0.016484
30.9167	-0.017374
30.9333	-0.013094
30.95	-0.007599
30.9667	0.001036
30.9833	0.020054
31	0.038277
31.0167	0.053613
31.0333	0.047953
31.05	-0.031228
31.0667	-0.179072
31.0833	-0.248288
31.1	-0.382316
31.1167	-0.484522
31.1333	-0.605797
31.15	-0.773587
31.1667	-0.894193
31.1833	-0.992064
31.2	-1.00796
31.2167	-0.97493
31.2333	-0.876493
31.25	-0.743222
31.2667	-0.555271
31.2833	-0.382015
31.3	-0.295511
31.3167	-0.221866
31.3333	-0.203923
31.35	-0.202768
31.3667	-0.190142
31.3833	-0.176762
31.4	-0.170081
31.4167	-0.158707
31.4333	-0.146449
31.45	-0.139382
31.4667	-0.133782
31.4833	-0.125627
31.5	-0.116844
31.5167	-0.103957
31.5333	-0.09125
31.55	-0.080846
31.5667	-0.072284
31.5833	-0.068537
31.6	-0.062571
31.6167	-0.056195
31.6333	-0.045069
31.65	-0.028208
31.6667	-0.007829
31.6833	-0.003863
31.7	-0.005801
31.7167	-0.015524
31.7333	-0.030619
31.75	-0.041066
31.7667	-0.035519
31.7833	-0.033239
31.8	-0.046533
31.8167	-0.067613
31.8333	-0.087407
31.85	-0.111136
31.8667	-0.132352
31.8833	-0.1305
31.9	-0.084686
31.9167	0.013966
31.9333	0.097453
31.95	0.133629
31.9667	0.12601
31.9833	0.093858
32	0.076652
32.0167	0.049147
32.0333	0.034279
32.05	0.029584
32.0667	0.030164
32.0833	0.016845
32.1	-0.001164
32.1167	-0.004811
32.1333	0.002295
32.15	0.013797
32.1667	0.020819
32.1833	-0.003686
32.2	-0.078683
32.2167	-0.161761
32.2333	-0.192592
32.25	-0.170963
32.2667	-0.152056
32.2833	-0.102711
32.3	-0.038544
32.3167	0.017919
32.3333	0.054031
32.35	0.060499
32.3667	0.04662
32.3833	0.030396
32.4	0.034353
32.4167	0.03295
32.4333	0.022292
32.45	0.016406
32.4667	0.016299
32.4833	0.016442
32.5	0.019308
32.5167	0.021293
32.5333	0.019132
32.55	0.010565
32.5667	0.006939
32.5833	0.014491
32.6	0.02443
32.6167	0.037551
32.6333	0.048452
32.65	0.060483
32.6667	0.081809
32.6833	0.107909
32.7	0.033315
32.7167	-0.11438
32.7333	-0.195547
32.75	-0.214581
32.7667	-0.210504
32.7833	-0.114275
32.8	-0.030942
32.8167	0.013998
32.8333	0.046252
32.85	0.052257
32.8667	0.040593
32.8833	0.018211
32.9	-0.007981
32.9167	-0.021655
32.9333	-0.03181
32.95	-0.053939
32.9667	-0.083352
32.9833	-0.113394
33	-0.132884
33.0167	-0.119927
33.0333	-0.067445
33.05	0.042147
33.0667	0.158313
33.0833	0.181363
33.1	0.145632
33.1167	0.114715
33.1333	0.095398
33.15	0.077172
33.1667	0.05861
33.1833	0.043273
33.2	0.036226
33.2167	0.034119
33.2333	0.028372
33.25	0.018775
33.2667	0.014245
33.2833	0.004481
33.3	-0.000552
33.3167	-0.003827
33.3333	-0.005095
33.35	-0.008621
33.3667	-0.009594
33.3833	-0.010273
[truncated: 909 more rows]

## Sheet: TSR6-H620A+T636K
DP_X	DP_Y	Baseline_X	Baseline_Y	Fit_X	Fit_Y	NDH_X	NDH_Y
0.083333	-0.013812					0.066603	17.7759
0.1	-0.017062					0.122685	5.72777
0.116667	-0.017633					0.179291	2.98587
0.133333	-0.019125					0.236422	8.44217
0.15	-0.020491					0.294078	3.60119
0.166667	-0.021941					0.35226	-0.164017
0.183333	-0.023475					0.410966	2.17528
0.2	-0.023376					0.470198	-36.1869
0.216667	-0.021909					0.529955	0.026554
0.233333	-0.019558					0.590237	0.5551
0.25	-0.016454					0.651044	2.76624
0.266667	-0.013225					0.712377	1.27028
0.283333	-0.010162					0.774234	0.515902
0.3	-0.006765					0.836617	1.09569
0.316667	-0.003996					0.899524	-6.59408
0.333333	-0.001776					0.962957	6.21533
0.35	0.001186					1.02692	-2.58825
0.366667	0.004985					1.0914	0.990798
0.383333	0.008407
0.4	0.010071
0.416667	0.011861
0.433333	0.014697
0.45	0.017062
0.466667	0.01913
0.483333	0.021282
0.5	0.024857
0.516667	0.028307
0.533333	0.03071
0.55	0.032778
0.566667	0.033615
0.583333	0.033242
0.6	0.031781
0.616667	0.030236
0.633333	0.027812
0.65	0.025389
0.666667	0.024053
0.683333	0.022533
0.7	0.019312
0.716667	0.016092
0.733333	0.012956
0.75	0.008647
0.766667	0.003669
0.783333	-0.000933
0.8	-0.004717
0.816667	-0.007562
0.833333	-0.01137
0.85	-0.016224
0.866667	-0.022
0.883333	-0.025849
0.9	-0.028108
0.916667	-0.028145
0.933333	-0.029015
0.95	-0.030597
0.966667	-0.028745
0.983333	-0.020446
1	-0.020562
1.01667	-0.029973
1.03333	-0.021507
1.05	0.015455
1.06667	0.041114
1.08333	0.057646
1.1	0.061911
1.11667	0.064459
1.13333	0.066086
1.15	0.066875
1.16667	0.069819
1.18333	0.071512
1.2	0.074419
1.21667	0.079628
1.23333	0.08153
1.25	0.081046
1.26667	0.079096
1.28333	0.076156
1.3	0.073683
1.31667	0.071671
1.33333	0.069743
1.35	0.066769
1.36667	0.063459
1.38333	0.060568
1.4	0.057184
1.41667	0.053935
1.43333	0.051315
1.45	0.04815
1.46667	0.044399
1.48333	0.040146
1.5	0.036144
1.51667	0.031896
1.53333	0.028246
1.55	0.024889
1.56667	0.022704
1.58333	0.020896
1.6	0.018376
1.61667	0.01661
1.63333	0.015014
1.65	0.013556
1.66667	0.012977
1.68333	0.012984
1.7	0.014791
1.71667	0.017142
1.73333	0.019159
1.75	0.020465
1.76667	0.020987
1.78333	0.021341
1.8	0.02069
1.81667	0.020207
1.83333	0.020645
1.85	0.02192
1.86667	0.024368
1.88333	0.026155
1.9	0.025556
1.91667	0.023659
1.93333	0.021512
1.95	0.018694
1.96667	0.015667
1.98333	0.013184
2	0.011
2.01667	0.009237
2.03333	0.007474
2.05	0.004454
2.06667	0.004617
2.08333	0.00591
2.1	0.005361
2.11667	0.004689
2.13333	0.00515
2.15	0.005318
2.16667	0.004858
2.18333	0.005068
2.2	0.003812
2.21667	0.00264
2.23333	0.003229
2.25	0.00587
2.26667	0.008385
2.28333	0.009771
2.3	0.010193
2.31667	0.010489
2.33333	0.010535
2.35	0.00991
2.36667	0.007905
2.38333	0.005606
2.4	0.004857
2.41667	0.003689
2.43333	0.005075
2.45	0.0078
2.46667	0.011279
2.48333	0.011994
2.5	0.011913
2.51667	0.010994
2.53333	0.011415
2.55	0.012841
2.56667	0.012677
2.58333	0.011088
2.6	0.009537
2.61667	0.009327
2.63333	0.011293
2.65	0.013343
2.66667	0.014305
2.68333	0.013341
2.7	0.011749
2.71667	0.009773
2.73333	0.007798
2.75	0.006702
2.76667	0.004517
2.78333	0.001997
2.8	-0.000271
2.81667	-0.002791
2.83333	-0.00402
2.85	-0.003701
2.86667	-0.004177
2.88333	-0.006287
2.9	-0.008606
2.91667	-0.010087
2.93333	-0.011485
2.95	-0.009583
2.96667	-0.010489
2.98333	-0.015457
3	-0.009329
3.01667	0.00446
3.03333	0.000372
3.05	-0.051362
3.06667	-0.235323
3.08333	-0.22724
3.1	-0.039126
3.11667	0.035234
3.13333	0.031593
3.15	0.017359
3.16667	0.010243
3.18333	0.003916
3.2	0.002688
3.21667	0.000916
3.23333	0.000525
3.25	-7.5e-05
3.26667	-0.000173
3.28333	-0.000605
3.3	-0.002006
3.31667	-0.002498
3.33333	-0.002363
3.35	-0.00319
3.36667	-0.002928
3.38333	-0.00183
3.4	-0.001819
3.41667	-0.00085
3.43333	-0.000775
3.45	0.000179
3.46667	0.000254
3.48333	0.003092
3.5	-0.002779
3.51667	-0.014553
3.53333	-0.006733
3.55	0.086186
3.56667	0.316139
3.58333	0.52767
3.6	0.669198
3.61667	0.722594
3.63333	0.673832
3.65	0.518222
3.66667	0.320226
3.68333	0.176364
3.7	0.131687
3.71667	0.153119
3.73333	0.194146
3.75	0.221398
3.76667	0.231819
3.78333	0.229541
3.8	0.216875
3.81667	0.212918
3.83333	0.203476
3.85	0.200315
3.86667	0.188194
3.88333	0.170336
3.9	0.153516
3.91667	0.139661
3.93333	0.129658
3.95	0.118567
3.96667	0.107895
3.98333	0.097641
4	0.087261
4.01667	0.078172
4.03333	0.070038
4.05	0.065253
4.06667	0.060426
4.08333	0.059283
4.1	0.055796
4.11667	0.054947
4.13333	0.05271
4.15	0.049752
4.16667	0.045747
4.18333	0.042747
4.2	0.042971
4.21667	0.045498
4.23333	0.047103
4.25	0.049752
4.26667	0.052097
4.28333	0.051511
4.3	0.050548
4.31667	0.048748
4.33333	0.044101
4.35	0.040458
4.36667	0.043053
4.38333	0.033451
4.4	0.029
4.41667	0.039411
4.43333	0.029223
4.45	-0.007006
4.46667	-0.050856
4.48333	-0.06724
4.5	-0.066931
4.51667	-0.076839
4.53333	-0.082852
4.55	-0.085978
4.56667	-0.082027
4.58333	-0.083058
4.6	-0.074125
4.61667	-0.062523
4.63333	-0.057119
4.65	-0.053265
4.66667	-0.051462
4.68333	-0.052715
4.7	-0.054345
4.71667	-0.053966
4.73333	-0.050747
4.75	-0.044099
4.76667	-0.038372
4.78333	-0.03298
4.8	-0.029137
4.81667	-0.027471
4.83333	-0.027773
4.85	-0.029211
4.86667	-0.03258
4.88333	-0.034777
4.9	-0.035969
4.91667	-0.036994
4.93333	-0.038605
4.95	-0.037118
4.96667	-0.035592
4.98333	-0.033738
5	-0.031968
5.01667	-0.029779
5.03333	-0.027841
5.05	-0.028541
5.06667	-0.033763
5.08333	-0.034884
5.1	-0.035719
5.11667	-0.036554
5.13333	-0.031109
5.15	-0.02558
5.16667	-0.023568
5.18333	-0.011256
5.2	-0.015944
5.21667	0.088719
5.23333	0.412855
5.25	0.5691
5.26667	0.519061
5.28333	0.397679
5.3	0.311802
5.31667	0.244974
5.33333	0.190154
5.35	0.155096
5.36667	0.132975
5.38333	0.115586
5.4	0.098991
5.41667	0.0847
5.43333	0.075265
5.45	0.068336
5.46667	0.062578
5.48333	0.057114
5.5	0.048635
5.51667	0.042291
5.53333	0.037454
5.55	0.032701
5.56667	0.028111
5.58333	0.022974
5.6	0.017964
5.61667	0.014376
5.63333	0.011292
5.65	0.008207
5.66667	0.006085
5.68333	0.004504
5.7	0.002333
5.71667	-0.000172
5.73333	-0.003305
5.75	-0.004848
5.76667	-0.005385
5.78333	-0.006132
5.8	-0.007133
5.81667	-0.008012
5.83333	-0.009435
5.85	-0.010398
5.86667	-0.0109
5.88333	-0.010941
5.9	-0.010941
5.91667	-0.009807
5.93333	-0.007704
5.95	-0.004847
5.96667	-0.001948
5.98333	0.001537
6	0.004143
6.01667	0.006121
6.03333	0.009236
6.05	0.013768
6.06667	0.015495
6.08333	0.013076
6.1	0.011914
6.11667	0.010919
6.13333	0.009338
6.15	0.007047
6.16667	0.006319
6.18333	0.005758
6.2	0.003858
6.21667	0.002544
6.23333	0.002402
6.25	0.002973
6.26667	0.003501
6.28333	0.00236
6.3	0.001266
6.31667	-0.000372
6.33333	-0.002637
6.35	-0.004945
6.36667	-0.005955
6.38333	-0.00529
6.4	-0.003419
6.41667	0.001393
6.43333	0.002646
6.45	0.005741
6.46667	0.005822
6.48333	-0.003894
6.5	-0.014322
6.51667	-0.018782
6.53333	-0.004805
6.55	0.034083
6.56667	0.138746
6.58333	0.259235
6.6	0.369968
6.61667	0.427864
6.63333	0.358161
6.65	0.219559
6.66667	0.046877
6.68333	-0.069368
6.7	-0.123648
6.71667	-0.102398
6.73333	-0.00947
6.75	0.09251
6.76667	0.167039
6.78333	0.19321
6.8	0.192335
6.81667	0.166465
6.83333	0.142562
6.85	0.122344
6.86667	0.092918
6.88333	0.07573
6.9	0.067125
6.91667	0.059692
6.93333	0.05632
6.95	0.053326
6.96667	0.049242
6.98333	0.041894
7	0.030911
7.01667	0.021519
7.03333	0.016648
7.05	0.015085
7.06667	0.014988
7.08333	0.014891
7.1	0.015086
7.11667	0.01499
7.13333	0.013889
7.15	0.012913
7.16667	0.011394
7.18333	0.011925
7.2	0.010489
7.21667	0.007546
7.23333	0.005854
7.25	0.004621
7.26667	0.00276
7.28333	0.002491
7.3	0.002975
7.31667	0.00417
7.33333	0.00457
7.35	0.005505
7.36667	0.005305
7.38333	0.003095
7.4	6e-06
7.41667	-0.002203
7.43333	-0.00433
7.45	-0.007126
7.46667	-0.009474
7.48333	-0.010368
7.5	-0.009839
7.51667	-0.007551
7.53333	-0.005473
7.55	-0.00398
7.56667	-0.002739
7.58333	-0.001884
7.6	-0.000875
7.61667	-0.00129
7.63333	-0.0025
7.65	-0.001617
7.66667	-0.000524
7.68333	0.002034
7.7	0.003249
7.71667	0.004036
7.73333	0.004488
7.75	0.004271
7.76667	0.004807
7.78333	0.006096
7.8	0.006423
7.81667	0.005535
7.83333	0.002714
7.85	0.000187
7.86667	-0.001293
7.88333	-0.002062
7.9	-0.001951
7.91667	-0.002343
7.93333	-0.003698
7.95	-0.004599
7.96667	-0.00638
7.98333	-0.007575
8	-0.008016
8.01667	-0.007536
8.03333	-0.006135
8.05	-0.00352
8.06667	-0.00057
8.08333	0.001544
8.1	0.003657
8.11667	0.005519
8.13333	0.008134
8.15	0.010164
8.16667	0.011272
8.18333	0.010253
8.2	0.00953
8.21667	0.009225
8.23333	0.011014
8.25	0.013599
8.26667	0.016267
8.28333	0.018768
8.3	0.019592
8.31667	0.02096
8.33333	0.017136
8.35	0.007744
8.36667	0.002454
8.38333	-0.000909
8.4	-0.003812
8.41667	-0.006903
8.43333	-0.006965
8.45	-0.011759
8.46667	-0.021911
8.48333	-0.021638
8.5	-0.016048
8.51667	-0.012342
8.53333	-0.009667
8.55	-0.004498
8.56667	-0.002427
8.58333	-0.003915
8.6	-0.006199
8.61667	-0.008775
8.63333	-0.008798
8.65	-0.006952
8.66667	-0.003513
8.68333	9.3e-05
8.7	0.000391
8.71667	0.000941
8.73333	0.001575
8.75	0.002167
8.76667	0.001249
8.78333	-0.000267
8.8	-0.000861
8.81667	-0.001833
8.83333	-0.003223
8.85	-0.005031
8.86667	-0.007803
8.88333	-0.009947
8.9	-0.011001
8.91667	-0.010559
8.93333	-0.010368
8.95	-0.009256
8.96667	-0.007642
8.98333	-0.006698
9	-0.00659
9.01667	-0.006035
9.03333	-0.005205
9.05	-0.003746
9.06667	-0.003251
9.08333	-0.004221
9.1	-0.004521
9.11667	-0.004486
9.13333	-0.004053
9.15	-0.002753
9.16667	-0.001076
9.18333	-6.9e-05
9.2	0.001817
9.21667	0.00387
9.23333	0.004332
9.25	0.004633
9.26667	0.006113
9.28333	0.007175
9.3	0.008068
9.31667	0.009548
9.33333	0.011279
9.35	0.01188
9.36667	0.011827
9.38333	0.012223
9.4	0.015256
9.41667	0.017703
9.43333	0.01676
9.45	0.016485
9.46667	0.020608
9.48333	0.020051
9.5	0.016981
9.51667	0.018223
9.53333	0.034162
9.55	0.054119
9.56667	0.086679
9.58333	0.162823
9.6	0.278452
9.61667	0.364433
9.63333	0.332724
9.65	0.218368
9.66667	0.036059
9.68333	-0.112252
9.7	-0.180596
9.71667	-0.160347
9.73333	-0.076684
9.75	-0.002103
9.76667	0.072058
9.78333	0.115614
9.8	0.129402
9.81667	0.119158
9.83333	0.096395
9.85	0.076702
9.86667	0.067856
9.88333	0.053567
9.9	0.045182
9.91667	0.041109
9.93333	0.034985
9.95	0.030033
9.96667	0.023493
9.98333	0.014694
10	0.005476
10.0167	-0.005039
10.0333	-0.007558
10.05	-0.008025
10.0667	-0.009623
10.0833	-0.010471
10.1	-0.010819
10.1167	-0.010707
10.1333	-0.010888
10.15	-0.013036
10.1667	-0.015143
10.1833	-0.018171
10.2	-0.020034
10.2167	-0.020568
10.2333	-0.021102
10.25	-0.0226
10.2667	-0.024809
10.2833	-0.02572
10.3	-0.024956
10.3167	-0.023488
10.3333	-0.022042
10.35	-0.021852
10.3667	-0.022248
10.3833	-0.021598
10.4	-0.020361
10.4167	-0.019878
10.4333	-0.018979
10.45	-0.016759
10.4667	-0.015166
10.4833	-0.013281
10.5	-0.011395
10.5167	-0.010096
10.5333	-0.008001
10.55	-0.006744
10.5667	-0.004455
10.5833	-0.000909
10.6	0.003557
10.6167	0.005345
10.6333	0.006337
10.65	0.006742
10.6667	0.00698
10.6833	0.007671
10.7	0.008376
10.7167	0.009416
10.7333	0.012131
10.75	0.015139
10.7667	0.018022
10.7833	0.01969
10.8	0.020656
10.8167	0.020196
10.8333	0.021453
10.85	0.022334
10.8667	0.021665
10.8833	0.019656
10.9	0.019531
10.9167	0.018811
10.9333	0.01329
10.95	0.007769
10.9667	0.005137
10.9833	0.002966
11	0.00025
11.0167	-0.002089
11.0333	-0.003803
11.05	-0.004838
11.0667	-0.007171
11.0833	-0.009127
11.1	-0.011879
11.1167	-0.012496
11.1333	-0.012358
11.15	-0.012624
11.1667	-0.012016
11.1833	-0.01124
11.2	-0.009836
11.2167	-0.008181
11.2333	-0.005814
11.25	-0.003447
11.2667	-0.001325
11.2833	-4.9e-05
11.3	-0.000112
11.3167	-0.001012
11.3333	-0.000991
11.35	-0.000593
11.3667	0.000181
11.3833	-0.000132
11.4	-0.001119
11.4167	-0.00177
11.4333	-0.001667
11.45	-0.002151
11.4667	-0.001839
11.4833	-0.002197
11.5	-0.002639
11.5167	-0.004215
11.5333	-0.005745
11.55	-0.005683
11.5667	-0.006124
11.5833	-0.006439
11.6	-0.006671
11.6167	-0.006484
11.6333	-0.004665
11.65	-0.001073
11.6667	0.001807
11.6833	0.005609
11.7	0.008614
11.7167	0.01095
11.7333	0.012742
11.75	0.014493
11.7667	0.016147
11.7833	0.016963
11.8	0.016313
11.8167	0.015915
11.8333	0.015685
11.85	0.015705
11.8667	0.016005
11.8833	0.01533
11.9	0.013525
11.9167	0.011971
11.9333	0.011045
11.95	0.009743
11.9667	0.007477
11.9833	0.00534
12	0.003334
12.0167	0.001453
12.0333	-0.000218
12.05	-0.001931
12.0667	-0.003812
12.0833	-0.005232
12.1	-0.006538
12.1167	-0.007514
12.1333	-0.00828
12.15	-0.008334
12.1667	-0.008807
12.1833	-0.008862
12.2	-0.009586
12.2167	-0.010778
12.2333	-0.011069
12.25	-0.010523
12.2667	-0.010353
12.2833	-0.010016
12.3	-0.009261
12.3167	-0.008966
12.3333	-0.009341
12.35	-0.009258
12.3667	-0.010275
12.3833	-0.011082
12.4	-0.012517
12.4167	-0.013156
12.4333	-0.012456
12.45	-0.010039
12.4667	-0.005179
12.4833	-0.00173
12.5	0.004566
12.5167	0.025557
12.5333	0.050568
12.55	0.072104
12.5667	0.095105
12.5833	0.155496
12.6	0.260182
12.6167	0.336356
12.6333	0.336665
12.65	0.242269
12.6667	0.077409
12.6833	-0.089545
12.7	-0.187263
12.7167	-0.178438
12.7333	-0.106769
12.75	-0.005206
12.7667	0.093174
12.7833	0.158186
12.8	0.189787
12.8167	0.189953
12.8333	0.166321
12.85	0.138043
12.8667	0.12132
12.8833	0.103047
12.9	0.09026
12.9167	0.08124
12.9333	0.077813
12.95	0.073658
12.9667	0.071303
12.9833	0.065599
13	0.053406
13.0167	0.047576
13.0333	0.043589
13.05	0.040181
13.0667	0.04388
13.0833	0.048081
13.1	0.052449
13.1167	0.057362
13.1333	0.061814
13.15	0.064675
13.1667	0.067997
13.1833	0.071529
13.2	0.073886
13.2167	0.075532
13.2333	0.077806
13.25	0.078405
13.2667	0.079005
13.2833	0.07952
13.3	0.077334
13.3167	0.077111
13.3333	0.078311
13.35	0.077628
13.3667	0.075898
13.3833	0.072577
13.4	0.068376
13.4167	0.064378
13.4333	0.060126
13.45	0.054869
13.4667	0.049653
13.4833	0.045192
13.5	0.041149
13.5167	0.037399
13.5333	0.033192
13.55	0.028485
13.5667	0.025118
13.5833	0.023217
13.6	0.022236
13.6167	0.022386
13.6333	0.020904
13.65	0.018802
13.6667	0.017677
13.6833	0.0145
13.7	0.013416
13.7167	0.013421
13.7333	0.014095
13.75	0.014477
13.7667	0.014573
13.7833	0.014227
13.8	0.013128
13.8167	0.012865
13.8333	0.010635
13.85	0.008405
13.8667	0.009315
13.8833	0.008174
13.9	0.003053
13.9167	0.000906
13.9333	-0.000363
13.95	-0.002636
13.9667	-0.004072
13.9833	-0.005968
14	-0.008451
14.0167	-0.008464
14.0333	-0.009525
14.05	-0.01071
14.0667	-0.011477
14.0833	-0.01304
14.1	-0.0141
14.1167	-0.01223
14.1333	-0.009875
14.15	-0.008617
14.1667	-0.006773
14.1833	-0.005138
14.2	-0.003336
14.2167	-0.001618
14.2333	-0.000151
14.25	0.00026
14.2667	-0.001776
14.2833	-0.001845
14.3	-0.002164
14.3167	-0.0006
14.3333	0.000965
14.35	0.002362
14.3667	0.002464
14.3833	0.001577
14.4	0.000565
14.4167	-0.000195
14.4333	-0.001291
14.45	-0.003601
14.4667	-0.005743
14.4833	-0.007284
14.5	-0.009358
14.5167	-0.011641
14.5333	-0.01338
14.55	-0.01403
14.5667	-0.013885
14.5833	-0.012986
14.6	-0.011386
14.6167	-0.009725
14.6333	-0.007812
14.65	-0.006862
14.6667	-0.006164
14.6833	-0.005633
14.7	-0.004599
14.7167	-0.004818
14.7333	-0.005107
14.75	-0.003511
14.7667	-0.00158
14.7833	-0.000236
14.8	0.000858
14.8167	0.002579
14.8333	0.005645
14.85	0.009037
14.8667	0.01222
14.8833	0.014607
14.9	0.01444
14.9167	0.014818
14.9333	0.014945
14.95	0.014108
14.9667	0.013136
14.9833	0.013096
15	0.011716
15.0167	0.010419
15.0333	0.009835
15.05	0.009794
15.0667	0.008749
15.0833	0.006724
15.1	0.005233
15.1167	0.003699
15.1333	0.002878
15.15	0.004735
15.1667	0.0063
15.1833	0.006651
15.2	0.006835
15.2167	0.007024
15.2333	0.006208
15.25	0.005057
15.2667	0.004158
15.2833	0.003049
15.3	0.000391
15.3167	-0.000872
15.3333	-0.002751
15.35	-0.004169
15.3667	-0.004583
15.3833	-0.003112
15.4	-0.002018
15.4167	-0.005153
15.4333	-0.013657
15.45	-0.020097
15.4667	-0.025574
15.4833	-0.025817
15.5	-0.022585
15.5167	-0.016171
15.5333	-0.009172
15.55	0.005885
15.5667	0.026485
15.5833	0.076978
15.6	0.169967
15.6167	0.241688
15.6333	0.249015
15.65	0.157785
15.6667	0.010752
15.6833	-0.13065
15.7	-0.205733
15.7167	-0.206793
15.7333	-0.127257
15.75	-0.027332
15.7667	0.090932
15.7833	0.157069
15.8	0.180814
15.8167	0.165791
15.8333	0.134648
15.85	0.104469
15.8667	0.08057
15.8833	0.058262
15.9	0.045123
15.9167	0.042037
15.9333	0.042393
15.95	0.04208
15.9667	0.040218
15.9833	0.035007
16	0.025483
16.0167	0.027095
16.0333	0.024765
16.05	0.023497
16.0667	0.023568
16.0833	0.02544
16.1	0.030368
16.1167	0.032575
16.1333	0.033652
16.15	0.03718
16.1667	0.036792
16.1833	0.033724
16.2	0.032708
16.2167	0.031232
16.2333	0.029839
16.25	0.030037
16.2667	0.030711
16.2833	0.028643
16.3	0.026114
16.3167	0.02279
16.3333	0.020638
16.35	0.017522
16.3667	0.014324
16.3833	0.013352
16.4	0.013993
16.4167	0.015053
16.4333	0.014521
16.45	0.013068
16.4667	0.01216
16.4833	0.011377
16.5	0.011477
16.5167	0.010465
16.5333	0.009077
16.55	0.00727
16.5667	0.00496
16.5833	0.003362
16.6	0.001932
16.6167	0.000543
16.6333	0.000376
16.65	0.001633
16.6667	0.00335
16.6833	0.005192
16.7	0.00716
16.7167	0.007328
16.7333	0.005779
16.75	0.004173
16.7667	0.002481
16.7833	0.001165
16.8	0.000687
16.8167	0.000334
16.8333	-0.000102
16.85	-0.000287
16.8667	-0.000217
16.8833	0.000341
16.9	0.000899
16.9167	0.000662
16.9333	0.000801
16.95	0.001234
16.9667	0.000997
16.9833	-0.000214
17	-0.00188
17.0167	-0.003546
17.0333	-0.005253
17.05	-0.006542
17.0667	-0.007078
17.0833	-0.007027
17.1	-0.006822
17.1167	-0.0066
17.1333	-0.006544
17.15	-0.006238
17.1667	-0.00635
17.1833	-0.007509
17.2	-0.008082
17.2167	-0.008071
17.2333	-0.007526
17.25	-0.005515
17.2667	-0.003253
17.2833	-0.002834
17.3	-0.002958
17.3167	-0.002539
17.3333	-0.002229
17.35	-0.001906
17.3667	-0.001835
17.3833	-0.000969
17.4	-0.000395
17.4167	-0.000742
17.4333	-0.00155
17.45	-0.001276
17.4667	-0.001003
17.4833	-0.000353
17.5	0.00013
17.5167	0.001199
17.5333	0.001765
17.55	0.001536
17.5667	0.000134
17.5833	-0.002344
17.6	-0.00521
17.6167	-0.006234
17.6333	-0.006546
17.65	-0.006816
17.6667	-0.007463
17.6833	-0.006519
17.7	-0.004488
17.7167	-0.001897
17.7333	-0.000227
17.75	0.001444
17.7667	0.002402
17.7833	0.003151
17.8	0.003398
17.8167	0.002625
17.8333	0.002029
17.85	0.001893
17.8667	0.002009
17.8833	0.001998
17.9	0.001025
17.9167	0.000597
17.9333	0.001137
17.95	0.001935
17.9667	0.002398
17.9833	0.002065
18	0.001691
18.0167	0.000228
18.0333	-0.001905
18.05	-0.002258
18.0667	-0.002815
18.0833	-0.001447
18.1	0.001262
18.1167	0.001919
18.1333	0.00199
18.15	0.003191
18.1667	0.004466
18.1833	0.005498
18.2	0.006655
18.2167	0.007603
18.2333	0.008676
18.25	0.005981
18.2667	0.004752
18.2833	0.003645
18.3	0.002918
18.3167	0.002192
18.3333	0.001006
18.35	-0.000307
18.3667	-0.001452
18.3833	-0.006699
18.4	-0.012785
18.4167	-0.017238
18.4333	-0.021777
18.45	-0.024055
18.4667	-0.025454
18.4833	-0.028276
18.5	-0.031057
18.5167	-0.035596
18.5333	-0.028604
18.55	-0.006629
18.5667	0.026315
18.5833	0.085594
18.6	0.141482
18.6167	0.20901
18.6333	0.212102
18.65	0.128983
18.6667	-0.022759
18.6833	-0.167258
18.7	-0.256575
18.7167	-0.244237
18.7333	-0.157834
18.75	-0.048404
18.7667	0.034701
18.7833	0.084026
18.8	0.100065
18.8167	0.091863
18.8333	0.071519
18.85	0.052097
18.8667	0.035144
18.8833	0.02407
18.9	0.016662
18.9167	0.010846
18.9333	0.006578
18.95	0.002854
18.9667	-0.002251
18.9833	-0.007398
19	-0.012736
19.0167	-0.017442
19.0333	-0.020096
19.05	-0.022081
19.0667	-0.02327
19.0833	-0.023245
19.1	-0.021461
19.1167	-0.018158
19.1333	-0.014737
19.15	-0.012447
19.1667	-0.01158
19.1833	-0.010839
19.2	-0.009805
19.2167	-0.007682
19.2333	-0.005685
19.25	-0.006214
19.2667	-0.006449
19.2833	-0.007564
19.3	-0.010145
19.3167	-0.012139
19.3333	-0.013798
19.35	-0.015248
19.3667	-0.015325
19.3833	-0.013416
19.4	-0.010501
19.4167	-0.008467
19.4333	-0.008316
19.45	-0.008374
19.4667	-0.007679
19.4833	-0.006155
19.5	-0.004545
19.5167	-0.002894
19.5333	-0.001828
19.55	-0.000972
19.5667	9e-06
19.5833	0.003043
19.6	0.007865
19.6167	0.013017
19.6333	0.01775
19.65	0.021437
19.6667	0.0237
19.6833	0.027093
19.7	0.027849
19.7167	0.026813
19.7333	0.026432
19.75	0.02492
19.7667	0.024371
19.7833	0.020933
19.8	0.016993
19.8167	0.013472
19.8333	0.011967
19.85	0.011071
19.8667	0.010467
19.8833	0.009654
19.9	0.007627
19.9167	0.004553
19.9333	0.000224
19.95	-0.004848
19.9667	-0.009151
19.9833	-0.012323
20	-0.013779
20.0167	-0.014984
20.0333	-0.016021
20.05	-0.016096
20.0667	-0.015542
20.0833	-0.015794
20.1	-0.016338
20.1167	-0.016003
20.1333	-0.016296
20.15	-0.01638
20.1667	-0.017176
20.1833	-0.017511
20.2	-0.017429
20.2167	-0.016263
20.2333	-0.015432
20.25	-0.014978
20.2667	-0.014566
20.2833	-0.013567
20.3	-0.011229
20.3167	-0.008966
20.3333	-0.008012
20.35	-0.007141
20.3667	-0.005893
20.3833	-0.005985
20.4	-0.005617
20.4167	-0.004327
20.4333	-0.001914
20.45	0.001375
20.4667	0.004914
20.4833	0.008538
20.5	0.011868
20.5167	0.013566
20.5333	0.014886
20.55	0.014293
20.5667	0.014172
20.5833	0.014762
20.6	0.015604
20.6167	0.016446
20.6333	0.016073
20.65	0.01524
20.6667	0.01404
20.6833	0.012731
20.7	0.011296
20.7167	0.010657
20.7333	0.010352
20.75	0.009797
20.7667	0.008529
20.7833	0.006172
20.8	0.00427
20.8167	0.001656
20.8333	-0.001208
20.85	-0.002273
20.8667	-0.003086
20.8833	-0.004067
20.9	-0.005011
20.9167	-0.005669
20.9333	-0.006452
20.95	-0.007445
20.9667	-0.007977
20.9833	-0.008007
21	-0.006907
21.0167	-0.00589
21.0333	-0.00563
21.05	-0.00571
21.0667	-0.00646
21.0833	-0.006916
21.1	-0.00775
21.1167	-0.00783
21.1333	-0.007407
21.15	-0.006949
21.1667	-0.005885
21.1833	-0.005071
21.2	-0.00476
21.2167	-0.003821
21.2333	-0.002757
21.25	-0.002906
21.2667	-0.002882
21.2833	-0.00231
21.3	-0.002239
21.3167	-0.003007
21.3333	-0.004192
21.35	-0.005001
21.3667	-0.005308
21.3833	-0.005087
21.4	-0.003785
21.4167	-0.004117
21.4333	-0.006039
21.45	-0.007668
21.4667	-0.008544
21.4833	-0.007368
21.5	-0.009452
21.5167	-0.010753
21.5333	-0.007574
21.55	0.011892
21.5667	0.040401
21.5833	0.100311
21.6	0.183668
21.6167	0.270063
21.6333	0.304829
21.65	0.219643
21.6667	0.057001
21.6833	-0.118536
21.7	-0.20682
21.7167	-0.216476
21.7333	-0.143657
21.75	-0.046673
21.7667	0.05211
21.7833	0.099564
21.8	0.118003
21.8167	0.109772
21.8333	0.092121
21.85	0.073424
21.8667	0.061703
21.8833	0.054086
21.9	0.048226
21.9167	0.042702
21.9333	0.038727
21.95	0.034627
21.9667	0.028893
21.9833	0.021787
22	0.015394
22.0167	0.009713
22.0333	0.005413
22.05	0.00237
22.0667	0.000917
22.0833	0.000805
22.1	-0.000162
22.1167	-0.002039
22.1333	-0.00287
22.15	-0.003449
22.1667	-0.004949
22.1833	-0.005403
22.2	-0.00615
22.2167	-0.006903
22.2333	-0.007338
22.25	-0.007689
22.2667	-0.008668
22.2833	-0.006758
22.3	-0.004973
22.3167	-0.004445
22.3333	-0.004045
22.35	-0.002844
22.3667	-0.001015
22.3833	0.00115
22.4	0.0039
22.4167	0.005646
22.4333	0.008355
22.45	0.01181
22.4667	0.014003
22.4833	0.016028
22.5	0.01776
22.5167	0.018906
22.5333	0.020094
22.55	0.022245
22.5667	0.023076
22.5833	0.024667
22.6	0.025713
22.6167	0.025588
22.6333	0.025002
22.65	0.024625
22.6667	0.024751
22.6833	0.023748
22.7	0.022208
22.7167	0.02096
22.7333	0.019336
22.75	0.017921
22.7667	0.016046
22.7833	0.014715
22.8	0.013551
22.8167	0.011656
22.8333	0.010215
22.85	0.009528
22.8667	0.009803
22.8833	0.010497
22.9	0.009893
22.9167	0.008369
22.9333	0.006965
22.95	0.005884
22.9667	0.005265
22.9833	0.005482
23	0.005114
23.0167	0.005415
23.0333	0.005339
23.05	0.005261
23.0667	0.004823
23.0833	0.005263
23.1	0.00562
23.1167	0.0056
23.1333	0.005497
23.15	0.00556
23.1667	0.005539
23.1833	0.004458
23.2	0.002414
23.2167	0.000496
23.2333	-0.000543
23.25	-0.001372
23.2667	-0.002872
23.2833	-0.004447
23.3	-0.006711
23.3167	-0.009393
23.3333	-0.011279
23.35	-0.012371
23.3667	-0.014048
23.3833	-0.016772
23.4	-0.019838
23.4167	-0.02377
23.4333	-0.027702
23.45	-0.031927
23.4667	-0.036486
23.4833	-0.040125
23.5	-0.043345
23.5167	-0.047075
23.5333	-0.050883
23.55	-0.054985
23.5667	-0.059882
23.5833	-0.064276
23.6	-0.068461
23.6167	-0.072479
23.6333	-0.075994
23.65	-0.080124
23.6667	-0.083732
23.6833	-0.085038
23.7	-0.083161
23.7167	-0.081829
23.7333	-0.083092
23.75	-0.084942
23.7667	-0.085842
23.7833	-0.0868
23.8	-0.086627
23.8167	-0.082811
23.8333	-0.074014
23.85	-0.070575
23.8667	-0.062406
23.8833	-0.071722
23.9	-0.088793
23.9167	-0.102808
23.9333	-0.114688
23.95	-0.126568
23.9667	-0.136313
23.9833	-0.14522
24	-0.163984
24.0167	-0.179676
24.0333	-0.189254
24.05	-0.197117
24.0667	-0.20544
24.0833	-0.214558
24.1	-0.218526
24.1167	-0.218557
24.1333	-0.167015
24.15	0.71883
24.1667	1.39178
24.1833	1.2493
24.2	0.934833
24.2167	0.590261
24.2333	0.336
24.25	0.137768
24.2667	0.020843
24.2833	-0.022185
24.3	-0.03984
24.3167	-0.063525
24.3333	-0.083902
24.35	-0.099587
24.3667	-0.108583
24.3833	-0.122479
24.4	-0.137965
24.4167	-0.153535
24.4333	-0.168393
24.45	-0.178395
24.4667	-0.187936
24.4833	-0.201356
24.5	-0.226024
24.5167	-0.237128
24.5333	-0.24664
24.55	-0.241248
24.5667	-0.231459
24.5833	-0.200276
24.6	-0.105898
24.6167	-0.040937
24.6333	-0.03995
24.65	-0.149453
24.6667	-0.293664
24.6833	-0.430674
24.7	-0.51045
24.7167	-0.491987
24.7333	-0.428315
24.75	-0.342537
24.7667	-0.267394
24.7833	-0.197735
24.8	-0.155709
24.8167	-0.150527
24.8333	-0.168574
24.85	-0.190873
24.8667	-0.206767
24.8833	-0.218766
24.9	-0.229677
24.9167	-0.23728
24.9333	-0.242916
24.95	-0.248232
24.9667	-0.255415
24.9833	-0.26356
25	-0.270282
25.0167	-0.274032
25.0333	-0.277028
25.05	-0.278098
25.0667	-0.276999
25.0833	-0.274281
25.1	-0.270265
25.1167	-0.266458
25.1333	-0.263195
25.15	-0.259891
25.1667	-0.256545
25.1833	-0.252585
25.2	-0.246605
25.2167	-0.241589
25.2333	-0.236991
25.25	-0.23436
25.2667	-0.233949
25.2833	-0.230607
25.3	-0.224743
25.3167	-0.214396
25.3333	-0.206435
25.35	-0.199729
25.3667	-0.194741
25.3833	-0.189334
25.4	-0.181163
25.4167	-0.176426
25.4333	-0.171803
25.45	-0.163434
25.4667	-0.170346
25.4833	-0.185088
25.5	-0.187144
25.5167	-0.187524
25.5333	-0.190962
25.55	-0.193325
25.5667	-0.202533
25.5833	-0.215006
25.6	-0.22346
25.6167	-0.228732
25.6333	-0.232287
25.65	-0.232535
25.6667	-0.230532
25.6833	-0.230294
25.7	-0.232401
25.7167	-0.229693
25.7333	-0.22531
25.75	-0.213642
25.7667	-0.199211
25.7833	-0.187184
25.8	-0.17606
25.8167	-0.167991
25.8333	-0.160634
25.85	-0.153654
25.8667	-0.145293
25.8833	-0.134042
25.9	-0.12438
25.9167	-0.117129
25.9333	-0.109795
25.95	-0.105392
25.9667	-0.10212
25.9833	-0.098261
26	-0.095155
26.0167	-0.092582
26.0333	-0.089775
26.05	-0.086424
26.0667	-0.081607
26.0833	-0.077292
26.1	-0.071973
26.1167	-0.06611
26.1333	-0.061242
26.15	-0.05725
26.1667	-0.052671
26.1833	-0.04847
26.2	-0.044812
26.2167	-0.042327
26.2333	-0.040554
26.25	-0.037859
26.2667	-0.035672
26.2833	-0.034774
26.3	-0.033918
26.3167	-0.032518
26.3333	-0.030908
26.35	-0.027749
26.3667	-0.025135
26.3833	-0.023182
26.4	-0.021928
26.4167	-0.021302
26.4333	-0.020634
26.45	-0.018794
26.4667	-0.015153
26.4833	-0.012141
26.5	-0.009977
26.5167	-0.008866
26.5333	-0.007631
26.55	-0.005767
26.5667	-0.005159
26.5833	-0.004718
26.6	-0.003859
26.6167	-0.004531
26.6333	-0.003737
26.65	-0.002524
26.6667	-0.001311
26.6833	-9.8e-05
26.7	-0.000434
26.7167	-0.000812
26.7333	-0.002542
26.75	-0.003354
26.7667	-0.004
26.7833	-0.003724
26.8	-0.003573
26.8167	-0.003381
26.8333	-0.002644
26.85	-0.000884
26.8667	0.000352
26.8833	-0.000589
26.9	-0.002074
26.9167	-0.003224
26.9333	-0.004081
26.95	-0.00586
26.9667	-0.005772
26.9833	-0.004477
27	-0.003852
27.0167	-0.002641
27.0333	-0.000551
27.05	0.001372
27.0667	0.003504
27.0833	0.006139
27.1	0.007058
27.1167	0.006888
27.1333	0.006843
27.15	0.007845
27.1667	0.010062
27.1833	0.015209
27.2	0.018974
27.2167	0.021489
27.2333	0.023258
27.25	0.022766
27.2667	0.020977
27.2833	0.020359
27.3	0.018989
27.3167	0.017743
27.3333	0.014818
27.35	0.012175
27.3667	0.012505
27.3833	0.013003
27.4	0.011282
27.4167	0.00642
27.4333	-0.000451
27.45	-0.004027
27.4667	-0.006588
27.4833	-0.012414
27.5	-0.009406
27.5167	-0.015777
27.5333	-0.020682
27.55	-0.008547
27.5667	0.013482
27.5833	0.059949
27.6	0.119522
27.6167	0.206225
27.6333	0.235819
27.65	0.171714
27.6667	0.038526
27.6833	-0.106011
27.7	-0.234506
27.7167	-0.270137
27.7333	-0.194943
27.75	-0.088014
27.7667	0.025908
27.7833	0.100515
27.8	0.132062
27.8167	0.145843
27.8333	0.143881
27.85	0.14326
27.8667	0.135604
27.8833	0.095459
27.9	0.028603
27.9167	-0.006305
27.9333	-0.029357
27.95	-0.035326
27.9667	-0.040124
27.9833	-0.044544
28	-0.04574
28.0167	-0.044174
28.0333	-0.042481
28.05	-0.041795
28.0667	-0.044777
28.0833	-0.045623
28.1	-0.044963
28.1167	-0.043214
28.1333	-0.039874
28.15	-0.036199
28.1667	-0.033421
28.1833	-0.031947
28.2	-0.029091
28.2167	-0.025817
28.2333	-0.02338
28.25	-0.020566
28.2667	-0.017333
28.2833	-0.014638
28.3	-0.012389
28.3167	-0.011019
28.3333	-0.009523
28.35	-0.007232
28.3667	-0.005443
28.3833	-0.003864
28.4	-0.002714
28.4167	-0.001067
28.4333	0.000832
28.45	0.001851
28.4667	0.002117
28.4833	0.002634
28.5	0.003402
28.5167	0.004392
28.5333	0.004648
28.55	0.005155
28.5667	0.007002
28.5833	0.008807
28.6	0.009565
28.6167	0.010826
28.6333	0.012076
28.65	0.013614
28.6667	0.01486
28.6833	0.015477
28.7	0.015047
28.7167	0.013864
28.7333	0.015822
28.75	0.020466
28.7667	0.025343
28.7833	0.028839
28.8	0.031623
28.8167	0.034868
28.8333	0.038614
28.85	0.041189
28.8667	0.043638
28.8833	0.047942
28.9	0.059741
28.9167	0.073927
28.9333	0.066843
28.95	0.049754
28.9667	0.045517
28.9833	0.045803
29	0.021683
29.0167	-0.000469
29.0333	-0.018811
29.05	-0.035688
29.0667	-0.061357
29.0833	-0.085561
29.1	-0.10361
29.1167	-0.115641
29.1333	-0.118241
29.15	-0.114394
29.1667	-0.041213
29.1833	0.012834
29.2	0.016932
29.2167	0.021282
29.2333	0.007708
29.25	-0.011416
29.2667	-0.022081
29.2833	-0.031365
29.3	-0.043204
29.3167	-0.043947
29.3333	-0.041215
29.35	-0.039888
29.3667	-0.043119
29.3833	-0.050538
29.4	-0.059798
29.4167	-0.060476
29.4333	-0.055041
29.45	-0.048601
29.4667	-0.043424
29.4833	-0.038981
29.5	-0.033953
29.5167	-0.02905
29.5333	-0.02285
29.55	-0.015058
29.5667	-0.010113
29.5833	-0.005752
29.6	-0.002375
29.6167	0.000332
29.6333	0.002579
29.65	0.005118
29.6667	0.009082
29.6833	0.014343
29.7	0.01973
29.7167	0.022963
29.7333	0.024518
29.75	0.025779
29.7667	0.026622
29.7833	0.027256
29.8	0.02701
29.8167	0.027016
29.8333	0.027872
29.85	0.026805
29.8667	0.025403
29.8833	0.024671
29.9	0.023436
29.9167	0.022621
29.9333	0.021679
29.95	0.020816
29.9667	0.019274
29.9833	0.018151
30	0.015814
30.0167	0.013351
30.0333	0.011391
30.05	0.010142
30.0667	0.009481
30.0833	0.008761
30.1	0.007497
30.1167	0.00619
30.1333	0.005973
30.15	0.005671
30.1667	0.005537
30.1833	0.005765
30.2	0.005834
30.2167	0.005276
30.2333	0.004466
30.25	0.003572
30.2667	0.00272
30.2833	0.002203
30.3	0.002276
30.3167	0.001999
30.3333	0.001638
30.35	0.001026
30.3667	-5e-06
30.3833	-0.000952
30.4	-0.000643
30.4167	0.000191
30.4333	-0.001449
30.45	-0.003424
30.4667	-0.003724
30.4833	-0.006997
30.5	-0.009894
30.5167	-0.008477
30.5333	-0.008775
30.55	-0.007936
30.5667	0.012873
30.5833	0.039419
30.6	0.097909
30.6167	0.160126
30.6333	0.21577
30.65	0.174992
30.6667	0.047741
30.6833	-0.115418
30.7	-0.214687
30.7167	-0.235997
30.7333	-0.193584
30.75	-0.105828
30.7667	-0.014555
30.7833	0.040421
30.8	0.078428
30.8167	0.088593
30.8333	0.076023
30.85	0.059016
30.8667	0.044646
30.8833	0.034463
30.9	0.028992
30.9167	0.025448
30.9333	0.022196
30.95	0.020494
30.9667	0.017201
30.9833	0.011688
31	0.005673
31.0167	-8.6e-05
31.0333	-0.004035
31.05	-0.006895
31.0667	-0.008249
31.0833	-0.007969
31.1	-0.006601
31.1167	-0.006154
31.1333	-0.005718
31.15	-0.004345
31.1667	-0.003474
31.1833	-0.002812
31.2	-0.001481
31.2167	-0.000735
31.2333	-0.000325
31.25	0.000478
31.2667	0.000843
31.2833	0.000831
31.3	0.001196
31.3167	0.002105
31.3333	0.001968
31.35	0.001872
31.3667	0.001781
31.3833	0.002006
31.4	0.002525
31.4167	0.002792
31.4333	0.002138
31.45	0.002824
31.4667	0.003845
31.4833	0.004071
31.5	0.004891
31.5167	0.005464
31.5333	0.004614
31.55	0.003178
31.5667	0.002453
31.5833	0.00177
31.6	0.001716
31.6167	0.001769
31.6333	0.001912
31.65	0.001637
31.6667	0.002115
31.6833	0.001672
31.7	0.001397
31.7167	0.00108
31.7333	0.000679
31.75	0.000195
31.7667	3e-06
31.7833	-0.000607
31.8	-0.001301
31.8167	-0.002288
31.8333	-0.003484
31.85	-0.004613
31.8667	-0.005339
31.8833	-0.004809
31.9	-0.003692
31.9167	-0.002785
31.9333	-0.002799
31.95	-0.003357
31.9667	-0.004104
31.9833	-0.005053
32	-0.005123
32.0167	-0.004984
32.0333	-0.005389
32.05	-0.00525
32.0667	-0.00532
32.0833	-0.006286
32.1	-0.006969
32.1167	-0.006648
32.1333	-0.006536
32.15	-0.005335
32.1667	-0.004972
32.1833	-0.005613
32.2	-0.006136
32.2167	-0.0063
32.2333	-0.006882
32.25	-0.006837
32.2667	-0.006917
32.2833	-0.007039
32.3	-0.006449
32.3167	-0.005022
32.3333	-0.004143
32.35	-0.003391
32.3667	-0.002221
32.3833	-0.001637
32.4	-0.001388
32.4167	3.3e-05
32.4333	0.001497
32.45	0.002444
32.4667	0.003722
32.4833	0.003787
32.5	0.003559
32.5167	0.004628
32.5333	0.00553
32.55	0.006474
32.5667	0.007677
32.5833	0.008128
32.6	0.009292
32.6167	0.011042
32.6333	0.01141
32.65	0.010522
32.6667	0.010221
32.6833	0.010474
32.7	0.011239
32.7167	0.011501
32.7333	0.011428
32.75	0.01035
32.7667	0.008854
32.7833	0.007651
32.8	0.006783
32.8167	0.005372
32.8333	0.0035
32.85	0.003178
32.8667	0.001264
32.8833	-0.000482
32.9	-0.002898
32.9167	-0.005198
32.9333	-0.007103
32.95	-0.008924
32.9667	-0.009489
32.9833	-0.009008
33	-0.00928
33.0167	-0.010096
33.0333	-0.010712
33.05	-0.010415
33.0667	-0.009281
33.0833	-0.008439
33.1	-0.008268
33.1167	-0.009311
33.1333	-0.009223
33.15	-0.007545
33.1667	-0.006136
33.1833	-0.005523
33.2	-0.004324
33.2167	-0.00325
33.2333	-0.002009
33.25	-0.000223
33.2667	0.000934
33.2833	0.001466
33.3	0.002202
33.3167	0.002477
33.3333	0.002542
33.35	0.002608
33.3667	0.002088
33.3833	0.000856
[truncated: 1,449 more rows]

## Sheet: TSR6-Y602F
DP_X	DP_Y	Baseline_X	Baseline_Y	Fit_X	Fit_Y	NDH_X	NDH_Y
0.083333	0.008586			0.020952	-94.9531	0.126317	-94.7232
0.1	0.011583			0.126317	-94.9474	0.232678	-94.9947
0.116667	0.0119			0.232678	-94.9313	0.340034	-94.4098
0.133333	0.011212			0.340034	-94.9034	0.448386	-94.9992
0.15	0.012115			0.448386	-94.8607	0.557735	-96.1839
0.166667	0.01105			0.557735	-94.7953	0.668079	-95.0903
0.183333	0.01032			0.668079	-94.683	0.779419	-93.7709
0.2	0.00846			0.779419	-94.4088	0.891755	-91.6407
0.216667	0.005925			0.891755	-92.3203	1.00509	-33.0448
0.233333	0.002594			1.00509	-32.934	1.11942	-1.48761
0.25	-0.000569			1.11942	-3.41315	1.23474	-2.02716
0.266667	-0.003733			1.23474	-2.72531	1.35106	-4.82203
0.283333	-0.005557			1.35106	-2.5902	1.46837	-1.40915
0.3	-0.005454			1.46837	-2.53907	1.58669	-4.06855
0.316667	-0.006064			1.58669	-2.51281	1.70599	-0.03265
0.333333	-0.006391			1.70599	-2.4964	1.8263	-5.25759
0.35	-0.005549			1.8263	-2.48459	1.9476	-4.02337
0.366667	-0.004289			1.9476	-2.47514	2.06989	-0.502001
0.383333	-0.002359			2.06989	-2.46701
0.4	-0.000806
0.416667	-0.00055
0.433333	-0.000421
0.45	0.000492
0.466667	0.002694
0.483333	0.003305
0.5	0.002953
0.516667	0.004946
0.533333	0.006729
0.55	0.008638
0.566667	0.009697
0.583333	0.010195
0.6	0.011071
0.616667	0.011402
0.633333	0.01077
0.65	0.008631
0.666667	0.004818
0.683333	-1.4e-05
0.7	-0.003953
0.716667	-0.007097
0.733333	-0.009696
0.75	-0.011541
0.766667	-0.0128
0.783333	-0.013599
0.8	-0.014073
0.816667	-0.013419
0.833333	-0.012723
0.85	-0.012572
0.866667	-0.013258
0.883333	-0.014194
0.9	-0.014964
0.916667	-0.014983
0.933333	-0.010578
0.95	-0.007219
0.966667	-0.003024
0.983333	0.004689
1	0.012653
1.01667	0.030289
1.03333	0.02452
1.05	-0.057919
1.06667	-0.227908
1.08333	-0.394171
1.1	-0.50835
1.11667	-0.552484
1.13333	-0.54759
1.15	-0.521176
1.16667	-0.492626
1.18333	-0.442818
1.2	-0.387568
1.21667	-0.332443
1.23333	-0.289669
1.25	-0.250495
1.26667	-0.214462
1.28333	-0.180595
1.3	-0.1529
1.31667	-0.130522
1.33333	-0.113544
1.35	-0.100042
1.36667	-0.089219
1.38333	-0.076596
1.4	-0.06027
1.41667	-0.045346
1.43333	-0.032307
1.45	-0.022324
1.46667	-0.013303
1.48333	-0.00667
1.5	-0.001878
1.51667	0.002479
1.53333	0.005472
1.55	0.007167
1.56667	0.008486
1.58333	0.008883
1.6	0.00861
1.61667	0.008128
1.63333	0.00814
1.65	0.008501
1.66667	0.009532
1.68333	0.011191
1.7	0.012432
1.71667	0.012081
1.73333	0.010726
1.75	0.008864
1.76667	0.006932
1.78333	0.005629
1.8	0.004074
1.81667	0.003063
1.83333	0.002639
1.85	0.002214
1.86667	0.000994
1.88333	-0.000421
1.9	-0.001543
1.91667	-0.002289
1.93333	-0.001946
1.95	-0.000933
1.96667	-0.000298
1.98333	-0.001001
2	-0.001726
2.01667	-0.003709
2.03333	-0.005819
2.05	-0.006003
2.06667	-0.004846
2.08333	-0.003732
2.1	-0.002785
2.11667	-0.002187
2.13333	-0.002012
2.15	-0.002047
2.16667	-0.001579
2.18333	-0.001154
2.2	-0.000644
2.21667	-0.000302
2.23333	-0.000218
2.25	0.000364
2.26667	0.000695
2.28333	0.001318
2.3	0.001817
2.31667	0.002608
2.33333	0.00298
2.35	0.004314
2.36667	0.005939
2.38333	0.006517
2.4	0.006216
2.41667	0.005957
2.43333	0.006075
2.45	0.005983
2.46667	0.007147
2.48333	0.008689
2.5	0.009184
2.51667	0.008716
2.53333	0.007788
2.55	0.007864
2.56667	0.008192
2.58333	0.007724
2.6	0.007298
2.61667	0.00662
2.63333	0.006529
2.65	0.006396
2.66667	0.006388
2.68333	0.005836
2.7	0.005242
2.71667	0.004809
2.73333	0.004543
2.75	0.004193
2.76667	0.00288
2.78333	0.001777
2.8	0.00059
2.81667	-0.000639
2.83333	-0.001466
2.85	-0.002754
2.86667	-0.003541
2.88333	-0.00395
2.9	-0.003313
2.91667	-0.002676
2.93333	-0.00342
2.95	-0.004689
2.96667	-0.006341
2.98333	-0.007617
3	-0.008222
3.01667	-0.008283
3.03333	-0.009098
3.05	-0.009913
3.06667	-0.010331
3.08333	-0.010051
3.1	-0.009812
3.11667	-0.009657
3.13333	-0.009334
3.15	-0.009221
3.16667	-0.00869
3.18333	-0.007505
3.2	-0.005962
3.21667	-0.005256
3.23333	-0.004466
3.25	-0.003215
3.26667	-0.001588
3.28333	0.000877
3.3	0.002326
3.31667	0.002375
3.33333	0.002089
3.35	0.001509
3.36667	0.001977
3.38333	0.001356
3.4	0.002619
3.41667	0.003081
3.43333	0.002227
3.45	0.002629
3.46667	-0.001113
3.48333	-0.007703
3.5	-0.010566
3.51667	-0.005182
3.53333	-0.043216
3.55	-0.406205
3.56667	-1.3726
3.58333	-2.9431
3.6	-4.81145
3.61667	-6.58393
3.63333	-7.78729
3.65	-8.34496
3.66667	-8.33342
3.68333	-7.92182
3.7	-7.25537
3.71667	-6.46977
3.73333	-5.6654
3.75	-4.92359
3.76667	-4.26033
3.78333	-3.67679
3.8	-3.17493
3.81667	-2.735
3.83333	-2.34678
3.85	-2.00619
3.86667	-1.7092
3.88333	-1.45725
3.9	-1.25476
3.91667	-1.05147
3.93333	-0.915127
3.95	-0.797123
3.96667	-0.694694
3.98333	-0.595697
4	-0.510392
4.01667	-0.436098
4.03333	-0.350332
4.05	-0.286045
4.06667	-0.231429
4.08333	-0.21236
4.1	-0.202375
4.11667	-0.187869
4.13333	-0.169216
4.15	-0.155041
4.16667	-0.144885
4.18333	-0.134059
4.2	-0.126541
4.21667	-0.119902
4.23333	-0.112216
4.25	-0.103816
4.26667	-0.096163
4.28333	-0.089558
4.3	-0.082617
4.31667	-0.076221
4.33333	-0.070955
4.35	-0.066693
4.36667	-0.062933
4.38333	-0.059579
4.4	-0.055975
4.41667	-0.051575
4.43333	-0.047301
4.45	-0.04399
4.46667	-0.041809
4.48333	-0.040298
4.5	-0.039062
4.51667	-0.037659
4.53333	-0.036842
4.55	-0.0359
4.56667	-0.03479
4.58333	-0.033471
4.6	-0.031231
4.61667	-0.027505
4.63333	-0.023108
4.65	-0.018584
4.66667	-0.014145
4.68333	-0.009538
4.7	-0.005643
4.71667	-0.002668
4.73333	-0.000595
4.75	-6.5e-05
4.76667	0.002392
4.78333	0.006272
4.8	0.009901
4.81667	0.01332
4.83333	0.016195
4.85	0.019466
4.86667	0.023
4.88333	0.025362
4.9	0.027012
4.91667	0.0277
4.93333	0.027759
4.95	0.026897
4.96667	0.025211
4.98333	0.022578
5	0.019819
5.01667	0.016264
5.03333	0.013086
5.05	0.009783
5.06667	0.006354
5.08333	0.003431
5.1	0.000182
5.11667	-0.003194
5.13333	-0.005941
5.15	-0.008018
5.16667	-0.009928
5.18333	-0.01188
5.2	-0.014378
5.21667	-0.01592
5.23333	-0.017169
5.25	-0.017707
5.26667	-0.018328
5.28333	-0.019493
5.3	-0.020282
5.31667	-0.020067
5.33333	-0.01962
5.35	-0.018796
5.36667	-0.018768
5.38333	-0.019703
5.4	-0.020345
5.41667	-0.020819
5.43333	-0.021251
5.45	-0.020653
5.46667	-0.019344
5.48333	-0.017491
5.5	-0.015178
5.51667	-0.011441
5.53333	-0.008206
5.55	-0.005348
5.56667	-0.003285
5.58333	-0.002144
5.6	-0.000458
5.61667	0.000892
5.63333	0.003164
5.65	0.005729
5.66667	0.006787
5.68333	0.007316
5.7	0.008564
5.71667	0.010314
5.73333	0.012273
5.75	0.014066
5.76667	0.01569
5.78333	0.016184
5.8	0.015779
5.81667	0.014932
5.83333	0.014378
5.85	0.011689
5.86667	0.009711
5.88333	0.008194
5.9	0.006887
5.91667	0.006017
5.93333	0.004925
5.95	0.004294
5.96667	0.003537
5.98333	0.002319
6	0.001395
6.01667	0.000763
6.03333	0.000774
6.05	0.001532
6.06667	0.003129
6.08333	0.003678
6.1	0.003265
6.11667	0.0026
6.13333	0.001809
6.15	0.001403
6.16667	0.000621
6.18333	0.001137
6.2	0.001988
6.21667	0.001709
6.23333	0.000886
6.25	0.000858
6.26667	0.000746
6.28333	0.001102
6.3	0.001835
6.31667	0.003447
6.33333	0.004975
6.35	0.006294
6.36667	0.004933
6.38333	0.004954
6.4	0.008114
6.41667	0.01019
6.43333	0.010341
6.45	0.01426
6.46667	0.026385
6.48333	0.033486
6.5	0.028152
6.51667	-0.003907
6.53333	-0.230223
6.55	-0.972646
6.56667	-2.35665
6.58333	-4.16194
6.6	-6.01558
6.61667	-7.43471
6.63333	-8.2045
6.65	-8.37724
6.66667	-8.10236
6.68333	-7.52512
6.7	-6.78517
6.71667	-5.97782
6.73333	-5.20317
6.75	-4.50788
6.76667	-3.87886
6.78333	-3.32735
6.8	-2.86299
6.81667	-2.4684
6.83333	-2.11541
6.85	-1.80325
6.86667	-1.54112
6.88333	-1.31938
6.9	-1.12703
6.91667	-0.979605
6.93333	-0.859143
6.95	-0.73395
6.96667	-0.638358
6.98333	-0.548207
7	-0.473248
7.01667	-0.40771
7.03333	-0.357622
7.05	-0.295098
7.06667	-0.252169
7.08333	-0.225568
7.1	-0.204452
7.11667	-0.180742
7.13333	-0.159711
7.15	-0.145295
7.16667	-0.131716
7.18333	-0.123957
7.2	-0.11892
7.21667	-0.112877
7.23333	-0.103494
7.25	-0.096038
7.26667	-0.090214
7.28333	-0.084976
7.3	-0.080116
7.31667	-0.075171
7.33333	-0.070687
7.35	-0.068017
7.36667	-0.065561
7.38333	-0.063606
7.4	-0.061693
7.41667	-0.059781
7.43333	-0.057408
7.45	-0.055035
7.46667	-0.052553
7.48333	-0.049409
7.5	-0.046099
7.51667	-0.041951
7.53333	-0.037551
7.55	-0.033613
7.56667	-0.029674
7.58333	-0.025418
7.6	-0.020843
7.61667	-0.015556
7.63333	-0.009809
7.65	-0.00515
7.66667	-0.001873
7.68333	0.00199
7.7	0.005209
7.71667	0.006854
7.73333	0.007787
7.75	0.00872
7.76667	0.009443
7.78333	0.011004
7.8	0.013025
7.81667	0.014489
7.83333	0.015455
7.85	0.015291
7.86667	0.013954
7.88333	0.01291
7.9	0.01216
7.91667	0.01053
7.93333	0.009771
7.95	0.007866
7.96667	0.005291
7.98333	0.002883
8	0.000978
8.01667	-0.001639
8.03333	-0.00501
8.05	-0.006873
8.06667	-0.008111
8.08333	-0.009475
8.1	-0.010505
8.11667	-0.011284
8.13333	-0.012607
8.15	-0.014809
8.16667	-0.01655
8.18333	-0.01792
8.2	-0.018553
8.21667	-0.019939
8.23333	-0.02099
8.25	-0.020994
8.26667	-0.021333
8.28333	-0.022007
8.3	-0.022467
8.31667	-0.023209
8.33333	-0.024245
8.35	-0.024192
8.36667	-0.022882
8.38333	-0.022034
8.4	-0.021143
8.41667	-0.019221
8.43333	-0.017968
8.45	-0.018264
8.46667	-0.017639
8.48333	-0.015717
8.5	-0.013752
8.51667	-0.011871
8.53333	-0.01065
8.55	-0.009258
8.56667	-0.008076
8.58333	-0.006015
8.6	-0.003367
8.61667	-0.000636
8.63333	0.001049
8.65	0.002471
8.66667	0.004205
8.68333	0.005352
8.7	0.005829
8.71667	0.006307
8.73333	0.00758
8.75	0.008518
8.76667	0.009749
8.78333	0.011943
8.8	0.012756
8.81667	0.013151
8.83333	0.013084
8.85	0.013353
8.86667	0.014626
8.88333	0.017157
8.9	0.019254
8.91667	0.019258
8.93333	0.018844
8.95	0.017633
8.96667	0.017135
8.98333	0.017097
9	0.016724
9.01667	0.016558
9.03333	0.016689
9.05	0.016779
9.06667	0.016031
9.08333	0.015576
9.1	0.014828
9.11667	0.012866
9.13333	0.011275
9.15	0.0094
9.16667	0.008489
9.18333	0.007703
9.2	0.005452
9.21667	0.001736
9.23333	-0.002023
9.25	-0.003872
9.26667	-0.005707
9.28333	-0.006161
9.3	-0.006363
9.31667	-0.006356
9.33333	-0.006684
9.35	-0.007305
9.36667	-0.008872
9.38333	-0.012182
9.4	-0.012226
9.41667	-0.010386
9.43333	-0.011267
9.45	-0.007376
9.46667	-0.003316
9.48333	-0.004437
9.5	-0.000975
9.51667	-0.008021
9.53333	-0.181032
9.55	-0.842517
9.56667	-2.15023
9.58333	-3.86918
9.6	-5.68437
9.61667	-7.14818
9.63333	-8.01319
9.65	-8.31287
9.66667	-8.14818
9.68333	-7.64168
9.7	-6.91303
9.71667	-6.12371
9.73333	-5.33875
9.75	-4.6269
9.76667	-3.99359
9.78333	-3.4531
9.8	-2.97684
9.81667	-2.56673
9.83333	-2.19547
9.85	-1.89146
9.86667	-1.59976
9.88333	-1.35281
9.9	-1.17411
9.91667	-1.01831
9.93333	-0.870926
9.95	-0.755445
9.96667	-0.657643
9.98333	-0.543422
10	-0.467426
10.0167	-0.396873
10.0333	-0.337164
10.05	-0.285535
10.0667	-0.252287
10.0833	-0.226002
10.1	-0.207367
10.1167	-0.190826
10.1333	-0.176587
10.15	-0.162893
10.1667	-0.14945
10.1833	-0.136467
10.2	-0.121619
10.2167	-0.105873
10.2333	-0.092472
10.25	-0.079657
10.2667	-0.072201
10.2833	-0.064996
10.3	-0.058085
10.3167	-0.04994
10.3333	-0.04018
10.35	-0.032764
10.3667	-0.027107
10.3833	-0.022036
10.4	-0.016755
10.4167	-0.013108
10.4333	-0.010452
10.45	-0.006257
10.4667	-0.002564
10.4833	-0.002095
10.5	-0.001752
10.5167	0.000601
10.5333	0.001363
10.55	0.001589
10.5667	0.001309
10.5833	0.001364
10.6	0.002257
10.6167	0.004071
10.6333	0.005842
10.65	0.005772
10.6667	0.003693
10.6833	0.001913
10.7	0.001766
10.7167	0.001995
10.7333	0.002601
10.75	0.005175
10.7667	0.007749
10.7833	0.009193
10.8	0.010722
10.8167	0.011293
10.8333	0.012241
10.85	0.012268
10.8667	0.012379
10.8833	0.012699
10.9	0.014234
10.9167	0.016344
10.9333	0.017712
10.95	0.018535
10.9667	0.019568
10.9833	0.021019
11	0.022512
11.0167	0.024382
11.0333	0.025472
11.05	0.026779
11.0667	0.02838
11.0833	0.028642
11.1	0.028317
11.1167	0.029206
11.1333	0.03156
11.15	0.033783
11.1667	0.032272
11.1833	0.02783
11.2	0.023346
11.2167	0.021961
11.2333	0.021245
11.25	0.02053
11.2667	0.019789
11.2833	0.018288
11.3	0.01369
11.3167	0.007123
11.3333	-0.010957
11.35	-0.030167
11.3667	-0.045359
11.3833	-0.053923
11.4	-0.056235
11.4167	-0.057877
11.4333	-0.059979
11.45	-0.062123
11.4667	-0.0677
11.4833	-0.073403
11.5	-0.073845
11.5167	-0.072318
11.5333	-0.06987
11.55	-0.066165
11.5667	-0.060828
11.5833	-0.05503
11.6	-0.047851
11.6167	-0.039541
11.6333	-0.031644
11.65	-0.025012
11.6667	-0.020432
11.6833	-0.016772
11.7	-0.012652
11.7167	-0.007863
11.7333	-0.002989
11.75	0.001319
11.7667	0.0051
11.7833	0.0075
11.8	0.00969
11.8167	0.012382
11.8333	0.013652
11.85	0.014879
11.8667	0.016635
11.8833	0.017611
11.9	0.017331
11.9167	0.016297
11.9333	0.013756
11.95	0.01021
11.9667	0.007417
11.9833	0.005436
12	0.004103
12.0167	0.003901
12.0333	0.003572
12.05	0.002867
12.0667	0.002665
12.0833	0.003844
12.1	0.005894
12.1167	0.008143
12.1333	0.009429
12.15	0.009961
12.1667	0.00999
12.1833	0.009727
12.2	0.008794
12.2167	0.007443
12.2333	0.006055
12.25	0.005713
12.2667	0.006669
12.2833	0.008964
12.3	0.011093
12.3167	0.012677
12.3333	0.014138
12.35	0.015242
12.3667	0.015593
12.3833	0.013431
12.4	0.010348
12.4167	0.009694
12.4333	0.011217
12.45	0.017178
12.4667	0.025556
12.4833	0.026273
12.5	0.021672
12.5167	0.010959
12.5333	-0.169906
12.55	-0.860848
12.5667	-2.13828
12.5833	-3.78872
12.6	-5.50665
12.6167	-6.94142
12.6333	-7.86851
12.65	-8.22556
12.6667	-8.12805
12.6833	-7.66985
12.7	-7.00776
12.7167	-6.23953
12.7333	-5.46807
12.75	-4.75716
12.7667	-4.10691
12.7833	-3.53595
12.8	-3.05996
12.8167	-2.6148
12.8333	-2.23124
12.85	-1.92008
12.8667	-1.67264
12.8833	-1.45237
12.9	-1.25656
12.9167	-1.08729
12.9333	-0.948388
12.95	-0.800044
12.9667	-0.692939
12.9833	-0.600279
13	-0.531484
13.0167	-0.465996
13.0333	-0.379197
13.05	-0.321396
13.0667	-0.27951
13.0833	-0.245664
13.1	-0.226052
13.1167	-0.207446
13.1333	-0.190933
13.15	-0.17375
13.1667	-0.158272
13.1833	-0.146182
13.2	-0.133128
13.2167	-0.115302
13.2333	-0.099402
13.25	-0.08639
13.2667	-0.076603
13.2833	-0.066769
13.3	-0.055413
13.3167	-0.042676
13.3333	-0.031654
13.35	-0.022308
13.3667	-0.014176
13.3833	-0.007927
13.4	-0.001972
13.4167	0.002453
13.4333	0.006045
13.45	0.009595
13.4667	0.013858
13.4833	0.017324
13.5	0.019912
13.5167	0.021787
13.5333	0.021165
13.55	0.019677
13.5667	0.018064
13.5833	0.016157
13.6	0.014209
13.6167	0.011968
13.6333	0.009349
13.65	0.00724
13.6667	0.004948
13.6833	0.002403
13.7	0.001115
13.7167	0.000958
13.7333	0.001009
13.75	0.001438
13.7667	0.000986
13.7833	-0.00035
13.8	-0.002481
13.8167	-0.004905
13.8333	-0.007622
13.85	-0.01059
13.8667	-0.011884
13.8833	-0.012056
13.9	-0.011759
13.9167	-0.010415
13.9333	-0.008903
13.95	-0.008522
13.9667	-0.007136
13.9833	-0.007131
14	-0.008023
14.0167	-0.008928
14.0333	-0.011088
14.05	-0.013332
14.0667	-0.015241
14.0833	-0.016773
14.1	-0.017175
14.1167	-0.01639
14.1333	-0.014414
14.15	-0.011182
14.1667	-0.006526
14.1833	-0.001494
14.2	0.002701
14.2167	0.006519
14.2333	0.010505
14.25	0.014383
14.2667	0.017509
14.2833	0.019546
14.3	0.020537
14.3167	0.021988
14.3333	0.024444
14.35	0.026817
14.3667	0.029541
14.3833	0.030991
14.4	0.032693
14.4167	0.034814
14.4333	0.035553
14.45	0.035078
14.4667	0.034184
14.4833	0.032657
14.5	0.030214
14.5167	0.028567
14.5333	0.02847
14.55	0.027953
14.5667	0.025887
14.5833	0.023571
14.6	0.022301
14.6167	0.022013
14.6333	0.021766
14.65	0.021394
14.6667	0.020436
14.6833	0.020148
14.7	0.020363
14.7167	0.02058
14.7333	0.019933
14.75	0.019287
14.7667	0.018765
14.7833	0.017909
14.8	0.017597
14.8167	0.017369
14.8333	0.0164
14.85	0.014791
14.8667	0.011759
14.8833	0.007973
14.9	0.002596
14.9167	-0.002278
14.9333	-0.006357
14.95	-0.00952
14.9667	-0.012285
14.9833	-0.014087
15	-0.015596
15.0167	-0.019617
15.0333	-0.024265
15.05	-0.025774
15.0667	-0.024901
15.0833	-0.024322
15.1	-0.022068
15.1167	-0.02287
15.1333	-0.025766
15.15	-0.03084
15.1667	-0.03495
15.1833	-0.037092
15.2	-0.038813
15.2167	-0.039666
15.2333	-0.036249
15.25	-0.034674
15.2667	-0.036323
15.2833	-0.040987
15.3	-0.038826
15.3167	-0.039129
15.3333	-0.032642
15.35	-0.026448
15.3667	-0.022808
15.3833	-0.02482
15.4	-0.022185
15.4167	-0.008288
15.4333	0.005138
15.45	0.017464
15.4667	0.032679
15.4833	0.044336
15.5	0.036733
15.5167	0.022305
15.5333	-0.132715
15.55	-0.734702
15.5667	-1.89406
15.5833	-3.36236
15.6	-4.91699
15.6167	-6.35029
15.6333	-7.44312
15.65	-8.08147
15.6667	-8.19756
15.6833	-7.90476
15.7	-7.31244
15.7167	-6.5912
15.7333	-5.81976
15.75	-5.06336
15.7667	-4.40325
15.7833	-3.81124
15.8	-3.26988
15.8167	-2.80192
15.8333	-2.40367
15.85	-2.09004
15.8667	-1.81362
15.8833	-1.58502
15.9	-1.38745
15.9167	-1.21579
15.9333	-1.03827
15.95	-0.869253
15.9667	-0.71501
15.9833	-0.602385
16	-0.524845
16.0167	-0.484484
16.0333	-0.440254
16.05	-0.394728
16.0667	-0.358372
16.0833	-0.319378
16.1	-0.280928
16.1167	-0.245074
16.1333	-0.194273
16.15	-0.159259
16.1667	-0.137902
16.1833	-0.132079
16.2	-0.126423
16.2167	-0.120056
16.2333	-0.106277
16.25	-0.090783
16.2667	-0.077324
16.2833	-0.064504
16.3	-0.057001
16.3167	-0.05109
16.3333	-0.040196
16.35	-0.044375
16.3667	-0.048888
16.3833	-0.040561
16.4	-0.031656
16.4167	-0.037657
16.4333	-0.044243
16.45	-0.039777
16.4667	-0.032212
16.4833	-0.027076
16.5	-0.032409
16.5167	-0.034982
16.5333	-0.028219
16.55	-0.017561
16.5667	-0.00749
16.5833	-0.000518
16.6	0.00679
16.6167	0.015441
16.6333	0.026108
16.65	0.038995
16.6667	0.046522
16.6833	0.047099
16.7	0.044285
16.7167	0.044695
16.7333	0.045318
16.75	0.045126
16.7667	0.043594
16.7833	0.043359
16.8	0.04367
16.8167	0.045068
16.8333	0.042992
16.85	0.038488
16.8667	0.034444
16.8833	0.030442
16.9	0.024263
16.9167	0.017288
16.9333	0.009685
16.95	0.003171
16.9667	-0.000957
16.9833	-0.00361
17	-0.004749
17.0167	-0.004591
17.0333	-0.004348
17.05	-0.006995
17.0667	-0.007004
17.0833	-0.00471
17.1	-0.005751
17.1167	-0.007402
17.1333	-0.004197
17.15	0.002526
17.1667	0.011049
17.1833	0.018232
17.2	0.024368
17.2167	0.030644
17.2333	0.038169
17.25	0.045275
17.2667	0.052005
17.2833	0.058022
17.3	0.060272
17.3167	0.059005
17.3333	0.057025
17.35	0.055676
17.3667	0.05462
17.3833	0.053731
17.4	0.055815
17.4167	0.054717
17.4333	0.048763
17.45	0.038133
17.4667	0.027278
17.4833	0.019187
17.5	0.012393
17.5167	0.004595
17.5333	-0.00492
17.55	-0.016151
17.5667	-0.016923
17.5833	-0.019561
17.6	-0.024586
17.6167	-0.029987
17.6333	-0.034677
17.65	-0.03765
17.6667	-0.038906
17.6833	-0.039585
17.7	-0.041229
17.7167	-0.038436
17.7333	-0.035224
17.75	-0.032975
17.7667	-0.029679
17.7833	-0.030864
17.8	-0.031629
17.8167	-0.03051
17.8333	-0.027305
17.85	-0.023514
17.8667	-0.023658
17.8833	-0.024221
17.9	-0.02177
17.9167	-0.018271
17.9333	-0.01171
17.95	-0.005637
17.9667	-0.000401
17.9833	0.002197
18	0.004083
18.0167	0.005048
18.0333	0.00727
18.05	0.005286
18.0667	0.001203
18.0833	0.002939
18.1	0.006266
18.1167	0.006872
18.1333	0.004631
18.15	0.001469
18.1667	-0.000648
18.1833	-0.005388
18.2	-0.008915
18.2167	-0.015875
18.2333	-0.023044
18.25	-0.028622
18.2667	-0.029846
18.2833	-0.031217
18.3	-0.027071
18.3167	-0.022631
18.3333	-0.022001
18.35	-0.019571
18.3667	-0.017308
18.3833	-0.01873
18.4	-0.019354
18.4167	-0.013841
18.4333	4.5e-05
18.45	0.013471
18.4667	0.025096
18.4833	0.035382
18.5	0.037461
18.5167	0.017921
18.5333	-0.127115
18.55	-0.621707
18.5667	-1.58216
18.5833	-2.83411
18.6	-4.17435
18.6167	-5.44768
18.6333	-6.56121
18.65	-7.35031
18.6667	-7.79261
18.6833	-7.83274
18.7	-7.546
18.7167	-7.00847
18.7333	-6.32779
18.75	-5.59478
18.7667	-4.85994
18.7833	-4.18762
18.8	-3.5832
18.8167	-3.0717
18.8333	-2.60863
18.85	-2.25882
18.8667	-1.9479
18.8833	-1.68952
18.9	-1.48741
18.9167	-1.30863
18.9333	-1.13512
18.95	-0.960863
18.9667	-0.806322
18.9833	-0.664635
19	-0.569262
19.0167	-0.485703
19.0333	-0.429902
19.05	-0.367193
19.0667	-0.320435
19.0833	-0.275017
19.1	-0.240234
19.1167	-0.209005
19.1333	-0.17999
19.15	-0.15558
19.1667	-0.129035
19.1833	-0.107932
19.2	-0.092273
19.2167	-0.078958
19.2333	-0.062198
19.25	-0.044829
19.2667	-0.031982
19.2833	-0.02286
19.3	-0.011269
19.3167	-0.001938
19.3333	0.005676
19.35	0.011041
19.3667	0.015073
19.3833	0.017514
19.4	0.019704
19.4167	0.021768
19.4333	0.023498
19.45	0.025729
19.4667	0.027631
19.4833	0.029446
19.5	0.030592
19.5167	0.031192
19.5333	0.03083
19.55	0.029631
19.5667	0.027845
19.5833	0.025515
19.6	0.022158
19.6167	0.019311
19.6333	0.018223
19.65	0.018349
19.6667	0.018056
19.6833	0.017135
19.7	0.016423
19.7167	0.016572
19.7333	0.017252
19.75	0.017345
19.7667	0.015136
19.7833	0.012173
19.8	0.009921
19.8167	0.007879
19.8333	0.005477
19.85	0.004047
19.8667	0.002156
19.8833	0.000768
19.9	-0.000495
19.9167	-0.00025
19.9333	0.000664
19.95	0.000492
19.9667	-0.000777
19.9833	-0.001417
20	-0.000801
20.0167	0.002117
20.0333	0.005873
20.05	0.00967
20.0667	0.012614
20.0833	0.015116
20.1	0.018163
20.1167	0.020541
20.1333	0.023253
20.15	0.026718
20.1667	0.030603
20.1833	0.036205
20.2	0.040511
20.2167	0.04469
20.2333	0.047404
20.25	0.049909
20.2667	0.051075
20.2833	0.05136
20.3	0.050617
20.3167	0.049956
20.3333	0.043434
20.35	0.038587
20.3667	0.03508
20.3833	0.031572
20.4	0.028483
20.4167	0.02485
20.4333	0.018282
20.45	0.015106
20.4667	0.014108
20.4833	0.009969
20.5	0.004156
20.5167	0.00119
20.5333	-0.003158
20.55	-0.008846
20.5667	-0.015287
20.5833	-0.021309
20.6	-0.026619
20.6167	-0.030171
20.6333	-0.031379
20.65	-0.031204
20.6667	-0.0328
20.6833	-0.036553
20.7	-0.039385
20.7167	-0.039411
20.7333	-0.042159
20.75	-0.045577
20.7667	-0.049832
20.7833	-0.054119
20.8	-0.054145
20.8167	-0.055303
20.8333	-0.058344
20.85	-0.060841
20.8667	-0.062207
20.8833	-0.060392
20.9	-0.056754
20.9167	-0.051266
20.9333	-0.043811
20.95	-0.035811
20.9667	-0.028649
20.9833	-0.022826
21	-0.018385
21.0167	-0.015361
21.0333	-0.009231
21.05	-0.002055
21.0667	0.006419
21.0833	0.013637
21.1	0.014784
21.1167	0.016978
21.1333	0.019954
21.15	0.025885
21.1667	0.034369
21.1833	0.034856
21.2	0.030864
21.2167	0.028839
21.2333	0.027484
21.25	0.022987
21.2667	0.018569
21.2833	0.015741
21.3	0.012914
21.3167	0.008914
21.3333	0.006505
21.35	0.008409
21.3667	0.007926
21.3833	0.004768
21.4	0.000685
21.4167	-0.002979
21.4333	-0.001745
21.45	0.005142
21.4667	0.024589
21.4833	0.034113
21.5	0.033936
21.5167	0.03195
21.5333	-0.010731
21.55	-0.283059
21.5667	-0.957403
21.5833	-1.92909
21.6	-2.98934
21.6167	-4.01355
21.6333	-4.92838
21.65	-5.70885
21.6667	-6.29606
21.6833	-6.73385
21.7	-7.00948
21.7167	-7.05111
21.7333	-6.83573
21.75	-6.35999
21.7667	-5.69291
21.7833	-5.01021
21.8	-4.3379
21.8167	-3.725
21.8333	-3.18101
21.85	-2.74661
21.8667	-2.3422
21.8833	-2.01592
21.9	-1.72681
21.9167	-1.48016
21.9333	-1.2627
21.95	-1.09497
21.9667	-0.969241
21.9833	-0.852622
22	-0.731397
22.0167	-0.64622
22.0333	-0.547018
22.05	-0.47009
22.0667	-0.404926
22.0833	-0.326828
22.1	-0.296652
22.1167	-0.268276
22.1333	-0.234332
22.15	-0.205244
22.1667	-0.182144
22.1833	-0.161137
22.2	-0.142014
22.2167	-0.125261
22.2333	-0.11035
22.25	-0.092886
22.2667	-0.076636
22.2833	-0.066205
22.3	-0.053304
22.3167	-0.041827
22.3333	-0.032588
22.35	-0.024526
22.3667	-0.017301
22.3833	-0.011081
22.4	-0.004609
22.4167	0.001569
22.4333	0.006324
22.45	0.009012
22.4667	0.009851
22.4833	0.00776
22.5	0.004329
22.5167	0.001485
22.5333	-0.000523
22.55	-0.001651
22.5667	-0.003209
22.5833	-0.006575
22.6	-0.008686
22.6167	-0.012052
22.6333	-0.013367
22.65	-0.010956
22.6667	-0.014406
22.6833	-0.01979
22.7	-0.027696
22.7167	-0.033131
22.7333	-0.034045
22.75	-0.038266
22.7667	-0.040435
22.7833	-0.043945
22.8	-0.046914
22.8167	-0.045038
22.8333	-0.041654
22.85	-0.040783
22.8667	-0.039576
22.8833	-0.043477
22.9	-0.047127
22.9167	-0.046048
22.9333	-0.04104
22.95	-0.036534
22.9667	-0.032447
22.9833	-0.033929
23	-0.034699
23.0167	-0.032957
23.0333	-0.027823
23.05	-0.023883
23.0667	-0.020405
23.0833	-0.016675
23.1	-0.01148
23.1167	-0.004819
23.1333	-8.5e-05
23.15	0.00218
23.1667	0.003416
23.1833	0.006334
23.2	0.008163
23.2167	0.008653
23.2333	0.010021
23.25	0.012144
23.2667	0.014811
23.2833	0.016896
23.3	0.019093
23.3167	0.022504
23.3333	0.025999
23.35	0.02828
23.3667	0.029514
23.3833	0.030623
23.4	0.031114
23.4167	0.031748
23.4333	0.032632
23.45	0.032721
23.4667	0.032098
23.4833	0.032146
23.5	0.030309
23.5167	0.028302
23.5333	0.027637
23.55	0.027976
23.5667	0.028902
23.5833	0.029534
23.6	0.029832
23.6167	0.030548
23.6333	0.031153
23.65	0.029639
23.6667	0.027414
23.6833	0.025273
23.7	0.023383
23.7167	0.021326
23.7333	0.019519
23.75	0.019248
23.7667	0.018362
23.7833	0.017351
23.8	0.017847
23.8167	0.019138
23.8333	0.019969
23.85	0.019921
23.8667	0.019251
23.8833	0.017521
23.9	0.011981
23.9167	0.006818
23.9333	0.002115
23.95	-0.002714
23.9667	-0.00683
23.9833	-0.008853
24	-0.012199
24.0167	-0.018014
24.0333	-0.026802
24.05	-0.033957
24.0667	-0.040693
24.0833	-0.044122
24.1	-0.043657
24.1167	-0.041585
24.1333	-0.044751
24.15	-0.048421
24.1667	-0.049913
24.1833	-0.048893
24.2	-0.046407
24.2167	-0.04342
24.2333	-0.037158
24.25	-0.031416
24.2667	-0.026175
24.2833	-0.020223
24.3	-0.014146
24.3167	-0.006561
24.3333	0.001945
24.35	0.008084
24.3667	0.01391
24.3833	0.02074
24.4	0.026064
24.4167	0.034946
24.4333	0.04027
24.45	0.040569
24.4667	0.04345
24.4833	0.050371
24.5	0.052644
24.5167	0.043823
24.5333	0.002511
24.55	-0.207528
24.5667	-0.680163
24.5833	-1.31739
24.6	-1.99535
24.6167	-2.64052
24.6333	-3.24709
24.65	-3.82079
24.6667	-4.34471
24.6833	-4.90355
24.7	-5.4992
24.7167	-6.03769
24.7333	-6.36508
24.75	-6.36871
24.7667	-6.11214
24.7833	-5.65635
24.8	-5.09535
24.8167	-4.51107
24.8333	-3.95539
24.85	-3.47491
24.8667	-3.045
24.8833	-2.68753
24.9	-2.35769
24.9167	-2.08717
24.9333	-1.85631
24.95	-1.63902
24.9667	-1.44383
24.9833	-1.2878
25	-1.13495
25.0167	-0.995159
25.0333	-0.862823
25.05	-0.746103
25.0667	-0.663884
25.0833	-0.584361
25.1	-0.511034
25.1167	-0.436954
25.1333	-0.37535
25.15	-0.33648
25.1667	-0.300332
25.1833	-0.261795
25.2	-0.22546
25.2167	-0.190968
25.2333	-0.161123
25.25	-0.138437
25.2667	-0.122158
25.2833	-0.109814
25.3	-0.100893
25.3167	-0.096155
25.3333	-0.088779
25.35	-0.077049
25.3667	-0.066575
25.3833	-0.056645
25.4	-0.048097
25.4167	-0.040956
25.4333	-0.035204
25.45	-0.030205
25.4667	-0.027468
25.4833	-0.025568
25.5	-0.023166
25.5167	-0.019884
25.5333	-0.017665
25.55	-0.014002
25.5667	-0.006446
25.5833	-0.001654
25.6	0.000878
25.6167	0.003829
25.6333	0.00791
25.65	0.013367
25.6667	0.020127
25.6833	0.023578
25.7	0.025607
25.7167	0.028221
25.7333	0.031087
25.75	0.033743
25.7667	0.036525
25.7833	0.037883
25.8	0.039319
25.8167	0.040546
25.8333	0.04081
25.85	0.040529
25.8667	0.038825
25.8833	0.036367
25.9	0.033708
25.9167	0.030317
25.9333	0.028015
25.95	0.025839
25.9667	0.022198
25.9833	0.018723
26	0.014496
26.0167	0.008607
26.0333	0.002264
26.05	-0.004413
26.0667	-0.011468
26.0833	-0.017434
26.1	-0.023442
26.1167	-0.026979
26.1333	-0.02991
26.15	-0.033943
26.1667	-0.037474
26.1833	-0.041465
26.2	-0.044075
26.2167	-0.046517
26.2333	-0.04762
26.25	-0.048096
26.2667	-0.048976
26.2833	-0.048642
26.3	-0.045712
26.3167	-0.042488
26.3333	-0.03826
26.35	-0.033279
26.3667	-0.02752
26.3833	-0.02102
26.4	-0.015022
26.4167	-0.010616
26.4333	-0.007088
26.45	-0.00511
26.4667	-0.002838
26.4833	-0.000484
26.5	0.002739
26.5167	0.006004
26.5333	0.009144
26.55	0.013246
26.5667	0.015716
26.5833	0.017557
26.6	0.020404
26.6167	0.022463
26.6333	0.023518
26.65	0.024531
26.6667	0.026214
26.6833	0.027729
26.7	0.028826
26.7167	0.028834
26.7333	0.027838
26.75	0.026856
26.7667	0.0278
26.7833	0.028786
26.8	0.029311
26.8167	0.029166
26.8333	0.027472
26.85	0.024194
26.8667	0.020699
26.8833	0.018753
26.9	0.016556
26.9167	0.013019
26.9333	0.008854
26.95	0.005024
26.9667	0.001357
26.9833	-0.003805
27	-0.008381
27.0167	-0.008937
27.0333	-0.011168
27.05	-0.013608
27.0667	-0.014373
27.0833	-0.014029
27.1	-0.014111
27.1167	-0.015951
27.1333	-0.019257
27.15	-0.019171
27.1667	-0.015108
27.1833	-0.007444
27.2	-0.002076
27.2167	0.00076
27.2333	0.004182
27.25	0.008358
27.2667	0.013119
27.2833	0.019974
27.3	0.026788
27.3167	0.028943
27.3333	0.029061
27.35	0.027839
27.3667	0.029297
27.3833	0.030964
27.4	0.033595
27.4167	0.035387
27.4333	0.029945
27.45	0.026467
27.4667	0.021983
27.4833	0.01683
27.5	0.009248
27.5167	0.004011
27.5333	-0.017387
27.55	-0.092962
27.5667	-0.233123
27.5833	-0.404712
27.6	-0.581745
27.6167	-0.757982
27.6333	-0.960177
27.65	-1.21492
27.6667	-1.53773
27.6833	-1.91876
27.7	-2.21958
27.7167	-2.37701
27.7333	-2.34707
27.75	-2.1688
27.7667	-1.91554
27.7833	-1.65743
27.8	-1.43587
27.8167	-1.26183
27.8333	-1.09201
27.85	-0.94686
27.8667	-0.835244
27.8833	-0.734137
27.9	-0.644543
27.9167	-0.589897
27.9333	-0.556511
27.95	-0.524715
27.9667	-0.491915
27.9833	-0.433993
28	-0.373979
28.0167	-0.310029
28.0333	-0.274181
28.05	-0.263942
28.0667	-0.257682
28.0833	-0.249956
28.1	-0.239801
28.1167	-0.230736
28.1333	-0.216981
28.15	-0.205595
28.1667	-0.198468
28.1833	-0.191968
28.2	-0.185176
28.2167	-0.177002
28.2333	-0.167488
28.25	-0.156886
28.2667	-0.144435
28.2833	-0.132858
28.3	-0.121615
28.3167	-0.110205
28.3333	-0.100637
28.35	-0.089771
28.3667	-0.082422
28.3833	-0.077418
28.4	-0.071917
28.4167	-0.067629
28.4333	-0.063383
28.45	-0.059137
28.4667	-0.055435
28.4833	-0.051859
28.5	-0.046608
28.5167	-0.042178
28.5333	-0.037661
28.55	-0.03486
28.5667	-0.034572
28.5833	-0.036167
28.6	-0.03793
28.6167	-0.04208
28.6333	-0.045223
28.65	-0.04648
28.6667	-0.04845
28.6833	-0.054355
28.7	-0.057873
28.7167	-0.061224
28.7333	-0.064533
28.75	-0.067097
28.7667	-0.065773
28.7833	-0.063737
28.8	-0.062497
28.8167	-0.063726
28.8333	-0.066212
28.85	-0.06313
28.8667	-0.0596
28.8833	-0.054455
28.9	-0.046589
28.9167	-0.0409
28.9333	-0.035295
28.95	-0.03082
28.9667	-0.025592
28.9833	-0.019121
29	-0.014611
29.0167	-0.009556
29.0333	-0.005213
29.05	-0.000619
29.0667	0.003012
29.0833	0.005722
29.1	0.007626
29.1167	0.006126
29.1333	0.003495
29.15	0.00099
29.1667	-0.001934
29.1833	-0.00536
29.2	-0.008493
29.2167	-0.01234
29.2333	-0.015639
29.25	-0.021074
29.2667	-0.025545
29.2833	-0.027086
29.3	-0.029296
29.3167	-0.029874
29.3333	-0.029823
29.35	-0.029481
29.3667	-0.031283
29.3833	-0.032961
29.4	-0.034638
29.4167	-0.034724
29.4333	-0.031837
29.45	-0.027067
29.4667	-0.02274
29.4833	-0.019397
29.5	-0.016514
29.5167	-0.014218
29.5333	-0.011503
29.55	-0.008537
29.5667	-0.005026
29.5833	-0.002685
29.6	-0.001247
29.6167	-0.001399
29.6333	-0.000924
29.65	0.000431
29.6667	0.002582
29.6833	0.0067
29.7	0.010677
29.7167	0.015098
29.7333	0.018934
29.75	0.021346
29.7667	0.022167
29.7833	0.023909
29.8	0.025023
29.8167	0.028814
29.8333	0.032892
29.85	0.034249
29.8667	0.034894
29.8833	0.035371
29.9	0.035974
29.9167	0.037834
29.9333	0.038017
29.95	0.038194
29.9667	0.037785
29.9833	0.037084
30	0.034288
30.0167	0.029986
30.0333	0.024428
30.05	0.019159
30.0667	0.014615
30.0833	0.010406
30.1	0.00561
30.1167	-0.000107
30.1333	-0.006619
30.15	-0.013382
30.1667	-0.01914
30.1833	-0.025177
30.2	-0.029625
30.2167	-0.032316
30.2333	-0.033499
30.25	-0.033677
30.2667	-0.034525
30.2833	-0.037132
30.3	-0.03781
30.3167	-0.036873
30.3333	-0.034639
30.35	-0.029934
30.3667	-0.024852
30.3833	-0.021613
30.4	-0.019755
30.4167	-0.013069
30.4333	-0.006289
30.45	-0.002733
30.4667	0.002539
30.4833	0.015641
30.5	0.031464
30.5167	0.031419
30.5333	-0.000873
30.55	-0.027094
30.5667	-0.03841
30.5833	-0.039719
30.6	-0.044378
30.6167	-0.047698
30.6333	-0.047039
30.65	-0.045326
30.6667	-0.043576
30.6833	-0.041701
30.7	-0.041835
30.7167	-0.039206
30.7333	-0.035573
30.75	-0.032106
30.7667	-0.029036
30.7833	-0.027482
30.8	-0.027895
30.8167	-0.029857
30.8333	-0.030145
30.85	-0.029009
30.8667	-0.03206
30.8833	-0.03022
30.9	-0.027551
30.9167	-0.025803
30.9333	-0.022967
30.95	-0.021512
30.9667	-0.021314
30.9833	-0.023711
31	-0.028811
31.0167	-0.038991
31.0333	-0.045612
31.05	-0.048004
31.0667	-0.04868
31.0833	-0.049732
31.1	-0.051287
31.1167	-0.05146
31.1333	-0.0519
31.15	-0.051531
31.1667	-0.049947
31.1833	-0.049787
31.2	-0.050129
31.2167	-0.050638
31.2333	-0.051902
31.25	-0.053803
31.2667	-0.054085
31.2833	-0.051142
31.3	-0.048242
31.3167	-0.046932
31.3333	-0.045916
31.35	-0.045569
31.3667	-0.043673
31.3833	-0.040464
31.4	-0.03646
31.4167	-0.031577
31.4333	-0.028201
31.45	-0.024281
31.4667	-0.019147
31.4833	-0.014394
31.5	-0.009899
31.5167	-0.005321
31.5333	-0.001036
31.55	0.00258
31.5667	0.005023
31.5833	0.007968
31.6	0.010483
31.6167	0.0114
31.6333	0.012736
31.65	0.016333
31.6667	0.019302
31.6833	0.022145
31.7	0.024905
31.7167	0.0271
31.7333	0.028379
31.75	0.028527
31.7667	0.028592
31.7833	0.028321
31.8	0.028428
31.8167	0.029162
31.8333	0.029885
31.85	0.032167
31.8667	0.032649
31.8833	0.032084
31.9	0.031812
31.9167	0.031038
31.9333	0.03018
31.95	0.029657
31.9667	0.028964
31.9833	0.027856
32	0.026329
32.0167	0.024886
32.0333	0.022229
32.05	0.018734
32.0667	0.015407
32.0833	0.012195
32.1	0.009493
32.1167	0.007168
32.1333	0.005094
32.15	0.002727
32.1667	-0.000561
32.1833	-0.002426
32.2	-0.003395
32.2167	-0.001844
32.2333	-0.000461
32.25	0.001843
32.2667	0.00377
32.2833	0.004107
32.3	0.00348
32.3167	0.002229
32.3333	-0.000233
32.35	0.000319
32.3667	0.001918
32.3833	0.002931
32.4	0.004823
32.4167	0.006171
32.4333	0.006844
32.45	0.007091
32.4667	0.007463
32.4833	0.009008
32.5	0.008711
32.5167	0.006781
32.5333	0.004725
32.55	0.002283
32.5667	-0.000269
32.5833	-0.004202
32.6	-0.007047
32.6167	-0.010227
32.6333	-0.012653
32.65	-0.014409
32.6667	-0.017512
32.6833	-0.020332
32.7	-0.02135
32.7167	-0.022286
32.7333	-0.023849
32.75	-0.026961
32.7667	-0.028566
32.7833	-0.028496
32.8	-0.027365
32.8167	-0.025312
32.8333	-0.023092
32.85	-0.021626
32.8667	-0.020578
32.8833	-0.019405
32.9	-0.019823
32.9167	-0.018869
32.9333	-0.017589
32.95	-0.017858
32.9667	-0.018671
32.9833	-0.01848
33	-0.017325
33.0167	-0.016799
33.0333	-0.015587
33.05	-0.013045
33.0667	-0.010085
33.0833	-0.007376
33.1	-0.005211
33.1167	-0.00313
33.1333	-0.001886
33.15	-0.001899
33.1667	-0.000238
33.1833	0.001004
33.2	0.003126
33.2167	0.004703
33.2333	0.00582
33.25	0.007816
33.2667	0.01188
33.2833	0.015879
33.3	0.020214
33.3167	0.024841
33.3333	0.028506
33.35	0.031082
33.3667	0.032234
33.3833	0.034202
[truncated: 1,448 more rows]

## Sheet: TSR6-Y602A
DP_X	DP_Y	Baseline_X	Baseline_Y	Fit_X	Fit_Y	NDH_X	NDH_Y
0.083333	-0.011132			0.020952	-104.962	0.126317	-103.975
0.1	-0.012378			0.126317	-104.953	0.232678	-105.284
0.116667	-0.009562			0.232678	-104.929	0.340034	-104.673
0.133333	-0.007291			0.340034	-104.886	0.448386	-105.468
0.15	-0.005899			0.448386	-104.814	0.557735	-104.656
0.166667	-0.004171			0.557735	-104.679	0.668079	-104.694
0.183333	-0.001858			0.668079	-104.319	0.779419	-101.275
0.2	-0.001261			0.779419	-101.453	0.891755	-35.492
0.216667	-0.001576			0.891755	-35.4617	1.00509	-2.47823
0.233333	-0.001261			1.00509	-3.17663	1.11942	-5.16609
0.25	-0.000485			1.11942	-2.25316	1.23474	-0.429564
0.266667	0.000291			1.23474	-2.06975	1.35106	-0.475316
0.283333	0.001611			1.35106	-2.00111	1.46837	-0.201433
0.3	0.002637			1.46837	-1.96669	1.58669	-1.28799
0.316667	0.004292			1.58669	-1.94592	1.70599	-0.924124
0.333333	0.005799			1.70599	-1.93158	1.8263	-3.65347
0.35	0.007397			1.8263	-1.9206	1.9476	-2.55814
0.366667	0.010168			1.9476	-1.9115	2.06989	-3.88454
0.383333	0.012812			2.06989	-1.9035
0.4	0.014285
0.416667	0.014752
0.433333	0.013545
0.45	0.012104
0.466667	0.011011
0.483333	0.011426
0.5	0.011295
0.516667	0.010454
0.533333	0.009696
0.55	0.010193
0.566667	0.009984
0.583333	0.008566
0.6	0.007776
0.616667	0.007949
0.633333	0.007871
0.65	0.006411
0.666667	0.004867
0.683333	0.002435
0.7	0.000485
0.716667	-0.002094
0.733333	-0.003751
0.75	-0.004697
0.766667	-0.004596
0.783333	-0.005081
0.8	-0.007547
0.816667	-0.008442
0.833333	-0.009631
0.85	-0.011363
0.866667	-0.011588
0.883333	-0.012232
0.9	-0.015472
0.916667	-0.017042
0.933333	-0.017163
0.95	-0.015902
0.966667	-0.017866
0.983333	-0.022006
1	-0.025895
1.01667	-0.018899
1.03333	-0.048035
1.05	-0.150915
1.06667	-0.366054
1.08333	-0.568423
1.1	-0.653017
1.11667	-0.638971
1.13333	-0.568235
1.15	-0.48364
1.16667	-0.422781
1.18333	-0.35579
1.2	-0.288381
1.21667	-0.261248
1.23333	-0.226789
1.25	-0.199949
1.26667	-0.173026
1.28333	-0.149597
1.3	-0.12838
1.31667	-0.11583
1.33333	-0.105499
1.35	-0.097303
1.36667	-0.089275
1.38333	-0.079069
1.4	-0.066563
1.41667	-0.054018
1.43333	-0.042143
1.45	-0.03165
1.46667	-0.022413
1.48333	-0.015101
1.5	-0.008376
1.51667	-0.002895
1.53333	0.000566
1.55	0.001138
1.56667	0.000957
1.58333	0.005004
1.6	0.011396
1.61667	0.01628
1.63333	0.014826
1.65	0.014485
1.66667	0.013181
1.68333	0.012631
1.7	0.011788
1.71667	0.010526
1.73333	0.008092
1.75	0.005317
1.76667	0.002647
1.78333	-0.000317
1.8	-0.001564
1.81667	-0.002601
1.83333	-0.001713
1.85	-0.000992
1.86667	-0.000773
1.88333	-0.000781
1.9	-0.001377
1.91667	-0.001597
1.93333	-0.002529
1.95	-0.003963
1.96667	-0.005774
1.98333	-0.007585
2	-0.007721
2.01667	-0.007783
2.03333	-0.008348
2.05	-0.009038
2.06667	-0.00843
2.08333	-0.008701
2.1	-0.009517
2.11667	-0.008175
2.13333	-0.006508
2.15	-0.006138
2.16667	-0.005267
2.18333	-0.003892
2.2	-0.002936
2.21667	-0.002023
2.23333	-0.000728
2.25	0.000571
2.26667	0.003378
2.28333	0.004928
2.3	0.005389
2.31667	0.006269
2.33333	0.009117
2.35	0.012612
2.36667	0.016469
2.38333	0.019531
2.4	0.021169
2.41667	0.02331
2.43333	0.024948
2.45	0.024744
2.46667	0.024388
2.48333	0.023949
2.5	0.022379
2.51667	0.021773
2.53333	0.020705
2.55	0.021355
2.56667	0.021879
2.58333	0.02228
2.6	0.022409
2.61667	0.022537
2.63333	0.022331
2.65	0.020826
2.66667	0.017689
2.68333	0.013505
2.7	0.007396
2.71667	0.002277
2.73333	6e-06
2.75	-0.003354
2.76667	-0.006421
2.78333	-0.008441
2.8	-0.009708
2.81667	-0.014785
2.83333	-0.023004
2.85	-0.031579
2.86667	-0.039443
2.88333	-0.04806
2.9	-0.055966
2.91667	-0.061401
2.93333	-0.06445
2.95	-0.063493
2.96667	-0.057693
2.98333	-0.050805
3	-0.046553
3.01667	-0.042721
3.03333	-0.043033
3.05	-0.042006
3.06667	-0.035071
3.08333	-0.027146
3.1	-0.019389
3.11667	-0.011045
3.13333	-0.003204
3.15	0.003633
3.16667	0.009967
3.18333	0.01571
3.2	0.020149
3.21667	0.024211
3.23333	0.02819
3.25	0.031164
3.26667	0.032128
3.28333	0.033971
3.3	0.036515
3.31667	0.03812
3.33333	0.038637
3.35	0.03861
3.36667	0.039587
3.38333	0.039057
3.4	0.035304
3.41667	0.032076
3.43333	0.031138
3.45	0.032461
3.46667	0.031691
3.48333	0.02711
3.5	0.014868
3.51667	0.013344
3.53333	-0.034774
3.55	-0.484711
3.56667	-1.80948
3.58333	-3.97081
3.6	-6.44469
3.61667	-8.50089
3.63333	-9.52249
3.65	-9.46227
3.66667	-8.74505
3.68333	-7.8205
3.7	-6.9185
3.71667	-6.09908
3.73333	-5.33295
3.75	-4.65809
3.76667	-4.06061
3.78333	-3.53857
3.8	-3.09187
3.81667	-2.69135
3.83333	-2.34978
3.85	-2.05414
3.86667	-1.7992
3.88333	-1.56778
3.9	-1.38366
3.91667	-1.21626
3.93333	-1.06453
3.95	-0.930503
3.96667	-0.828424
3.98333	-0.73656
4	-0.646455
4.01667	-0.573259
4.03333	-0.511696
4.05	-0.453902
4.06667	-0.415911
4.08333	-0.377502
4.1	-0.341395
4.11667	-0.308178
4.13333	-0.282418
4.15	-0.262782
4.16667	-0.244192
4.18333	-0.231841
4.2	-0.219908
4.21667	-0.208981
4.23333	-0.198806
4.25	-0.187009
4.26667	-0.174491
4.28333	-0.16256
4.3	-0.151717
4.31667	-0.143052
4.33333	-0.134135
4.35	-0.122162
4.36667	-0.110823
4.38333	-0.100511
4.4	-0.090743
4.41667	-0.082022
4.43333	-0.071878
4.45	-0.065418
4.46667	-0.06101
4.48333	-0.056978
4.5	-0.05442
4.51667	-0.050612
4.53333	-0.045045
4.55	-0.040148
4.56667	-0.037428
4.58333	-0.035378
4.6	-0.032323
4.61667	-0.030918
4.63333	-0.030709
4.65	-0.030625
4.66667	-0.03004
4.68333	-0.027695
4.7	-0.026105
4.71667	-0.020788
4.73333	-0.016276
4.75	-0.01537
4.76667	-0.013709
4.78333	-0.011086
4.8	-0.011561
4.81667	-0.012077
4.83333	-0.013766
4.85	-0.014349
4.86667	-0.013229
4.88333	-0.011398
4.9	-0.011199
4.91667	-0.009913
4.93333	-0.008919
4.95	-0.007297
4.96667	-0.006166
4.98333	-0.006381
5	-0.008647
5.01667	-0.012044
5.03333	-0.013179
5.05	-0.012389
5.06667	-0.009798
5.08333	-0.006876
5.1	-0.00409
5.11667	-0.002182
5.13333	-0.001112
5.15	-8.4e-05
5.16667	0.000149
5.18333	0.001805
5.2	0.004474
5.21667	0.003724
5.23333	0.00557
5.25	0.0075
5.26667	0.010644
5.28333	0.012071
5.3	0.014294
5.31667	0.014925
5.33333	0.016359
5.35	0.017125
5.36667	0.019607
5.38333	0.021377
5.4	0.02118
5.41667	0.019601
5.43333	0.018357
5.45	0.018056
5.46667	0.018869
5.48333	0.019557
5.5	0.019868
5.51667	0.018421
5.53333	0.016764
5.55	0.015987
5.56667	0.014412
5.58333	0.013139
5.6	0.013749
5.61667	0.013606
5.63333	0.012918
5.65	0.012064
5.66667	0.011753
5.68333	0.010812
5.7	0.009553
5.71667	0.008252
5.73333	0.006994
5.75	0.006656
5.76667	0.006402
5.78333	0.006776
5.8	0.006769
5.81667	0.007101
5.83333	0.006681
5.85	0.006218
5.86667	0.005839
5.88333	0.006088
5.9	0.004746
5.91667	0.00324
5.93333	0.000949
5.95	-0.000757
5.96667	-0.002044
5.98333	-0.003289
6	-0.005539
6.01667	-0.00783
6.03333	-0.010718
6.05	-0.01282
6.06667	-0.014127
6.08333	-0.014763
6.1	-0.015149
6.11667	-0.016371
6.13333	-0.018599
6.15	-0.019867
6.16667	-0.020704
6.18333	-0.020955
6.2	-0.021123
6.21667	-0.020746
6.23333	-0.019196
6.25	-0.018945
6.26667	-0.017982
6.28333	-0.014794
6.3	-0.01204
6.31667	-0.010123
6.33333	-0.010048
6.35	-0.008592
6.36667	-0.006508
6.38333	-0.006517
6.4	-0.005235
6.41667	-0.000801
6.43333	0.000787
6.45	0.00095
6.46667	-0.003617
6.48333	-0.013208
6.5	-0.014007
6.51667	-0.016916
6.53333	-0.082789
6.55	-0.536609
6.56667	-1.84224
6.58333	-3.94147
6.6	-6.30887
6.61667	-8.31072
6.63333	-9.35177
6.65	-9.35658
6.66667	-8.71415
6.68333	-7.85016
6.7	-6.99458
6.71667	-6.18615
6.73333	-5.45187
6.75	-4.79276
6.76667	-4.20008
6.78333	-3.68568
6.8	-3.2217
6.81667	-2.8013
6.83333	-2.43621
6.85	-2.13326
6.86667	-1.84712
6.88333	-1.59114
6.9	-1.397
6.91667	-1.22856
6.93333	-1.08278
6.95	-0.966808
6.96667	-0.854937
6.98333	-0.770444
7	-0.690549
7.01667	-0.611409
7.03333	-0.555881
7.05	-0.490097
7.06667	-0.437207
7.08333	-0.403703
7.1	-0.376981
7.11667	-0.35026
7.13333	-0.326175
7.15	-0.307156
7.16667	-0.288806
7.18333	-0.271336
7.2	-0.255959
7.21667	-0.244853
7.23333	-0.232937
7.25	-0.22063
7.26667	-0.207695
7.28333	-0.194844
7.3	-0.18036
7.31667	-0.165122
7.33333	-0.151475
7.35	-0.13881
7.36667	-0.126866
7.38333	-0.111363
7.4	-0.094897
7.41667	-0.080399
7.43333	-0.069669
7.45	-0.057893
7.46667	-0.042868
7.48333	-0.035153
7.5	-0.031583
7.51667	-0.028055
7.53333	-0.022685
7.55	-0.015264
7.56667	-0.008302
7.58333	-0.006264
7.6	-0.004635
7.61667	-0.002253
7.63333	0.00013
7.65	0.001633
7.66667	0.001839
7.68333	0.001583
7.7	0.000955
7.71667	0.001089
7.73333	0.003483
7.75	0.003785
7.76667	0.005593
7.78333	0.008699
7.8	0.011638
7.81667	0.013512
7.83333	0.015439
7.85	0.015774
7.86667	0.01544
7.88333	0.014561
7.9	0.016027
7.91667	0.017032
7.93333	0.017745
7.95	0.019826
7.96667	0.02099
7.98333	0.021443
8	0.021811
8.01667	0.022138
8.03333	0.021627
8.05	0.02187
8.06667	0.021202
8.08333	0.018676
8.1	0.014976
8.11667	0.00843
8.13333	0.001591
8.15	-0.002946
8.16667	-0.006771
8.18333	-0.008985
8.2	-0.011424
8.21667	-0.013487
8.23333	-0.019443
8.25	-0.025148
8.26667	-0.025788
8.28333	-0.031242
8.3	-0.036513
8.31667	-0.040141
8.33333	-0.035647
8.35	-0.02617
8.36667	-0.018117
8.38333	0.001659
8.4	0.056563
8.41667	0.09811
8.43333	0.105996
8.45	0.101154
8.46667	0.088985
8.48333	0.072964
8.5	0.056775
8.51667	0.04649
8.53333	0.031525
8.55	0.016695
8.56667	0.007139
8.58333	0.004534
8.6	0.003185
8.61667	-0.00076
8.63333	-0.011571
8.65	-0.017113
8.66667	-0.021522
8.68333	-0.023628
8.7	-0.027869
8.71667	-0.033031
8.73333	-0.038403
8.75	-0.04076
8.76667	-0.040826
8.78333	-0.045192
8.8	-0.049391
8.81667	-0.051748
8.83333	-0.056868
8.85	-0.064165
8.86667	-0.069453
8.88333	-0.069967
8.9	-0.069993
8.91667	-0.070454
8.93333	-0.069409
8.95	-0.066353
8.96667	-0.064094
8.98333	-0.060662
9	-0.060244
9.01667	-0.057838
9.03333	-0.052241
9.05	-0.047608
9.06667	-0.043184
9.08333	-0.03675
9.1	-0.029103
9.11667	-0.020953
9.13333	-0.013823
9.15	-0.008106
9.16667	-0.001259
9.18333	0.004291
9.2	0.008877
9.21667	0.013924
9.23333	0.018552
9.25	0.02536
9.26667	0.034512
9.28333	0.042617
9.3	0.047372
9.31667	0.055101
9.33333	0.064755
9.35	0.066035
9.36667	0.065375
9.38333	0.067532
9.4	0.068977
9.41667	0.072557
9.43333	0.074546
9.45	0.07038
9.46667	0.068183
9.48333	0.068942
9.5	0.079767
9.51667	0.072672
9.53333	0.027603
9.55	-0.261766
9.56667	-1.3159
9.58333	-3.19993
9.6	-5.47153
9.61667	-7.5272
9.63333	-8.83862
9.65	-9.1339
9.66667	-8.71198
9.68333	-7.97467
9.7	-7.18398
9.71667	-6.40392
9.73333	-5.68624
9.75	-5.0321
9.76667	-4.44713
9.78333	-3.93404
9.8	-3.46522
9.81667	-3.03076
9.83333	-2.66614
9.85	-2.32992
9.86667	-2.02738
9.88333	-1.77354
9.9	-1.54264
9.91667	-1.33268
9.93333	-1.15792
9.95	-0.995226
9.96667	-0.887578
9.98333	-0.811179
10	-0.727244
10.0167	-0.657083
10.0333	-0.60367
10.05	-0.542553
10.0667	-0.473355
10.0833	-0.411075
10.1	-0.395196
10.1167	-0.376386
10.1333	-0.347403
10.15	-0.333073
10.1667	-0.310286
10.1833	-0.292649
10.2	-0.273108
10.2167	-0.258185
10.2333	-0.243638
10.25	-0.226873
10.2667	-0.211907
10.2833	-0.198491
10.3	-0.185368
10.3167	-0.170436
10.3333	-0.155434
10.35	-0.139051
10.3667	-0.122417
10.3833	-0.106285
10.4	-0.091703
10.4167	-0.081432
10.4333	-0.069569
10.45	-0.059527
10.4667	-0.053965
10.4833	-0.048403
10.5	-0.042716
10.5167	-0.0364
10.5333	-0.028243
10.55	-0.021969
10.5667	-0.017026
10.5833	-0.013716
10.6	-0.010113
10.6167	-0.006886
10.6333	-0.005125
10.65	-0.00462
10.6667	-0.004618
10.6833	-0.00353
10.7	-0.002694
10.7167	-0.0019
10.7333	-0.000896
10.75	0.000107
10.7667	0.001655
10.7833	0.002156
10.8	0.001976
10.8167	0.001079
10.8333	-0.000738
10.85	-0.002263
10.8667	-0.003829
10.8833	-0.004726
10.9	-0.005413
10.9167	-0.006659
10.9333	-0.006619
10.95	-0.00683
10.9667	-0.005869
10.9833	-0.003652
11	-0.002523
11.0167	-0.001771
11.0333	-0.001533
11.05	-0.00127
11.0667	-0.001426
11.0833	-0.002126
11.1	-0.000649
11.1167	0.002001
11.1333	0.003185
11.15	0.003064
11.1667	0.005101
11.1833	0.006218
11.2	0.007837
11.2167	0.00707
11.2333	0.008144
11.25	0.006497
11.2667	0.003883
11.2833	0.001412
11.3	-0.001227
11.3167	-0.003406
11.3333	-0.005835
11.35	-0.006548
11.3667	-0.006131
11.3833	-0.006928
11.4	-0.008641
11.4167	-0.010981
11.4333	-0.013196
11.45	-0.013151
11.4667	-0.012979
11.4833	-0.012891
11.5	-0.012929
11.5167	-0.013369
11.5333	-0.013268
11.55	-0.012496
11.5667	-0.012353
11.5833	-0.010577
11.6	-0.007252
11.6167	-0.004261
11.6333	-0.002482
11.65	-3.1e-05
11.6667	0.002461
11.6833	0.0042
11.7	0.00552
11.7167	0.008097
11.7333	0.011594
11.75	0.013193
11.7667	0.011627
11.7833	0.010146
11.8	0.010841
11.8167	0.011286
11.8333	0.01219
11.85	0.013514
11.8667	0.015163
11.8833	0.016219
11.9	0.014806
11.9167	0.013099
11.9333	0.01043
11.95	0.007216
11.9667	0.003835
11.9833	0.001146
12	-0.000285
12.0167	-0.001087
12.0333	-0.001346
12.05	-0.001479
12.0667	-0.001025
12.0833	-0.000405
12.1	-0.000317
12.1167	-0.001484
12.1333	-0.002986
12.15	-0.004613
12.1667	-0.005613
12.1833	-0.006026
12.2	-0.004681
12.2167	-0.004254
12.2333	-0.003699
12.25	-0.003522
12.2667	-0.004014
12.2833	-0.003083
12.3	-0.000519
12.3167	0.001836
12.3333	0.002851
12.35	0.002778
12.3667	0.001494
12.3833	0.001005
12.4	0.001312
12.4167	0.002834
12.4333	0.002722
12.45	0.002736
12.4667	0.005213
12.4833	0.01331
12.5	0.013159
12.5167	0.00836
12.5333	0.000673
12.55	-0.233981
12.5667	-1.11127
12.5833	-2.77803
12.6	-4.82817
12.6167	-6.74864
12.6333	-8.08467
12.65	-8.63417
12.6667	-8.47489
12.6833	-7.92695
12.7	-7.25343
12.7167	-6.57867
12.7333	-5.92016
12.75	-5.29691
12.7667	-4.6909
12.7833	-4.17947
12.8	-3.69492
12.8167	-3.26538
12.8333	-2.86667
12.85	-2.52603
12.8667	-2.22596
12.8833	-1.93125
12.9	-1.69198
12.9167	-1.48561
12.9333	-1.30862
12.95	-1.1289
12.9667	-0.993675
12.9833	-0.879178
13	-0.822418
13.0167	-0.731912
13.0333	-0.645048
13.05	-0.594816
13.0667	-0.553815
13.0833	-0.515619
13.1	-0.459588
13.1167	-0.412264
13.1333	-0.381019
13.15	-0.355425
13.1667	-0.336949
13.1833	-0.323937
13.2	-0.311051
13.2167	-0.300216
13.2333	-0.290511
13.25	-0.276578
13.2667	-0.260007
13.2833	-0.248544
13.3	-0.239244
13.3167	-0.224247
13.3333	-0.209627
13.35	-0.195761
13.3667	-0.183694
13.3833	-0.174015
13.4	-0.146332
13.4167	-0.120273
13.4333	-0.088893
13.45	-0.062495
13.4667	-0.030487
13.4833	-0.011039
13.5	0.001877
13.5167	0.005415
13.5333	0.006739
13.55	0.001996
13.5667	-0.000193
13.5833	0.006117
13.6	0.006565
13.6167	0.003413
13.6333	-0.002628
13.65	-0.009462
13.6667	-0.012944
13.6833	0.014682
13.7	0.041721
13.7167	0.042259
13.7333	0.031952
13.75	0.022022
13.7667	0.011214
13.7833	0.008989
13.8	0.010951
13.8167	0.008893
13.8333	0.005705
13.85	-0.001
13.8667	-0.007663
13.8833	-0.008632
13.9	-0.00592
13.9167	-0.000863
13.9333	-7.6e-05
13.95	0.002678
13.9667	0.004888
13.9833	0.007601
14	0.010815
14.0167	0.010671
14.0333	0.007638
14.05	0.007201
14.0667	0.00689
14.0833	0.005699
14.1	0.007397
14.1167	0.010728
14.1333	0.011019
14.15	0.009423
14.1667	0.009041
14.1833	0.007612
14.2	0.005011
14.2167	0.002033
14.2333	-0.001029
14.25	-0.003259
14.2667	-0.003873
14.2833	-0.005115
14.3	-0.0051
14.3167	-0.004123
14.3333	-0.004318
14.35	-0.005518
14.3667	-0.006904
14.3833	-0.007326
14.4	-0.008082
14.4167	-0.010345
14.4333	-0.012734
14.45	-0.014705
14.4667	-0.016675
14.4833	-0.018326
14.5	-0.019413
14.5167	-0.020208
14.5333	-0.019327
14.55	-0.01941
14.5667	-0.016688
14.5833	-0.015682
14.6	-0.015424
14.6167	-0.015911
14.6333	-0.016146
14.65	-0.015251
14.6667	-0.016743
14.6833	-0.014801
14.7	-0.010012
14.7167	-0.002892
14.7333	0.001956
14.75	0.002785
14.7667	0.003781
14.7833	0.007666
14.8	0.013812
14.8167	0.016986
14.8333	0.017018
14.85	0.018168
14.8667	0.021663
14.8833	0.025367
14.9	0.01894
14.9167	0.012972
14.9333	0.013327
14.95	0.011923
14.9667	0.008898
14.9833	0.002189
15	-0.003264
15.0167	-0.004614
15.0333	-0.007136
15.05	-0.007313
15.0667	-0.004016
15.0833	-0.00422
15.1	-0.005927
15.1167	-0.007132
15.1333	-0.006327
15.15	-0.003512
15.1667	-0.005052
15.1833	-0.004666
15.2	-0.003922
15.2167	-0.003836
15.2333	-0.003081
15.25	-0.002953
15.2667	-0.000858
15.2833	0.002075
15.3	0.005092
15.3167	0.006421
15.3333	0.009117
15.35	0.010474
15.3667	0.008941
15.3833	0.010884
15.4	0.015716
15.4167	0.016403
15.4333	0.019166
15.45	0.024443
15.4667	0.026789
15.4833	0.027669
15.5	0.032443
15.5167	0.006067
15.5333	-0.025584
15.55	-0.19706
15.5667	-0.87367
15.5833	-2.26082
15.6	-4.03894
15.6167	-5.71062
15.6333	-7.00014
15.65	-7.73918
15.6667	-7.90118
15.6833	-7.66565
15.7	-7.20508
15.7167	-6.68497
15.7333	-6.1652
15.75	-5.60306
15.7667	-5.03539
15.7833	-4.4799
15.8	-3.98677
15.8167	-3.57268
15.8333	-3.18296
15.85	-2.8058
15.8667	-2.42726
15.8833	-2.1309
15.9	-1.8778
15.9167	-1.64305
15.9333	-1.43824
15.95	-1.22741
15.9667	-1.07455
15.9833	-0.980235
16	-0.888301
16.0167	-0.805872
16.0333	-0.714059
16.05	-0.653018
16.0667	-0.597461
16.0833	-0.534703
16.1	-0.505691
16.1167	-0.449087
16.1333	-0.404249
16.15	-0.367034
16.1667	-0.351971
16.1833	-0.325352
16.2	-0.309325
16.2167	-0.291582
16.2333	-0.274467
16.25	-0.262251
16.2667	-0.249875
16.2833	-0.235041
16.3	-0.216062
16.3167	-0.199427
16.3333	-0.18564
16.35	-0.174658
16.3667	-0.16401
16.3833	-0.146799
16.4	-0.130993
16.4167	-0.116318
16.4333	-0.108007
16.45	-0.093876
16.4667	-0.083555
16.4833	-0.068963
16.5	-0.054881
16.5167	-0.041173
16.5333	-0.025372
16.55	-0.019703
16.5667	-0.019058
16.5833	-0.018288
16.6	-0.016931
16.6167	-0.019175
16.6333	-0.0188
16.65	-0.018382
16.6667	-0.016959
16.6833	-0.015495
16.7	-0.013947
16.7167	-0.015832
16.7333	-0.019894
16.75	-0.023266
16.7667	-0.023465
16.7833	-0.019394
16.8	-0.016495
16.8167	-0.014559
16.8333	-0.014466
16.85	-0.014958
16.8667	-0.014671
16.8833	-0.009674
16.9	-0.008948
16.9167	-0.005794
16.9333	-0.003979
16.95	-0.001536
16.9667	-0.001145
16.9833	-0.000542
17	0.000452
17.0167	0.000608
17.0333	0.003737
17.05	0.002638
17.0667	7.3e-05
17.0833	-0.00199
17.1	-0.003363
17.1167	-0.004931
17.1333	-0.007629
17.15	-0.008861
17.1667	-0.007917
17.1833	-0.004377
17.2	-0.003893
17.2167	-0.00551
17.2333	-0.008987
17.25	-0.009701
17.2667	-0.009075
17.2833	-0.006774
17.3	-0.000663
17.3167	0.011141
17.3333	0.030693
17.35	0.031075
17.3667	0.021409
17.3833	0.01794
17.4	0.014512
17.4167	0.007818
17.4333	0.005479
17.45	0.006448
17.4667	0.006181
17.4833	0.006207
17.5	0.004684
17.5167	-0.001654
17.5333	-0.004978
17.55	-0.005915
17.5667	-0.007061
17.5833	-0.007564
17.6	-0.007353
17.6167	-0.007979
17.6333	-0.008438
17.65	-0.008102
17.6667	-0.007179
17.6833	-0.005879
17.7	-0.004855
17.7167	-0.005165
17.7333	-0.005685
17.75	-0.005325
17.7667	-0.004379
17.7833	-0.003349
17.8	-0.001859
17.8167	-0.00051
17.8333	0.00077
17.85	0.002051
17.8667	0.003791
17.8833	0.005909
17.9	0.007985
17.9167	0.00826
17.9333	0.007687
17.95	0.007689
17.9667	0.007397
17.9833	0.007398
18	0.007442
18.0167	0.006689
18.0333	0.006063
18.05	0.006215
18.0667	0.005196
18.0833	0.002544
18.1	0.000813
18.1167	-0.000499
18.1333	0.000868
18.15	0.000728
18.1667	0.000729
18.1833	0.001576
18.2	0.002129
18.2167	0.001552
18.2333	0.001142
18.25	0.001863
18.2667	0.004928
18.2833	0.006617
18.3	0.005052
18.3167	0.002648
18.3333	0.000957
18.35	1.9e-05
18.3667	-0.00071
18.3833	0.000865
18.4	0.001853
18.4167	-0.001386
18.4333	-0.007051
18.45	-0.014934
18.4667	-0.021562
18.4833	-0.028525
18.5	-0.037288
18.5167	-0.045297
18.5333	-0.049383
18.55	-0.114297
18.5667	-0.564354
18.5833	-1.57687
18.6	-2.98775
18.6167	-4.38005
18.6333	-5.48877
18.65	-6.25257
18.6667	-6.6897
18.6833	-6.85783
18.7	-6.83559
18.7167	-6.67347
18.7333	-6.4212
18.75	-6.04894
18.7667	-5.59218
18.7833	-5.11963
18.8	-4.63288
18.8167	-4.16895
18.8333	-3.73231
18.85	-3.30715
18.8667	-2.92424
18.8833	-2.56325
18.9	-2.252
18.9167	-1.98094
18.9333	-1.73341
18.95	-1.52645
18.9667	-1.33473
18.9833	-1.19325
19	-1.07543
19.0167	-0.971582
19.0333	-0.870666
19.05	-0.790642
19.0667	-0.709069
19.0833	-0.638674
19.1	-0.583604
19.1167	-0.539084
19.1333	-0.488994
19.15	-0.459336
19.1667	-0.421849
19.1833	-0.38005
19.2	-0.349471
19.2167	-0.328898
19.2333	-0.311843
19.25	-0.291988
19.2667	-0.277284
19.2833	-0.243152
19.3	-0.208895
19.3167	-0.190003
19.3333	-0.179946
19.35	-0.174494
19.3667	-0.166039
19.3833	-0.155743
19.4	-0.144778
19.4167	-0.134273
19.4333	-0.12381
19.45	-0.114561
19.4667	-0.106191
19.4833	-0.097083
19.5	-0.085844
19.5167	-0.075569
19.5333	-0.066927
19.55	-0.056944
19.5667	-0.049139
19.5833	-0.038696
19.6	-0.028688
19.6167	-0.022418
19.6333	-0.020878
19.65	-0.021348
19.6667	-0.02073
19.6833	-0.016552
19.7	-0.010994
19.7167	-0.006497
19.7333	-0.002186
19.75	0.001622
19.7667	0.003964
19.7833	0.005721
19.8	0.004672
19.8167	0.003205
19.8333	0.002268
19.85	0.00457
19.8667	0.003605
19.8833	0.002347
19.9	0.002346
19.9167	0.002512
19.9333	0.002971
19.95	0.00497
19.9667	0.007681
19.9833	0.005702
20	0.005147
20.0167	0.003839
20.0333	0.001149
20.05	-0.001835
20.0667	-0.004444
20.0833	-0.00628
20.1	-0.008199
20.1167	-0.010537
20.1333	-0.011996
20.15	-0.012492
20.1667	-0.011857
20.1833	-0.010972
20.2	-0.010489
20.2167	-0.010139
20.2333	-0.009579
20.25	-0.008768
20.2667	-0.008209
20.2833	-0.008235
20.3	-0.008095
20.3167	-0.006872
20.3333	-0.005454
20.35	-0.002906
20.3667	1.9e-05
20.3833	0.002526
20.4	0.003399
20.4167	0.003142
20.4333	0.00307
20.45	0.003611
20.4667	0.005116
20.4833	0.005029
20.5	0.003603
20.5167	0.003307
20.5333	0.002215
20.55	0.002789
20.5667	0.006243
20.5833	0.006891
20.6	0.00733
20.6167	0.009067
20.6333	0.008836
20.65	0.005591
20.6667	0.005734
20.6833	0.006583
20.7	0.00584
20.7167	0.004344
20.7333	0.00243
20.75	0.001436
20.7667	0.00061
20.7833	-0.000344
20.8	-0.000929
20.8167	-0.001389
20.8333	-0.002938
20.85	-0.005617
20.8667	-0.007542
20.8833	-0.007751
20.9	-0.007626
20.9167	-0.007847
20.9333	-0.008529
20.95	-0.009546
20.9667	-0.010562
20.9833	-0.011118
21	-0.010963
21.0167	-0.009928
21.0333	-0.008976
21.05	-0.007354
21.0667	-0.004727
21.0833	-0.001682
21.1	0.000903
21.1167	0.002609
21.1333	0.003519
21.15	0.004494
21.1667	0.006438
21.1833	0.009135
21.2	0.011497
21.2167	0.01298
21.2333	0.013877
21.25	0.014104
21.2667	0.014489
21.2833	0.014137
21.3	0.015249
21.3167	0.015106
21.3333	0.011949
21.35	0.006279
21.3667	0.00107
21.3833	-0.001268
21.4	-0.004045
21.4167	-0.004269
21.4333	-0.008218
21.45	-0.018072
21.4667	-0.029139
21.4833	-0.03715
21.5	-0.045145
21.5167	-0.04734
21.5333	-0.05414
21.55	-0.099919
21.5667	-0.424246
21.5833	-1.13832
21.6	-2.05772
21.6167	-2.94805
21.6333	-3.67121
21.65	-4.20031
21.6667	-4.60235
21.6833	-4.94447
21.7	-5.29538
21.7167	-5.62561
21.7333	-5.84911
21.75	-5.88425
21.7667	-5.73287
21.7833	-5.45116
21.8	-5.08143
21.8167	-4.68646
21.8333	-4.26072
21.85	-3.84967
21.8667	-3.43431
21.8833	-3.05586
21.9	-2.72436
21.9167	-2.42882
21.9333	-2.17292
21.95	-1.93675
21.9667	-1.72649
21.9833	-1.53716
22	-1.37831
22.0167	-1.22703
22.0333	-1.10259
22.05	-0.99611
22.0667	-0.901354
22.0833	-0.816939
22.1	-0.750191
22.1167	-0.706873
22.1333	-0.651455
22.15	-0.613036
22.1667	-0.566452
22.1833	-0.525395
22.2	-0.499536
22.2167	-0.474226
22.2333	-0.455881
22.25	-0.420161
22.2667	-0.406129
22.2833	-0.371288
22.3	-0.329623
22.3167	-0.311948
22.3333	-0.291187
22.35	-0.278091
22.3667	-0.252351
22.3833	-0.193034
22.4	-0.145564
22.4167	-0.121416
22.4333	-0.118327
22.45	-0.119025
22.4667	-0.119003
22.4833	-0.116972
22.5	-0.108158
22.5167	-0.097251
22.5333	-0.089693
22.55	-0.085736
22.5667	-0.080007
22.5833	-0.069693
22.6	-0.0603
22.6167	-0.052833
22.6333	-0.047208
22.65	-0.042881
22.6667	-0.038638
22.6833	-0.034475
22.7	-0.029607
22.7167	-0.023942
22.7333	-0.018822
22.75	-0.015126
22.7667	-0.01256
22.7833	-0.011962
22.8	-0.011363
22.8167	-0.011148
22.8333	-0.012139
22.85	-0.013256
22.8667	-0.013744
22.8833	-0.014317
22.9	-0.015266
22.9167	-0.016508
22.9333	-0.016006
22.95	-0.016112
22.9667	-0.017557
22.9833	-0.019714
23	-0.022164
23.0167	-0.0234
23.0333	-0.023547
23.05	-0.023215
23.0667	-0.022804
23.0833	-0.0221
23.1	-0.022318
23.1167	-0.021404
23.1333	-0.020617
23.15	-0.019411
23.1667	-0.017427
23.1833	-0.016298
23.2	-0.014247
23.2167	-0.013495
23.2333	-0.013495
23.25	-0.012952
23.2667	-0.010483
23.2833	-0.007983
23.3	-0.004597
23.3167	-0.000835
23.3333	0.002174
23.35	0.004554
23.3667	0.00593
23.3833	0.005715
23.4	0.004977
23.4167	0.005556
23.4333	0.005842
23.45	0.0073
23.4667	0.009135
23.4833	0.011221
23.5	0.013432
23.5167	0.016846
23.5333	0.02089
23.55	0.024516
23.5667	0.027431
23.5833	0.029172
23.6	0.029868
23.6167	0.032112
23.6333	0.035529
23.65	0.038825
23.6667	0.043233
23.6833	0.047474
23.7	0.050375
23.7167	0.054741
23.7333	0.060489
23.75	0.063515
23.7667	0.066081
23.7833	0.064068
23.8	0.061344
23.8167	0.061383
23.8333	0.06293
23.85	0.065523
23.8667	0.053211
23.8833	0.034419
23.9	0.018079
23.9167	-0.001568
23.9333	-0.020713
23.95	-0.033536
23.9667	-0.036436
23.9833	-0.030334
24	-0.019012
24.0167	-0.016201
24.0333	-0.013139
24.05	-0.000866
24.0667	0.01597
24.0833	0.033561
24.1	0.037921
24.1167	-0.015088
24.1333	-0.057853
24.15	-0.053308
24.1667	-0.038882
24.1833	-0.030401
24.2	-0.015682
24.2167	-0.023195
24.2333	-0.075906
24.25	-0.111794
24.2667	-0.100203
24.2833	-0.084384
24.3	-0.0707
24.3167	-0.055132
24.3333	-0.042955
24.35	-0.037995
24.3667	-0.031434
24.3833	-0.019473
24.4	-0.008934
24.4167	-0.000699
24.4333	0.006197
24.45	0.003463
24.4667	0.001357
24.4833	0.036455
24.5	0.073432
24.5167	0.012228
24.5333	-0.080963
24.55	-0.2218
24.5667	-0.347188
24.5833	-0.487103
24.6	-0.661069
24.6167	-0.852302
24.6333	-1.06234
24.65	-1.25516
24.6667	-1.46331
24.6833	-1.68243
24.7	-1.97661
24.7167	-2.17971
24.7333	-2.22888
24.75	-2.14144
24.7667	-1.95426
24.7833	-1.79744
24.8	-1.67709
24.8167	-1.56482
24.8333	-1.4828
24.85	-1.32511
24.8667	-1.1016
24.8833	-0.957464
24.9	-0.799224
24.9167	-0.686159
24.9333	-0.628193
24.95	-0.555958
24.9667	-0.503654
24.9833	-0.438246
25	-0.383639
25.0167	-0.427423
25.0333	-0.422891
25.05	-0.34869
25.0667	-0.288388
25.0833	-0.234176
25.1	-0.174941
25.1167	-0.147148
25.1333	-0.139243
25.15	-0.155118
25.1667	-0.169445
25.1833	-0.179624
25.2	-0.184597
25.2167	-0.186096
25.2333	-0.19668
25.25	-0.209692
25.2667	-0.214247
25.2833	-0.212899
25.3	-0.217251
25.3167	-0.24809
25.3333	-0.291281
25.35	-0.227163
25.3667	-0.116908
25.3833	-0.017914
25.4	0.054158
25.4167	0.062465
25.4333	0.046926
25.45	0.041627
25.4667	0.039217
25.4833	0.039152
25.5	0.044738
25.5167	0.053172
25.5333	0.060727
25.55	0.061231
25.5667	0.065053
25.5833	0.071303
25.6	0.075418
25.6167	0.07924
25.6333	0.086411
25.65	0.09622
25.6667	0.103205
25.6833	0.104082
25.7	0.098135
25.7167	0.097504
25.7333	0.0746
25.75	0.009326
25.7667	-0.025678
25.7833	-0.02299
25.8	0.023544
25.8167	0.064927
25.8333	0.057577
25.85	0.0344
25.8667	0.011223
25.8833	-0.015764
25.9	-0.050004
25.9167	-0.108296
25.9333	-0.157376
25.95	-0.1792
25.9667	-0.192944
25.9833	-0.194881
26	-0.193553
26.0167	-0.186069
26.0333	-0.176278
26.05	-0.170339
26.0667	-0.16913
26.0833	-0.16093
26.1	-0.150344
26.1167	-0.140092
26.1333	-0.131178
26.15	-0.125409
26.1667	-0.118341
26.1833	-0.109265
26.2	-0.102156
26.2167	-0.095675
26.2333	-0.087352
26.25	-0.080117
26.2667	-0.073609
26.2833	-0.067849
26.3	-0.061629
26.3167	-0.055953
26.3333	-0.05011
26.35	-0.045858
26.3667	-0.041606
26.3833	-0.037626
26.4	-0.03316
26.4167	-0.026769
26.4333	-0.020712
26.45	-0.016288
26.4667	-0.011027
26.4833	-0.003337
26.5	0.003258
26.5167	0.011903
26.5333	0.019626
26.55	0.026764
26.5667	0.032561
26.5833	0.039992
26.6	0.046543
26.6167	0.051314
26.6333	0.049973
26.65	0.046328
26.6667	0.036487
26.6833	0.013333
26.7	-0.000653
26.7167	-0.003502
26.7333	-0.006066
26.75	-0.008929
26.7667	-0.016815
26.7833	-0.019509
26.8	-0.016426
26.8167	-0.01058
26.8333	-0.00197
26.85	0.004952
26.8667	0.01388
26.8833	0.020505
26.9	0.029265
26.9167	0.042337
26.9333	0.055577
26.95	0.070743
26.9667	0.075329
26.9833	0.076591
27	0.072452
27.0167	0.06622
27.0333	0.058857
27.05	0.052541
27.0667	0.047649
27.0833	0.040245
27.1	0.029551
27.1167	0.017399
27.1333	0.009936
27.15	0.007371
27.1667	0.006272
27.1833	0.004838
27.2	-0.002206
27.2167	-0.008842
27.2333	-0.014193
27.25	-0.015609
27.2667	-0.015015
27.2833	-0.020282
27.3	-0.028564
27.3167	-0.031696
27.3333	-0.038877
27.35	-0.049235
27.3667	-0.055071
27.3833	-0.052868
27.4	-0.053136
27.4167	-0.055414
27.4333	-0.059407
27.45	-0.066586
27.4667	-0.064755
27.4833	-0.056476
27.5	-0.061594
27.5167	-0.062819
27.5333	-0.0339
27.55	-0.025997
27.5667	-0.137086
27.5833	-0.285504
27.6	-0.40118
27.6167	-0.479469
27.6333	-0.502617
27.65	-0.514838
27.6667	-0.541586
27.6833	-0.538068
27.7	-0.487759
27.7167	-0.44687
27.7333	-0.4324
27.75	-0.357346
27.7667	-0.278441
27.7833	-0.202216
27.8	-0.111175
27.8167	-0.091071
27.8333	-0.092697
27.85	-0.099054
27.8667	-0.115459
27.8833	-0.126547
27.9	-0.137384
27.9167	-0.144583
27.9333	-0.149634
27.95	-0.15322
27.9667	-0.14257
27.9833	-0.114922
28	-0.052691
28.0167	-0.007668
28.0333	0.006959
28.05	-0.008285
28.0667	-0.022674
28.0833	-0.031327
28.1	-0.03663
28.1167	-0.044153
28.1333	-0.049582
28.15	-0.053545
28.1667	-0.051756
28.1833	-0.049365
28.2	-0.044379
28.2167	-0.04069
28.2333	-0.034071
28.25	-0.028373
28.2667	-0.021879
28.2833	-0.01614
28.3	-0.011353
28.3167	-0.005896
28.3333	-0.00069
28.35	0.005102
28.3667	0.012903
28.3833	0.02016
28.4	0.025602
28.4167	0.028098
28.4333	0.0303
28.45	0.033088
28.4667	0.034787
28.4833	0.034477
28.5	0.033414
28.5167	0.03175
28.5333	0.030125
28.55	0.028625
28.5667	0.026624
28.5833	0.02391
28.6	0.019355
28.6167	0.016222
28.6333	0.012755
28.65	0.005828
28.6667	-0.002438
28.6833	-0.007229
28.7	-0.013736
28.7167	-0.020244
28.7333	-0.02784
28.75	-0.033594
28.7667	-0.028534
28.7833	-0.023725
28.8	-0.01967
28.8167	-0.014861
28.8333	-0.010554
28.85	-0.004489
28.8667	0.000529
28.8833	-0.002194
28.9	-0.005895
28.9167	-0.010893
28.9333	-0.017273
28.95	-0.023904
28.9667	-0.029614
28.9833	-0.034613
29	-0.023695
29.0167	-0.008255
29.0333	0.006977
29.05	0.021413
29.0667	0.035765
29.0833	0.050033
29.1	0.064134
29.1167	0.065064
29.1333	0.060325
29.15	0.054958
29.1667	0.050218
29.1833	0.046861
29.2	0.041326
29.2167	0.034494
29.2333	0.032945
29.25	0.041558
29.2667	0.032796
29.2833	-0.018337
29.3	-0.08404
29.3167	-0.113025
29.3333	-0.028631
29.35	0.079396
29.3667	0.09519
29.3833	0.062334
29.4	0.050454
29.4167	0.054149
29.4333	0.059769
29.45	0.066311
29.4667	0.072222
29.4833	0.069434
29.5	0.061916
29.5167	0.05444
29.5333	0.050019
29.55	0.046855
29.5667	0.04457
29.5833	0.041132
29.6	0.039899
29.6167	0.039922
29.6333	0.03894
29.65	0.0362
29.6667	0.032915
29.6833	0.029211
29.7	0.024964
29.7167	0.030397
29.7333	0.036959
29.75	0.045279
29.7667	0.055232
29.7833	0.066734
29.8	0.078905
29.8167	0.090072
29.8333	0.097548
29.85	0.103257
29.8667	0.106454
29.8833	0.107976
29.9	0.11021
29.9167	0.114412
29.9333	0.121544
29.95	0.123973
29.9667	0.125007
29.9833	0.125747
30	0.123599
30.0167	0.121911
30.0333	0.119679
30.05	0.116735
30.0667	0.111865
30.0833	0.107214
30.1	0.103316
30.1167	0.100549
30.1333	0.097949
30.15	0.094889
30.1667	0.090489
30.1833	0.086853
30.2	0.085101
30.2167	0.0836
30.2333	0.080592
30.25	0.077207
30.2667	0.074367
30.2833	0.072657
30.3	0.071135
30.3167	0.069812
30.3333	0.067234
30.35	0.066414
30.3667	0.073005
30.3833	0.068291
30.4	0.06789
30.4167	0.062326
30.4333	-0.014023
30.45	-0.090581
30.4667	-0.170196
30.4833	-0.220293
30.5	-0.235515
30.5167	-0.25262
30.5333	-0.31976
30.55	-0.405448
30.5667	-0.420127
30.5833	-0.315399
30.6	-0.22432
30.6167	-0.208478
30.6333	-0.185435
30.65	-0.17022
30.6667	-0.153513
30.6833	-0.132291
30.7	-0.110525
30.7167	-0.092611
30.7333	-0.070342
30.75	-0.047027
30.7667	-0.032755
30.7833	-0.034716
30.8	-0.033881
30.8167	-0.024631
30.8333	-0.027858
30.85	-0.043896
30.8667	-0.051645
30.8833	-0.030253
30.9	0.031197
30.9167	0.062956
30.9333	0.042506
30.95	-0.013742
30.9667	-0.069026
30.9833	-0.135908
31	-0.160628
31.0167	-0.177055
31.0333	-0.195111
31.05	-0.198011
31.0667	-0.195091
31.0833	-0.195604
31.1	-0.193395
31.1167	-0.186414
31.1333	-0.17911
31.15	-0.17786
31.1667	-0.174769
31.1833	-0.16523
31.2	-0.152216
31.2167	-0.134764
31.2333	-0.124638
31.25	-0.109491
31.2667	-0.088724
31.2833	-0.068249
31.3	-0.041662
31.3167	-0.020309
31.3333	-0.007287
31.35	0.005986
31.3667	0.023642
31.3833	0.03861
31.4	0.046125
31.4167	0.051296
31.4333	0.061324
31.45	0.060424
31.4667	0.002625
31.4833	-0.087202
31.5	-0.054841
31.5167	0.062705
31.5333	0.122683
31.55	0.146779
31.5667	0.143243
31.5833	0.133427
31.6	0.124782
31.6167	0.110861
31.6333	0.097527
31.65	0.081974
31.6667	0.061649
31.6833	0.043207
31.7	0.029831
31.7167	0.020559
31.7333	0.014222
31.75	-0.012205
31.7667	-0.04642
31.7833	-0.057147
31.8	-0.007081
31.8167	0.037835
31.8333	0.045697
31.85	0.030454
31.8667	0.017599
31.8833	0.009642
31.9	0.003862
31.9167	0.000469
31.9333	-0.004809
31.95	-0.012849
31.9667	-0.016628
31.9833	-0.01928
32	-0.019879
32.0167	-0.016711
32.0333	-0.008351
32.05	-0.004471
32.0667	-0.002056
32.0833	0.001961
32.1	0.006356
32.1167	0.011755
32.1333	0.02289
32.15	0.026615
32.1667	0.026111
32.1833	0.026988
32.2	0.023159
32.2167	0.020039
32.2333	0.017882
32.25	0.018028
32.2667	0.017043
32.2833	0.01518
32.3	0.012729
32.3167	0.010154
32.3333	0.008989
32.35	0.011223
32.3667	0.013288
32.3833	0.014433
32.4	0.014154
32.4167	0.013708
32.4333	0.011085
32.45	0.011136
32.4667	0.011254
32.4833	0.011623
32.5	0.012452
32.5167	0.013407
32.5333	0.013148
32.55	0.012973
32.5667	0.011207
32.5833	0.010047
32.6	0.006667
32.6167	0.002031
32.6333	-0.0034
32.65	-0.008455
32.6667	-0.011626
32.6833	-0.013729
32.7	-0.014553
32.7167	-0.017846
32.7333	-0.02047
32.75	-0.023345
32.7667	-0.02534
32.7833	-0.025871
32.8	-0.026284
32.8167	-0.02643
32.8333	-0.026745
32.85	-0.025803
32.8667	-0.024191
32.8833	-0.023249
32.9	-0.024233
32.9167	-0.025971
32.9333	-0.027816
32.95	-0.025139
32.9667	-0.022086
32.9833	-0.018236
33	-0.01221
33.0167	-0.011417
33.0333	-0.007503
33.05	-0.002403
33.0667	0.002864
33.0833	0.005829
33.1	0.009464
33.1167	0.01628
33.1333	0.018952
33.15	0.022544
33.1667	0.021766
33.1833	0.018937
33.2	0.016149
33.2167	0.01085
33.2333	0.006806
33.25	0.00494
33.2667	0.002739
33.2833	0.001083
33.3	-0.000292
33.3167	-0.003634
33.3333	-0.006977
33.35	-0.009733
33.3667	-0.009266
33.3833	-0.007877
[truncated: 1,449 more rows]
