# Supplementary material for: Structural insights into MIC2 recognition by MIC2-associated protein in Toxoplasma gondii
Source: Commun Biol. 2023 Aug 31;6:895. doi: 10.1038/s42003-023-05277-0 (PMC10471735; doi:10.1038/s42003-023-05277-0)
Supplement: Supplementary file 5 — Supplementary Data 2 [file 42003_2023_5277_MOESM5_ESM.xlsx]

## Sheet: Sheet1
TSR6 alone		TSR6-MAP
chemical shift (ppm)	Intensity	Chemical shift (ppm)	intensity
-49.8762	800.443	-49.8762	3494.78
-49.8811	331.252	-49.8811	3504.05
-49.886	-79.2773	-49.886	3421.53
-49.8909	-396.352	-49.8909	3169.37
-49.8959	-617.158	-49.8959	2686.64
-49.9008	-751.32	-49.9008	1989.56
-49.9057	-793.389	-49.9057	1190.23
-49.9106	-720.176	-49.9106	455.568
-49.9155	-515.754	-49.9155	-62.2051
-49.9204	-200.238	-49.9204	-282.693
-49.9253	170.689	-49.9253	-214.965
-49.9303	527.775	-49.9303	56.4961
-49.9352	798.549	-49.9352	401.799
-49.9401	917.703	-49.9401	691.439
-49.945	859.82	-49.945	844.074
-49.9499	660.988	-49.9499	846.016
-49.9548	390.307	-49.9548	734.461
-49.9597	97.5312	-49.9597	563.482
-49.9646	-209.785	-49.9646	373.604
-49.9696	-547.104	-49.9696	176.625
-49.9745	-918.627	-49.9745	-48.2441
-49.9794	-1297.17	-49.9794	-351.965
-49.9843	-1636.76	-49.9843	-789.203
-49.9892	-1913.48	-49.9892	-1356.75
-49.9941	-2142.7	-49.9941	-1947.45
-49.999	-2341.73	-49.999	-2391.84
-50.004	-2496.39	-50.004	-2567.23
-50.0089	-2584.79	-50.0089	-2467.96
-50.0138	-2619.4	-50.0138	-2175
-50.0187	-2645.21	-50.0187	-1776.41
-50.0236	-2697.83	-50.0236	-1325.63
-50.0285	-2772.3	-50.0285	-860.139
-50.0334	-2820.99	-50.0334	-434.336
-50.0384	-2765.92	-50.0384	-118.021
-50.0433	-2525.45	-50.0433	32.8027
-50.0482	-2057.57	-50.0482	-1.18555
-50.0531	-1391.06	-50.0531	-187.234
-50.058	-614.229	-50.058	-425.068
-50.0629	175.004	-50.0629	-560.939
-50.0678	917.262	-50.0678	-444.787
-50.0727	1594.18	-50.0727	15.4062
-50.0777	2200.25	-50.0777	832.814
-50.0826	2730.58	-50.0826	1936.09
-50.0875	3194.96	-50.0875	3177.66
-50.0924	3629.39	-50.0924	4374.84
-50.0973	4077.02	-50.0973	5369.92
-50.1022	4561.18	-50.1022	6068.18
-50.1071	5085.59	-50.1071	6429.52
-50.1121	5644.62	-50.1121	6440.98
-50.117	6215.78	-50.117	6116.22
-50.1219	6749.48	-50.1219	5517.51
-50.1268	7183.21	-50.1268	4765.11
-50.1317	7476.02	-50.1317	4017.25
-50.1366	7628.38	-50.1366	3420.66
-50.1415	7669.17	-50.1415	3057.92
-50.1465	7632.22	-50.1465	2930.47
-50.1514	7543.97	-50.1514	2985.9
-50.1563	7419.96	-50.1563	3162.29
-50.1612	7267.25	-50.1612	3414.06
-50.1661	7094.01	-50.1661	3710.13
-50.171	6913.56	-50.171	4028.85
-50.1759	6724.3	-50.1759	4359.14
-50.1808	6485.23	-50.1808	4686.75
-50.1858	6135.54	-50.1858	4968.25
-50.1907	5653.95	-50.1907	5130.79
-50.1956	5089.22	-50.1956	5113.82
-50.2005	4530.09	-50.2005	4915.17
-50.2054	4064.73	-50.2054	4590.18
-50.2103	3767.7	-50.2103	4206.38
-50.2152	3688.32	-50.2152	3798.8
-50.2202	3814.76	-50.2202	3344.53
-50.2251	4041.14	-50.2251	2760.38
-50.23	4190.27	-50.23	1952.22
-50.2349	4100.81	-50.2349	913.32
-50.2398	3711.12	-50.2398	-216.613
-50.2447	3070.69	-50.2447	-1213.93
-50.2496	2289.71	-50.2496	-1915.17
-50.2546	1486.89	-50.2546	-2317.96
-50.2595	769.719	-50.2595	-2554.78
-50.2644	235.578	-50.2644	-2777.17
-50.2693	-26.6582	-50.2693	-3057.44
-50.2742	52.0039	-50.2742	-3364.05
-50.2791	480.189	-50.2791	-3590.34
-50.284	1152.2	-50.284	-3610.59
-50.2889	1847.73	-50.2889	-3353.41
-50.2939	2315.89	-50.2939	-2851.31
-50.2988	2385.63	-50.2988	-2226.46
-50.3037	2031.76	-50.3037	-1635.74
-50.3086	1366.52	-50.3086	-1219.62
-50.3135	567.99	-50.3135	-1065.1
-50.3184	-198.785	-50.3184	-1177.69
-50.3233	-811.127	-50.3233	-1477.29
-50.3283	-1178.51	-50.3283	-1844.69
-50.3332	-1234.67	-50.3332	-2192.55
-50.3381	-946.467	-50.3381	-2487.25
-50.343	-335.393	-50.343	-2713.05
-50.3479	516.518	-50.3479	-2845.23
-50.3528	1495.62	-50.3528	-2858.39
-50.3577	2485.91	-50.3577	-2751.48
-50.3627	3382.28	-50.3627	-2572.43
-50.3676	4107.77	-50.3676	-2406.15
-50.3725	4619.3	-50.3725	-2311.29
-50.3774	4885.26	-50.3774	-2263.27
-50.3823	4874.36	-50.3823	-2163
-50.3872	4584.49	-50.3872	-1893.76
-50.3921	4079.84	-50.3921	-1375.13
-50.397	3488.3	-50.397	-589.332
-50.402	2954.92	-50.402	426.877
-50.4069	2587.63	-50.4069	1613.51
-50.4118	2425.24	-50.4118	2908.11
-50.4167	2440.99	-50.4167	4234.55
-50.4216	2579.53	-50.4216	5488.76
-50.4265	2800.77	-50.4265	6563.47
-50.4314	3094.1	-50.4314	7391.32
-50.4364	3456.75	-50.4364	7956.3
-50.4413	3867.46	-50.4413	8269.84
-50.4462	4281.74	-50.4462	8340.44
-50.4511	4657.37	-50.4511	8161.28
-50.456	4998.32	-50.456	7716.38
-50.4609	5364.33	-50.4609	6997.33
-50.4658	5806.54	-50.4658	6027.06
-50.4708	6288.73	-50.4708	4876.1
-50.4757	6687.28	-50.4757	3656.33
-50.4806	6854.08	-50.4806	2488.61
-50.4855	6675.37	-50.4855	1459.54
-50.4904	6117.83	-50.4904	595.832
-50.4953	5271.57	-50.4953	-124.096
-50.5002	4358.15	-50.5002	-725.014
-50.5051	3655.5	-50.5051	-1203.68
-50.5101	3359.28	-50.5101	-1555.57
-50.515	3490.55	-50.515	-1818.53
-50.5199	3921.69	-50.5199	-2060.15
-50.5248	4466.14	-50.5248	-2314.96
-50.5297	4942.73	-50.5297	-2536.47
-50.5346	5200.47	-50.5346	-2601.26
-50.5395	5150.3	-50.5395	-2368.96
-50.5445	4820.62	-50.5445	-1780.28
-50.5494	4372.8	-50.5494	-921.016
-50.5543	4009.7	-50.5543	9.11328
-50.5592	3835.62	-50.5592	774.838
-50.5641	3813.44	-50.5641	1170.75
-50.569	3844.98	-50.569	1096.7
-50.5739	3845.91	-50.5739	619.182
-50.5789	3749.94	-50.5789	-65.1777
-50.5838	3510.78	-50.5838	-750.566
-50.5887	3136.66	-50.5887	-1324.79
-50.5936	2706.86	-50.5936	-1780.48
-50.5985	2336.82	-50.5985	-2143.99
-50.6034	2120.22	-50.6034	-2409.43
-50.6083	2103.35	-50.6083	-2551.12
-50.6132	2304.78	-50.6132	-2575.71
-50.6182	2723.1	-50.6182	-2530.64
-50.6231	3303.23	-50.6231	-2462.71
-50.628	3917.26	-50.628	-2384.89
-50.6329	4401.69	-50.6329	-2275.31
-50.6378	4622.95	-50.6378	-2089.72
-50.6427	4524.14	-50.6427	-1788.66
-50.6476	4142.34	-50.6476	-1382.47
-50.6526	3608.1	-50.6526	-950.086
-50.6575	3111.5	-50.6575	-594.467
-50.6624	2818.85	-50.6624	-371.775
-50.6673	2778.59	-50.6673	-259.371
-50.6722	2895.78	-50.6722	-181.156
-50.6771	3011.68	-50.6771	-53.3984
-50.682	3013	-50.682	183.037
-50.687	2865.3	-50.687	538.822
-50.6919	2572.76	-50.6919	960.086
-50.6968	2145.26	-50.6968	1348.24
-50.7017	1600.57	-50.7017	1611.84
-50.7066	973.709	-50.7066	1702.74
-50.7115	325.164	-50.7115	1620.66
-50.7164	-255.33	-50.7164	1399.41
-50.7213	-669.385	-50.7213	1087.48
-50.7263	-854.352	-50.7263	750.473
-50.7312	-820.699	-50.7312	488.365
-50.7361	-658.172	-50.7361	414.223
-50.741	-502.77	-50.741	591.264
-50.7459	-464.705	-50.7459	988.861
-50.7508	-560.611	-50.7508	1497.14
-50.7557	-714.721	-50.7557	1986.19
-50.7607	-819.443	-50.7607	2368.25
-50.7656	-788.326	-50.7656	2628.87
-50.7705	-566.473	-50.7705	2809.32
-50.7754	-119.031	-50.7754	2957.36
-50.7803	569.768	-50.7803	3094.16
-50.7852	1488.55	-50.7852	3220.71
-50.7901	2586.4	-50.7901	3338.01
-50.7951	3753.96	-50.7951	3440.83
-50.8	4828.09	-50.8	3501.6
-50.8049	5652.81	-50.8049	3482.81
-50.8098	6155.9	-50.8098	3354.82
-50.8147	6362.23	-50.8147	3093.22
-50.8196	6344.79	-50.8196	2680.25
-50.8245	6179.51	-50.8245	2130.24
-50.8294	5938.48	-50.8294	1511.65
-50.8344	5692.18	-50.8344	921
-50.8393	5486.75	-50.8393	426.49
-50.8442	5330.73	-50.8442	43.877
-50.8491	5226.21	-50.8491	-247.406
-50.854	5193.92	-50.854	-473.891
-50.8589	5244.05	-50.8589	-641.955
-50.8638	5338.35	-50.8638	-737.764
-50.8688	5403.8	-50.8688	-752.145
-50.8737	5382.66	-50.8737	-698.854
-50.8786	5255.35	-50.8786	-600.898
-50.8835	5007.45	-50.8835	-453.719
-50.8884	4606.04	-50.8884	-209.904
-50.8933	4058.91	-50.8933	177.355
-50.8982	3477.54	-50.8982	694.213
-50.9032	3010.99	-50.9032	1272.52
-50.9081	2711.04	-50.9081	1859.83
-50.913	2495.49	-50.913	2461.49
-50.9179	2228.86	-50.9179	3105.7
-50.9228	1811.78	-50.9228	3782.17
-50.9277	1216.2	-50.9277	4428.28
-50.9326	479.355	-50.9326	4970.24
-50.9375	-324.486	-50.9375	5361.62
-50.9425	-1118.77	-50.9425	5583.17
-50.9474	-1850.46	-50.9474	5619.31
-50.9523	-2506.48	-50.9523	5440.52
-50.9572	-3110.42	-50.9572	5020.52
-50.9621	-3686.53	-50.9621	4386.81
-50.967	-4225.83	-50.967	3656.24
-50.9719	-4692.78	-50.9719	2997.45
-50.9769	-5052.04	-50.9769	2526.55
-50.9818	-5276.67	-50.9818	2232.96
-50.9867	-5336.61	-50.9867	2013.47
-50.9916	-5199.9	-50.9916	1765.76
-50.9965	-4861.31	-50.9965	1442.66
-51.0014	-4370.58	-51.0014	1042.17
-51.0063	-3814.74	-51.0063	575.504
-51.0113	-3256.26	-51.0113	51.0918
-51.0162	-2696.92	-51.0162	-517.732
-51.0211	-2105.29	-51.0211	-1097.59
-51.026	-1467.63	-51.026	-1639.21
-51.0309	-821.529	-51.0309	-2102.38
-51.0358	-258.783	-51.0358	-2472.95
-51.0407	115.902	-51.0407	-2755.09
-51.0456	249.922	-51.0456	-2959.72
-51.0506	170.863	-51.0506	-3104.87
-51.0555	-47.4922	-51.0555	-3209.65
-51.0604	-332.455	-51.0604	-3277.03
-51.0653	-622.439	-51.0653	-3299.52
-51.0702	-856.867	-51.0702	-3299.68
-51.0751	-983.816	-51.0751	-3356.38
-51.08	-999.928	-51.08	-3562.76
-51.085	-988.461	-51.085	-3938.6
-51.0899	-1082.53	-51.0899	-4386.86
-51.0948	-1356.99	-51.0948	-4752.61
-51.0997	-1761.96	-51.0997	-4930.88
-51.1046	-2177.08	-51.1046	-4899.77
-51.1095	-2516.87	-51.1095	-4657.99
-51.1144	-2769.79	-51.1144	-4185.85
-51.1194	-2959	-51.1194	-3497.66
-51.1243	-3097.96	-51.1243	-2698.86
-51.1292	-3178.58	-51.1292	-1952.95
-51.1341	-3180.43	-51.1341	-1396.78
-51.139	-3095.87	-51.139	-1093.38
-51.1439	-2959.15	-51.1439	-1040.43
-51.1488	-2846.05	-51.1488	-1199.61
-51.1537	-2841.31	-51.1537	-1518.69
-51.1587	-2994.85	-51.1587	-1938.78
-51.1636	-3282.61	-51.1636	-2393.97
-51.1685	-3612.4	-51.1685	-2812.1
-51.1734	-3888.98	-51.1734	-3124.1
-51.1783	-4070.15	-51.1783	-3284.18
-51.1832	-4154.3	-51.1832	-3281.88
-51.1881	-4134.72	-51.1881	-3126.4
-51.1931	-3983.17	-51.1931	-2823.7
-51.198	-3668.42	-51.198	-2383.21
-51.2029	-3175.66	-51.2029	-1844.58
-51.2078	-2515.81	-51.2078	-1272.06
-51.2127	-1748.83	-51.2127	-712.221
-51.2176	-1005.14	-51.2176	-173.762
-51.2225	-446.926	-51.2225	365.346
-51.2275	-186.127	-51.2275	961.645
-51.2324	-242.064	-51.2324	1702.37
-51.2373	-559.135	-51.2373	2664.37
-51.2422	-1032.08	-51.2422	3862.14
-51.2471	-1521.77	-51.2471	5226.34
-51.252	-1902.67	-51.252	6620.88
-51.2569	-2130.51	-51.2569	7892.15
-51.2618	-2258.71	-51.2618	8929.48
-51.2668	-2383.29	-51.2668	9693.39
-51.2717	-2577.69	-51.2717	10193.6
-51.2766	-2880.21	-51.2766	10453.2
-51.2815	-3317.98	-51.2815	10496
-51.2864	-3913.59	-51.2864	10338.7
-51.2913	-4668.56	-51.2913	9978.85
-51.2962	-5548.19	-51.2962	9409.77
-51.3012	-6464.9	-51.3012	8656.36
-51.3061	-7262.84	-51.3061	7781.93
-51.311	-7755.53	-51.311	6865.64
-51.3159	-7842.08	-51.3159	5992.88
-51.3208	-7603.74	-51.3208	5260.21
-51.3257	-7259.01	-51.3257	4767.37
-51.3306	-7011.07	-51.3306	4589.5
-51.3356	-6935.21	-51.3356	4735.01
-51.3405	-6987.83	-51.3405	5117.12
-51.3454	-7092.67	-51.3454	5577.4
-51.3503	-7206.63	-51.3503	5953.49
-51.3552	-7315.81	-51.3552	6144.27
-51.3601	-7395.3	-51.3601	6139.33
-51.365	-7387.39	-51.365	6012.53
-51.3699	-7223.24	-51.3699	5893.31
-51.3749	-6880.89	-51.3749	5919.9
-51.3798	-6420.17	-51.3798	6175.14
-51.3847	-5933.62	-51.3847	6628.48
-51.3896	-5460.13	-51.3896	7126.18
-51.3945	-4964.28	-51.3945	7459.37
-51.3994	-4397.6	-51.3994	7489.86
-51.4043	-3769.01	-51.4043	7231.97
-51.4093	-3148.89	-51.4093	6808.07
-51.4142	-2605.04	-51.4142	6334.49
-51.4191	-2149.84	-51.4191	5851.25
-51.424	-1745.39	-51.424	5334.39
-51.4289	-1334.63	-51.4289	4759.53
-51.4338	-870.896	-51.4338	4154.17
-51.4387	-342.127	-51.4387	3590.2
-51.4437	219.883	-51.4437	3131.13
-51.4486	754.777	-51.4486	2784.88
-51.4535	1208.81	-51.4535	2497.19
-51.4584	1563.02	-51.4584	2192.03
-51.4633	1825.83	-51.4633	1834.43
-51.4682	2000.23	-51.4682	1473.88
-51.4731	2066.48	-51.4731	1238.9
-51.478	2001.49	-51.478	1270.61
-51.483	1806.05	-51.483	1617.29
-51.4879	1499.11	-51.4879	2180.34
-51.4928	1099.94	-51.4928	2785.11
-51.4977	640.539	-51.4977	3316.03
-51.5026	176.67	-51.5026	3784.98
-51.5075	-242.404	-51.5075	4291.51
-51.5124	-614.414	-51.5124	4936.14
-51.5174	-1005.28	-51.5174	5754.81
-51.5223	-1533.5	-51.5223	6708.96
-51.5272	-2295.9	-51.5272	7725.45
-51.5321	-3277.4	-51.5321	8748.62
-51.537	-4328.22	-51.537	9760.3
-51.5419	-5225.59	-51.5419	10753.2
-51.5468	-5759.69	-51.5468	11704.1
-51.5518	-5799.92	-51.5518	12586
-51.5567	-5339.93	-51.5567	13386.2
-51.5616	-4495.69	-51.5616	14089.9
-51.5665	-3445.89	-51.5665	14644.6
-51.5714	-2361.65	-51.5714	14957
-51.5763	-1364	-51.5763	14936.4
-51.5812	-514.654	-51.5812	14549.8
-51.5861	166.117	-51.5861	13847.3
-51.5911	677.236	-51.5911	12929.9
-51.596	1024.74	-51.596	11891.4
-51.6009	1219.39	-51.6009	10772.3
-51.6058	1286.09	-51.6058	9545.57
-51.6107	1270.03	-51.6107	8162.36
-51.6156	1226.03	-51.6156	6628.66
-51.6205	1215.55	-51.6205	5025.59
-51.6255	1310.11	-51.6255	3458.75
-51.6304	1577.35	-51.6304	2000.27
-51.6353	2066.56	-51.6353	661.293
-51.6402	2802.35	-51.6402	-591.355
-51.6451	3765.08	-51.6451	-1771.84
-51.65	4859.45	-51.65	-2823.47
-51.6549	5913.12	-51.6549	-3647.11
-51.6599	6732.83	-51.6599	-4190.04
-51.6648	7179.02	-51.6648	-4493.04
-51.6697	7198.43	-51.6697	-4636.04
-51.6746	6812.79	-51.6746	-4656.74
-51.6795	6114.28	-51.6795	-4540.44
-51.6844	5261.32	-51.6844	-4260.33
-51.6893	4414.25	-51.6893	-3800.82
-51.6942	3642.61	-51.6942	-3175.57
-51.6992	2917.99	-51.6992	-2456.91
-51.7041	2202.89	-51.7041	-1756.52
-51.709	1517.32	-51.709	-1142.26
-51.7139	916.154	-51.7139	-587.936
-51.7188	430.385	-51.7188	-23.918
-51.7237	41.1738	-51.7237	568.029
-51.7286	-291.125	-51.7286	1117.91
-51.7336	-563.162	-51.7336	1515.05
-51.7385	-701.104	-51.7385	1677.73
-51.7434	-608.381	-51.7434	1584.41
-51.7483	-241.898	-51.7483	1268.3
-51.7532	340.746	-51.7532	808.598
-51.7581	991.607	-51.7581	326.215
-51.763	1533.93	-51.763	-39.8457
-51.768	1841.87	-51.768	-187.721
-51.7729	1903.24	-51.7729	-107.828
-51.7778	1827.89	-51.7778	109.676
-51.7827	1785.89	-51.7827	325.586
-51.7876	1910.09	-51.7876	446.35
-51.7925	2226.43	-51.7925	506.461
-51.7974	2653.05	-51.7974	645.439
-51.8023	3053.62	-51.8023	990.562
-51.8073	3291.93	-51.8073	1573.24
-51.8122	3256.05	-51.8122	2343.04
-51.8171	2867.95	-51.8171	3221.1
-51.822	2102.59	-51.822	4127.37
-51.8269	1009.55	-51.8269	4976.62
-51.8318	-286.348	-51.8318	5669.39
-51.8367	-1621.46	-51.8367	6100.85
-51.8417	-2852.07	-51.8417	6189.77
-51.8466	-3897.32	-51.8466	5915.73
-51.8515	-4737.51	-51.8515	5347.48
-51.8564	-5368.44	-51.8564	4634.94
-51.8613	-5760.51	-51.8613	3944.09
-51.8662	-5878.68	-51.8662	3374.35
-51.8711	-5751.73	-51.8711	2929.47
-51.8761	-5512.49	-51.8761	2547.42
-51.881	-5349.75	-51.881	2139.82
-51.8859	-5412.99	-51.8859	1610.95
-51.8908	-5756.28	-51.8908	872.543
-51.8957	-6343.32	-51.8957	-116.969
-51.9006	-7084.06	-51.9006	-1301.12
-51.9055	-7862.37	-51.9055	-2525.02
-51.9104	-8535.47	-51.9104	-3624.33
-51.9154	-8938.52	-51.9154	-4532.38
-51.9203	-8942.32	-51.9203	-5301.52
-51.9252	-8544.56	-51.9252	-6033.78
-51.9301	-7897.31	-51.9301	-6796.94
-51.935	-7217.92	-51.935	-7592.49
-51.9399	-6653.49	-51.9399	-8374.1
-51.9448	-6225.83	-51.9448	-9066.77
-51.9498	-5902.44	-51.9498	-9573.49
-51.9547	-5693.3	-51.9547	-9802.74
-51.9596	-5652.62	-51.9596	-9721.96
-51.9645	-5794.46	-51.9645	-9379.89
-51.9694	-6038.38	-51.9694	-8861.92
-51.9743	-6253.99	-51.9743	-8230.01
-51.9792	-6337.09	-51.9792	-7516.19
-51.9842	-6238.2	-51.9842	-6754.01
-51.9891	-5954.75	-51.9891	-5977.3
-51.994	-5510.76	-51.994	-5173.88
-51.9989	-4933.33	-51.9989	-4265.07
-52.0038	-4252.37	-52.0038	-3165.93
-52.0087	-3517.31	-52.0087	-1879.07
-52.0136	-2789.08	-52.0136	-536.895
-52.0185	-2113.42	-52.0185	631.684
-52.0235	-1514.62	-52.0235	1389.46
-52.0284	-1001.42	-52.0284	1599.71
-52.0333	-556.113	-52.0333	1291.78
-52.0382	-124.854	-52.0382	637.088
-52.0431	360.791	-52.0431	-139.615
-52.048	935.672	-52.048	-848.035
-52.0529	1560.37	-52.0529	-1377.32
-52.0579	2129.47	-52.0579	-1694.32
-52.0628	2528.86	-52.0628	-1814.07
-52.0677	2694.1	-52.0677	-1772.04
-52.0726	2629.13	-52.0726	-1614.72
-52.0775	2386.4	-52.0775	-1402.34
-52.0824	2041.8	-52.0824	-1203.11
-52.0873	1679.39	-52.0873	-1067.46
-52.0923	1367.06	-52.0923	-1006.54
-52.0972	1130.84	-52.0972	-1012.9
-52.1021	948.742	-52.1021	-1098.38
-52.107	754.748	-52.107	-1283.45
-52.1119	454.189	-52.1119	-1551.78
-52.1168	-36.1895	-52.1168	-1835.16
-52.1217	-741.414	-52.1217	-2041.76
-52.1266	-1617.28	-52.1266	-2103.55
-52.1316	-2586.22	-52.1316	-2006.39
-52.1365	-3574.91	-52.1365	-1780.4
-52.1414	-4511.89	-52.1414	-1472.97
-52.1463	-5299.23	-52.1463	-1129.22
-52.1512	-5815.19	-52.1512	-777.783
-52.1561	-5969.22	-52.1561	-420.074
-52.161	-5753.21	-52.161	-31.2285
-52.166	-5238.45	-52.166	428.283
-52.1709	-4536.09	-52.1709	988.029
-52.1758	-3759.83	-52.1758	1620.01
-52.1807	-3005.85	-52.1807	2204.75
-52.1856	-2353.48	-52.1856	2572.43
-52.1905	-1873.12	-52.1905	2601.5
-52.1954	-1622.11	-52.1954	2289.75
-52.2004	-1642.21	-52.2004	1741.75
-52.2053	-1964.63	-52.2053	1087.96
-52.2102	-2589.78	-52.2102	404.773
-52.2151	-3455.13	-52.2151	-301.041
-52.22	-4447.08	-52.22	-1045.99
-52.2249	-5451.18	-52.2249	-1819.16
-52.2298	-6393.49	-52.2298	-2569.06
-52.2347	-7240.37	-52.2347	-3229.63
-52.2397	-7955.88	-52.2397	-3758.28
-52.2446	-8460.13	-52.2446	-4149.99
-52.2495	-8649.04	-52.2495	-4420.78
-52.2544	-8469.96	-52.2544	-4589.06
-52.2593	-7973.03	-52.2593	-4664.21
-52.2642	-7276.96	-52.2642	-4624.74
-52.2691	-6476.65	-52.2691	-4410.7
-52.2741	-5590.01	-52.2741	-3973.25
-52.279	-4590.37	-52.279	-3348.96
-52.2839	-3468.75	-52.2839	-2670.92
-52.2888	-2263.88	-52.2888	-2103.78
-52.2937	-1049.5	-52.2937	-1775.35
-52.2986	95.5273	-52.2986	-1747.75
-52.3035	1106.47	-52.3035	-2009.99
-52.3085	1918.71	-52.3085	-2475.86
-52.3134	2433.6	-52.3134	-3010.5
-52.3183	2529.94	-52.3183	-3494
-52.3232	2136.28	-52.3232	-3869.67
-52.3281	1290.33	-52.3281	-4132.5
-52.333	133.621	-52.333	-4283.87
-52.3379	-1144.72	-52.3379	-4309.11
-52.3428	-2382.04	-52.3428	-4199.85
-52.3478	-3495.35	-52.3478	-3980.85
-52.3527	-4478.52	-52.3527	-3699.59
-52.3576	-5349.15	-52.3576	-3397.29
-52.3625	-6099.06	-52.3625	-3096.1
-52.3674	-6698.16	-52.3674	-2812.04
-52.3723	-7134.18	-52.3723	-2574.74
-52.3772	-7417.97	-52.3772	-2417.24
-52.3822	-7538.9	-52.3822	-2337.4
-52.3871	-7438.97	-52.3871	-2281.66
-52.392	-7055.38	-52.392	-2180.02
-52.3969	-6399.62	-52.3969	-1992.41
-52.4018	-5600.14	-52.4018	-1727.15
-52.4067	-4860.64	-52.4067	-1439.35
-52.4116	-4348.95	-52.4116	-1197.8
-52.4166	-4094.87	-52.4166	-1016.68
-52.4215	-3984.12	-52.4215	-827.227
-52.4264	-3857.44	-52.4264	-537.4
-52.4313	-3618.64	-52.4313	-111.15
-52.4362	-3273.42	-52.4362	416.404
-52.4411	-2911.11	-52.4411	983.779
-52.446	-2643.01	-52.446	1541.23
-52.4509	-2517.52	-52.4509	2048.12
-52.4559	-2477.53	-52.4559	2458.22
-52.4608	-2389.51	-52.4608	2730.19
-52.4657	-2105.25	-52.4657	2862.49
-52.4706	-1522.93	-52.4706	2911.15
-52.4755	-645.723	-52.4755	2949.97
-52.4804	397.193	-52.4804	2999.54
-52.4853	1406.5	-52.4853	3014.14
-52.4903	2206.4	-52.4903	2947.3
-52.4952	2707.54	-52.4952	2795.57
-52.5001	2923.15	-52.5001	2573.73
-52.505	2955.32	-52.505	2306.54
-52.5099	2940.84	-52.5099	2049.43
-52.5148	2966.53	-52.5148	1865.04
-52.5197	3034.89	-52.5197	1783.54
-52.5247	3103.89	-52.5247	1803.07
-52.5296	3121.18	-52.5296	1891.71
-52.5345	3033.25	-52.5345	1962.45
-52.5394	2821.77	-52.5394	1889.88
-52.5443	2550.8	-52.5443	1601.56
-52.5492	2356.96	-52.5492	1143.78
-52.5541	2375.5	-52.5541	644.223
-52.559	2668.48	-52.559	233.029
-52.564	3211.03	-52.564	5.73047
-52.5689	3929.77	-52.5689	24.291
-52.5738	4747.11	-52.5738	308.797
-52.5787	5589.83	-52.5787	805.51
-52.5836	6369.95	-52.5836	1360.83
-52.5885	6994.42	-52.5885	1748.31
-52.5934	7423.61	-52.5934	1765.07
-52.5984	7706.8	-52.5984	1342.09
-52.6033	7929.89	-52.6033	580.982
-52.6082	8131.31	-52.6082	-309.457
-52.6131	8290.94	-52.6131	-1111.31
-52.618	8390.29	-52.618	-1648.47
-52.6229	8446.08	-52.6229	-1789.34
-52.6278	8471.75	-52.6278	-1461.54
-52.6328	8433.33	-52.6328	-699.334
-52.6377	8268.1	-52.6377	325.738
-52.6426	7937.22	-52.6426	1351.04
-52.6475	7447.63	-52.6475	2130.89
-52.6524	6837.7	-52.6524	2525.9
-52.6573	6161.33	-52.6573	2532.14
-52.6622	5482.14	-52.6622	2250.87
-52.6671	4865.53	-52.6671	1801.1
-52.6721	4356.16	-52.6721	1233.49
-52.677	3956.02	-52.677	524.955
-52.6819	3637.21	-52.6819	-360.348
-52.6868	3380.74	-52.6868	-1420.1
-52.6917	3197.36	-52.6917	-2601.84
-52.6966	3118.4	-52.6966	-3812.11
-52.7015	3178.48	-52.7015	-4939.95
-52.7065	3401.24	-52.7065	-5886.07
-52.7114	3788.89	-52.7114	-6585.03
-52.7163	4319.55	-52.7163	-7028.56
-52.7212	4944.33	-52.7212	-7285.27
-52.7261	5571.05	-52.7261	-7489.15
-52.731	6054.79	-52.731	-7781.68
-52.7359	6241.17	-52.7359	-8239.25
-52.7409	6060.62	-52.7409	-8852.48
-52.7458	5593.75	-52.7458	-9568.73
-52.7507	5031.81	-52.7507	-10331.8
-52.7556	4567.92	-52.7556	-11072.3
-52.7605	4320	-52.7605	-11685.6
-52.7654	4316.16	-52.7654	-12053
-52.7703	4504.58	-52.7703	-12099.6
-52.7752	4781.56	-52.7752	-11827.5
-52.7802	5044.87	-52.7802	-11296.6
-52.7851	5225.64	-52.7851	-10587.2
-52.79	5275.19	-52.79	-9782.31
-52.7949	5148.34	-52.7949	-8969.56
-52.7998	4815.44	-52.7998	-8228.91
-52.8047	4282.49	-52.8047	-7600.83
-52.8096	3583.7	-52.8096	-7072.54
-52.8146	2761.05	-52.8146	-6602.71
-52.8195	1863.85	-52.8195	-6149.44
-52.8244	960.883	-52.8244	-5675.87
-52.8293	141.312	-52.8293	-5155.21
-52.8342	-499.551	-52.8342	-4591.55
-52.8391	-881.346	-52.8391	-4028.49
-52.844	-958.605	-52.844	-3530.73
-52.849	-736.514	-52.849	-3175.38
-52.8539	-278.281	-52.8539	-3053.32
-52.8588	314.871	-52.8588	-3233.23
-52.8637	945.195	-52.8637	-3709.16
-52.8686	1540.83	-52.8686	-4391.12
-52.8735	2054.6	-52.8735	-5130.27
-52.8784	2473.68	-52.8784	-5756.83
-52.8833	2830.82	-52.8833	-6139.17
-52.8883	3166.76	-52.8883	-6236.05
-52.8932	3466.87	-52.8932	-6095.66
-52.8981	3650.89	-52.8981	-5806.71
-52.903	3623.12	-52.903	-5445.65
-52.9079	3320.59	-52.9079	-5056.49
-52.9128	2729.35	-52.9128	-4667.01
-52.9177	1890.4	-52.9177	-4306.46
-52.9227	909.527	-52.9227	-3992.62
-52.9276	-50.9512	-52.9276	-3706.85
-52.9325	-820.729	-52.9325	-3399
-52.9374	-1299.27	-52.9374	-3019.21
-52.9423	-1519.36	-52.9423	-2541.46
-52.9472	-1637.09	-52.9472	-1972.11
-52.9521	-1836.03	-52.9521	-1347.68
-52.9571	-2218.24	-52.9571	-709.525
-52.962	-2766.28	-52.962	-67.1934
-52.9669	-3381.73	-52.9669	602.047
-52.9718	-3946.36	-52.9718	1303.48
-52.9767	-4375.66	-52.9767	1974.04
-52.9816	-4666.07	-52.9816	2479.24
-52.9865	-4914.83	-52.9865	2672.58
-52.9914	-5269.83	-52.9914	2491.73
-52.9964	-5818.3	-52.9964	1999.68
-53.0013	-6502.5	-53.0013	1320.21
-53.0062	-7135.23	-53.0062	552.947
-53.0111	-7505	-53.0111	-247.258
-53.016	-7491.43	-53.016	-1046.45
-53.0209	-7105.05	-53.0209	-1811.26
-53.0258	-6449.04	-53.0258	-2514.69
-53.0308	-5668.95	-53.0308	-3157.56
-53.0357	-4922.71	-53.0357	-3763.63
-53.0406	-4355.33	-53.0406	-4331.22
-53.0455	-4060.9	-53.0455	-4792.2
-53.0504	-4034.38	-53.0504	-5042.91
-53.0553	-4151.89	-53.0553	-5023.23
-53.0602	-4221.45	-53.0602	-4739.85
-53.0652	-4080.82	-53.0652	-4213.69
-53.0701	-3666.25	-53.0701	-3449.27
-53.075	-3014.17	-53.075	-2477.69
-53.0799	-2229.54	-53.0799	-1407.04
-53.0848	-1454.93	-53.0848	-395.588
-53.0897	-837.328	-53.0897	426.59
-53.0946	-494.354	-53.0946	986.609
-53.0995	-494.961	-53.0995	1227.63
-53.1045	-846.533	-53.1045	1081.6
-53.1094	-1471.57	-53.1094	519.156
-53.1143	-2207.04	-53.1143	-384.639
-53.1192	-2868.1	-53.1192	-1467.89
-53.1241	-3337.4	-53.1241	-2565.86
-53.129	-3600.18	-53.129	-3577.67
-53.1339	-3707.8	-53.1339	-4471.81
-53.1389	-3717.51	-53.1389	-5229.65
-53.1438	-3661.65	-53.1438	-5779.88
-53.1487	-3567.84	-53.1487	-6011.53
-53.1536	-3490	-53.1536	-5862.37
-53.1585	-3505.38	-53.1585	-5376.16
-53.1634	-3695.59	-53.1634	-4676.49
-53.1683	-4126.76	-53.1683	-3900.42
-53.1733	-4810.15	-53.1733	-3140.22
-53.1782	-5658.49	-53.1782	-2428.05
-53.1831	-6492.74	-53.1831	-1773.46
-53.188	-7122.78	-53.188	-1193
-53.1929	-7452.15	-53.1929	-696.523
-53.1978	-7520.82	-53.1978	-285.713
-53.2027	-7452.14	-53.2027	14.2051
-53.2076	-7358.22	-53.2076	149.355
-53.2126	-7279.97	-53.2126	86.7559
-53.2175	-7189.77	-53.2175	-136.541
-53.2224	-7033.49	-53.2224	-422.07
-53.2273	-6769.64	-53.2273	-660.111
-53.2322	-6381.43	-53.2322	-774.447
-53.2371	-5868.47	-53.2371	-746.773
-53.242	-5216.87	-53.242	-612.848
-53.247	-4363.26	-53.247	-424.115
-53.2519	-3229.7	-53.2519	-208.486
-53.2568	-1828.28	-53.2568	23.1992
-53.2617	-306.717	-53.2617	237.178
-53.2666	1123.9	-53.2666	365.129
-53.2715	2293.16	-53.2715	333.289
-53.2764	3115.31	-53.2764	92.3418
-53.2814	3570.44	-53.2814	-369.627
-53.2863	3677.81	-53.2863	-1017.75
-53.2912	3489.69	-53.2912	-1762.93
-53.2961	3078.8	-53.2961	-2491.63
-53.301	2503.62	-53.301	-3139.48
-53.3059	1788.46	-53.3059	-3735.94
-53.3108	946.373	-53.3108	-4351.12
-53.3157	13.2324	-53.3157	-5000.38
-53.3207	-936.658	-53.3207	-5632.59
-53.3256	-1793.42	-53.3256	-6213.17
-53.3305	-2442.73	-53.3305	-6783.46
-53.3354	-2826.72	-53.3354	-7426.99
-53.3403	-2988.11	-53.3403	-8195.26
-53.3452	-3042.29	-53.3452	-9057.68
-53.3501	-3087.29	-53.3501	-9897
-53.3551	-3125.11	-53.3551	-10569.1
-53.36	-3061.98	-53.36	-11003.5
-53.3649	-2779.7	-53.3649	-11246.1
-53.3698	-2210.59	-53.3698	-11405.3
-53.3747	-1387.71	-53.3747	-11573.6
-53.3796	-463.197	-53.3796	-11788.5
-53.3845	339.098	-53.3845	-12017.1
-53.3895	823.166	-53.3895	-12166.5
-53.3944	905.482	-53.3944	-12146.7
-53.3993	648.949	-53.3993	-11948.9
-53.4042	239.23	-53.4042	-11643.7
-53.4091	-99.9746	-53.4091	-11298
-53.414	-212.932	-53.414	-10929
-53.4189	-71.6875	-53.4189	-10543.3
-53.4238	234.037	-53.4238	-10175
-53.4288	563.676	-53.4288	-9857.42
-53.4337	806.928	-53.4337	-9572.52
-53.4386	915.52	-53.4386	-9258.36
-53.4435	877.424	-53.4435	-8881.7
-53.4484	688.078	-53.4484	-8490.37
-53.4533	346.381	-53.4533	-8182.22
-53.4582	-138.52	-53.4582	-8023.08
-53.4632	-740.537	-53.4632	-8000.59
-53.4681	-1417.21	-53.4681	-8057.63
-53.473	-2117.81	-53.473	-8158.35
-53.4779	-2784.85	-53.4779	-8314.94
-53.4828	-3349.29	-53.4828	-8558.06
-53.4877	-3740.74	-53.4877	-8898.01
-53.4926	-3913.03	-53.4926	-9324.91
-53.4976	-3863.42	-53.4976	-9834.56
-53.5025	-3628.69	-53.5025	-10435.9
-53.5074	-3265.68	-53.5074	-11120.8
-53.5123	-2833.13	-53.5123	-11828.6
-53.5172	-2374.96	-53.5172	-12450.4
-53.5221	-1920.15	-53.5221	-12860.6
-53.527	-1516.74	-53.527	-12939
-53.5319	-1262.41	-53.5319	-12592.6
-53.5369	-1281.05	-53.5369	-11789.8
-53.5418	-1656.63	-53.5418	-10579.8
-53.5467	-2387.07	-53.5467	-9079.94
-53.5516	-3398.4	-53.5516	-7456.21
-53.5565	-4592.17	-53.5565	-5905.36
-53.5614	-5874.37	-53.5614	-4617.34
-53.5663	-7147.45	-53.5663	-3727.83
-53.5713	-8289.95	-53.5713	-3290.58
-53.5762	-9170.51	-53.5762	-3281.09
-53.5811	-9692.51	-53.5811	-3628.79
-53.586	-9813.82	-53.586	-4257.52
-53.5909	-9543.3	-53.5909	-5098.11
-53.5958	-8948.62	-53.5958	-6057.34
-53.6007	-8150.35	-53.6007	-6990.63
-53.6057	-7268.02	-53.6057	-7736.84
-53.6106	-6359.65	-53.6106	-8184.89
-53.6155	-5431.56	-53.6155	-8301.11
-53.6204	-4513.88	-53.6204	-8109.96
-53.6253	-3711.14	-53.6253	-7656.94
-53.6302	-3169.7	-53.6302	-6968.75
-53.6351	-2994.51	-53.6351	-6040.75
-53.64	-3196.27	-53.64	-4866.56
-53.645	-3711.17	-53.645	-3479.6
-53.6499	-4450.24	-53.6499	-1982.64
-53.6548	-5308.09	-53.6548	-542.207
-53.6597	-6143.72	-53.6597	671.648
-53.6646	-6803.1	-53.6646	1561.77
-53.6695	-7174.74	-53.6695	2140.14
-53.6744	-7218.49	-53.6744	2509.14
-53.6794	-6964.2	-53.6794	2796.8
-53.6843	-6507.38	-53.6843	3081.69
-53.6892	-5999.69	-53.6892	3358.21
-53.6941	-5617.61	-53.6941	3548.44
-53.699	-5507.78	-53.699	3546.54
-53.7039	-5720.04	-53.7039	3288.02
-53.7088	-6175.42	-53.7088	2801.55
-53.7138	-6721.85	-53.7138	2191
-53.7187	-7231.05	-53.7187	1562.15
-53.7236	-7644.89	-53.7236	962.119
-53.7285	-7955.22	-53.7285	373.785
-53.7334	-8152.98	-53.7334	-251.4
-53.7383	-8195.41	-53.7383	-959.551
-53.7432	-8027.68	-53.7432	-1767.51
-53.7481	-7634.32	-53.7481	-2639.4
-53.7531	-7062.71	-53.7531	-3484.89
-53.758	-6403.62	-53.758	-4186.81
-53.7629	-5764.54	-53.7629	-4647.91
-53.7678	-5245.16	-53.7678	-4835.88
-53.7727	-4899.2	-53.7727	-4793.34
-53.7776	-4711.1	-53.7776	-4608.57
-53.7825	-4603.83	-53.7825	-4382.13
-53.7875	-4442.94	-53.7875	-4216.12
-53.7924	-4049.09	-53.7924	-4204.25
-53.7973	-3262.87	-53.7973	-4387.99
-53.8022	-2029.37	-53.8022	-4706.86
-53.8071	-427.43	-53.8071	-5003.02
-53.812	1370.77	-53.812	-5088.55
-53.8169	3164.67	-53.8169	-4827.03
-53.8219	4786.93	-53.8219	-4169.32
-53.8268	6153.64	-53.8268	-3130.88
-53.8317	7272.62	-53.8317	-1764.32
-53.8366	8188.11	-53.8366	-160.631
-53.8415	8904.75	-53.8415	1556.51
-53.8464	9375.62	-53.8464	3264.08
-53.8513	9568	-53.8513	4860.02
-53.8562	9513.21	-53.8562	6247.67
-53.8612	9272.04	-53.8612	7319
-53.8661	8865.99	-53.8661	7976.88
-53.871	8265.72	-53.871	8197.69
-53.8759	7444.85	-53.8759	8069.48
-53.8808	6432.54	-53.8808	7742.49
-53.8857	5316	-53.8857	7334.75
-53.8906	4205.14	-53.8906	6880.76
-53.8956	3201.49	-53.8956	6344.29
-53.9005	2390.66	-53.9005	5668.05
-53.9054	1834.41	-53.9054	4828.98
-53.9103	1551.82	-53.9103	3865.31
-53.9152	1519.91	-53.9152	2860.97
-53.9201	1696.35	-53.9201	1893.05
-53.925	2021.31	-53.925	975.301
-53.93	2395.59	-53.93	59.3633
-53.9349	2692.33	-53.9349	-905.229
-53.9398	2813.07	-53.9398	-1923.58
-53.9447	2725.46	-53.9447	-2949.87
-53.9496	2458.67	-53.9496	-3896.84
-53.9545	2094.34	-53.9545	-4653.72
-53.9594	1758.34	-53.9594	-5124.01
-53.9643	1587.26	-53.9643	-5263.46
-53.9693	1680.75	-53.9693	-5092.6
-53.9742	2068.37	-53.9742	-4684.69
-53.9791	2707.05	-53.9791	-4136.12
-53.984	3511.11	-53.984	-3529.25
-53.9889	4382.8	-53.9889	-2913.28
-53.9938	5218.06	-53.9938	-2321.15
-53.9987	5912.26	-53.9987	-1797.28
-54.0037	6393.4	-54.0037	-1400.72
-54.0086	6664.04	-54.0086	-1189.06
-54.0135	6812.11	-54.0135	-1192.52
-54.0184	6967.16	-54.0184	-1384.77
-54.0233	7226.05	-54.0233	-1683.3
-54.0282	7614.15	-54.0282	-1982.28
-54.0331	8109.78	-54.0331	-2178.22
-54.0381	8694.35	-54.0381	-2188.94
-54.043	9378.6	-54.043	-1978.09
-54.0479	10185.1	-54.0479	-1563.77
-54.0528	11108.9	-54.0528	-1008.32
-54.0577	12105.4	-54.0577	-401.406
-54.0626	13107.7	-54.0626	152.875
-54.0675	14026.5	-54.0675	534.428
-54.0724	14739	-54.0724	613.742
-54.0774	15120.2	-54.0774	303.15
-54.0823	15101.1	-54.0823	-367.928
-54.0872	14686.5	-54.0872	-1224.17
-54.0921	13929.3	-54.0921	-2005.33
-54.097	12917.7	-54.097	-2489.09
-54.1019	11791.1	-54.1019	-2596.06
-54.1068	10727.9	-54.1068	-2401.35
-54.1118	9876.44	-54.1118	-2049.17
-54.1167	9297.73	-54.1167	-1658.46
-54.1216	8973.37	-54.1216	-1293.74
-54.1265	8846.53	-54.1265	-977.023
-54.1314	8841.14	-54.1314	-686.631
-54.1363	8855.13	-54.1363	-349.246
-54.1412	8772.47	-54.1412	128.059
-54.1462	8503.43	-54.1462	787.029
-54.1511	8012.48	-54.1511	1572.72
-54.156	7317.63	-54.156	2352.88
-54.1609	6481.94	-54.1609	2985.51
-54.1658	5604.01	-54.1658	3393.7
-54.1707	4793.97	-54.1707	3583.6
-54.1756	4144.61	-54.1756	3588.82
-54.1805	3716.66	-54.1805	3429.13
-54.1855	3529.08	-54.1855	3125.91
-54.1904	3543.35	-54.1904	2708.49
-54.1953	3657.78	-54.1953	2183.58
-54.2002	3731.49	-54.2002	1513.49
-54.2051	3635.58	-54.2051	630.645
-54.21	3302.63	-54.21	-520
-54.2149	2741.02	-54.2149	-1921.27
-54.2199	2016.58	-54.2199	-3434.29
-54.2248	1222.74	-54.2248	-4803.84
-54.2297	457.268	-54.2297	-5738.8
-54.2346	-175.523	-54.2346	-6033.39
-54.2395	-555.082	-54.2395	-5662.33
-54.2444	-568.043	-54.2444	-4787.96
-54.2493	-164.129	-54.2493	-3660.82
-54.2543	595.145	-54.2543	-2486.88
-54.2592	1538.24	-54.2592	-1362.33
-54.2641	2457.96	-54.2641	-299.398
-54.269	3218.83	-54.269	704.688
-54.2739	3802.15	-54.2739	1629.35
-54.2788	4248.96	-54.2788	2455.33
-54.2837	4578.29	-54.2837	3197.31
-54.2886	4769.71	-54.2886	3889.82
-54.2936	4803.94	-54.2936	4558.29
-54.2985	4696.98	-54.2985	5217.99
-54.3034	4505.72	-54.3034	5877.55
-54.3083	4314.38	-54.3083	6521.87
-54.3132	4201.42	-54.3132	7098.13
-54.3181	4204.75	-54.3181	7532.6
-54.323	4299.18	-54.323	7780.53
-54.328	4382.38	-54.328	7881.48
-54.3329	4294.72	-54.3329	7962.05
-54.3378	3895.97	-54.3378	8151.49
-54.3427	3153.8	-54.3427	8474.68
-54.3476	2165.54	-54.3476	8830.74
-54.3525	1101.56	-54.3525	9070.24
-54.3574	127.4	-54.3574	9094.07
-54.3624	-654.242	-54.3624	8902.27
-54.3673	-1224.76	-54.3673	8564.69
-54.3722	-1615.81	-54.3722	8135.63
-54.3771	-1844.79	-54.3771	7588.15
-54.382	-1880.99	-54.382	6838.58
-54.3869	-1661.53	-54.3869	5831.04
-54.3918	-1131.22	-54.3918	4584.64
-54.3967	-275.086	-54.3967	3174.89
-54.4017	875.316	-54.4017	1694.89
-54.4066	2244.41	-54.4066	229.145
-54.4115	3702.27	-54.4115	-1157.53
-54.4164	5066.61	-54.4164	-2416.36
-54.4213	6152.67	-54.4213	-3491.44
-54.4262	6843.8	-54.4262	-4299.88
-54.4311	7123.34	-54.4311	-4760.9
-54.4361	7058.08	-54.4361	-4853.28
-54.441	6761.36	-54.441	-4630.46
-54.4459	6347.61	-54.4459	-4193.16
-54.4508	5876.52	-54.4508	-3660.78
-54.4557	5319.48	-54.4557	-3135.09
-54.4606	4600.26	-54.4606	-2663.75
-54.4655	3691.43	-54.4655	-2244.5
-54.4705	2676	-54.4705	-1862.49
-54.4754	1716.17	-54.4754	-1514.29
-54.4803	956.359	-54.4803	-1204.26
-54.4852	441.891	-54.4852	-936.094
-54.4901	120.311	-54.4901	-713.447
-54.495	-86.6836	-54.495	-541.91
-54.4999	-213.834	-54.4999	-426.057
-54.5048	-241.441	-54.5048	-387.676
-54.5098	-142.26	-54.5098	-519.207
-54.5147	58.5371	-54.5147	-984.973
-54.5196	266.047	-54.5196	-1900.56
-54.5245	374.035	-54.5245	-3208.34
-54.5294	363.682	-54.5294	-4694.39
-54.5343	341.955	-54.5343	-6100.21
-54.5392	463.51	-54.5392	-7215.28
-54.5442	808.895	-54.5442	-7929.29
-54.5491	1341.23	-54.5491	-8245.62
-54.554	1962.79	-54.554	-8238.71
-54.5589	2583.47	-54.5589	-7984.8
-54.5638	3134.71	-54.5638	-7536.85
-54.5687	3556.21	-54.5687	-6962.92
-54.5736	3803.25	-54.5736	-6377.38
-54.5786	3863.23	-54.5786	-5895.23
-54.5835	3743.8	-54.5835	-5553.36
-54.5884	3450.35	-54.5884	-5308.19
-54.5933	2999.86	-54.5933	-5117.21
-54.5982	2448.39	-54.5982	-5004.33
-54.6031	1886.02	-54.6031	-5060.28
-54.608	1411.78	-54.608	-5408.58
-54.6129	1116.72	-54.6129	-6158.07
-54.6179	1072.51	-54.6179	-7351.45
-54.6228	1318.86	-54.6228	-8931.55
-54.6277	1861.49	-54.6277	-10741.7
-54.6326	2672.28	-54.6326	-12561.4
-54.6375	3676.75	-54.6375	-14149.8
-54.6424	4760.37	-54.6424	-15270.6
-54.6473	5800.45	-54.6473	-15736.9
-54.6523	6675.99	-54.6523	-15491.3
-54.6572	7249.9	-54.6572	-14653.4
-54.6621	7391.93	-54.6621	-13469.9
-54.667	7058.54	-54.667	-12205.6
-54.6719	6327.97	-54.6719	-11050
-54.6768	5333.65	-54.6768	-10083.9
-54.6817	4178.68	-54.6817	-9295.38
-54.6867	2920.14	-54.6867	-8631.44
-54.6916	1606.93	-54.6916	-8054.86
-54.6965	303.057	-54.6965	-7564.34
-54.7014	-919.99	-54.7014	-7172.88
-54.7063	-1996.1	-54.7063	-6893.08
-54.7112	-2870.91	-54.7112	-6756.64
-54.7161	-3501.57	-54.7161	-6827.93
-54.721	-3856.35	-54.721	-7165.78
-54.726	-3927.2	-54.726	-7755.23
-54.7309	-3752.03	-54.7309	-8476.28
-54.7358	-3418.33	-54.7358	-9145.57
-54.7407	-3026.76	-54.7407	-9596.81
-54.7456	-2640.52	-54.7456	-9740.32
-54.7505	-2264.92	-54.7505	-9577.01
-54.7554	-1873.09	-54.7554	-9173.01
-54.7604	-1467.13	-54.7604	-8618.26
-54.7653	-1122.21	-54.7653	-7991.1
-54.7702	-942.629	-54.7702	-7331.65
-54.7751	-956.799	-54.7751	-6627.65
-54.78	-1067.94	-54.78	-5836.67
-54.7849	-1117.19	-54.7849	-4945.6
-54.7898	-993.225	-54.7898	-4009.08
-54.7948	-695.006	-54.7948	-3131.27
-54.7997	-331.641	-54.7997	-2429.45
-54.8046	-86.7598	-54.8046	-2015.48
-54.8095	-144.584	-54.8095	-1979.66
-54.8144	-588.033	-54.8144	-2355.87
-54.8193	-1356.96	-54.8193	-3087.79
-54.8242	-2328.47	-54.8242	-4038.66
-54.8291	-3425.81	-54.8291	-5061.69
-54.8341	-4620.45	-54.8341	-6067.96
-54.839	-5845	-54.839	-7016.68
-54.8439	-6961.94	-54.8439	-7864.69
-54.8488	-7840.45	-54.8488	-8549.73
-54.8537	-8439.28	-54.8537	-9001.67
-54.8586	-8810.32	-54.8586	-9155.43
-54.8635	-9042.3	-54.8635	-8975.67
-54.8685	-9205.62	-54.8685	-8491.48
-54.8734	-9336.09	-54.8734	-7805.31
-54.8783	-9450.82	-54.8783	-7054.6
-54.8832	-9572.51	-54.8832	-6352.65
-54.8881	-9737.4	-54.8881	-5748.54
-54.893	-9972.73	-54.893	-5217.48
-54.8979	-10268.1	-54.8979	-4689.53
-54.9029	-10570.2	-54.9029	-4108.16
-54.9078	-10795.8	-54.9078	-3465.01
-54.9127	-10853.8	-54.9127	-2780.06
-54.9176	-10682.5	-54.9176	-2072.74
-54.9225	-10277.1	-54.9225	-1369.47
-54.9274	-9684.21	-54.9274	-720.955
-54.9323	-8979.58	-54.9323	-174.938
-54.9372	-8247.93	-54.9372	280.902
-54.9422	-7555.24	-54.9422	721.072
-54.9471	-6926.21	-54.9471	1196.46
-54.952	-6350.99	-54.952	1646.49
-54.9569	-5815.37	-54.9569	1911.68
-54.9618	-5340.07	-54.9618	1845.7
-54.9667	-5010.19	-54.9667	1436.35
-54.9716	-4951.27	-54.9716	826.986
-54.9766	-5241.65	-54.9766	213.613
-54.9815	-5837.1	-54.9815	-270.256
-54.9864	-6583.07	-54.9864	-577.361
-54.9913	-7303.19	-54.9913	-707.477
-54.9962	-7885.04	-54.9962	-683.182
-55.0011	-8294.9	-55.0011	-549.785
-55.006	-8542.57	-55.006	-355.449
-55.011	-8642.74	-55.011	-115.48
-55.0159	-8577.96	-55.0159	185.049
-55.0208	-8291.17	-55.0208	553.791
-55.0257	-7730.16	-55.0257	979.354
-55.0306	-6902.42	-55.0306	1454.19
-55.0355	-5903.83	-55.0355	1995.84
-55.0404	-4911.1	-55.0404	2653.4
-55.0453	-4123.31	-55.0453	3493.46
-55.0503	-3670.85	-55.0503	4549.31
-55.0552	-3553.13	-55.0552	5765.81
-55.0601	-3662.98	-55.0601	7011.6
-55.065	-3881.84	-55.065	8154.32
-55.0699	-4137.82	-55.0699	9111.42
-55.0748	-4369.07	-55.0748	9839.03
-55.0797	-4471.83	-55.0797	10307.5
-55.0847	-4323.69	-55.0847	10495
-55.0896	-3866.82	-55.0896	10390.7
-55.0945	-3163.86	-55.0945	10015.4
-55.0994	-2360.39	-55.0994	9454
-55.1043	-1588.01	-55.1043	8840.82
-55.1092	-915.039	-55.1092	8302.12
-55.1141	-380.855	-55.1141	7928.78
-55.1191	-43.4473	-55.1191	7781.79
-55.124	28.9609	-55.124	7879.74
-55.1289	-180.611	-55.1289	8175.06
-55.1338	-598.268	-55.1338	8559.32
-55.1387	-1097.4	-55.1387	8893.46
-55.1436	-1571.4	-55.1436	9035.32
-55.1485	-1961.31	-55.1485	8856.25
-55.1534	-2231.66	-55.1534	8252.31
-55.1584	-2348.9	-55.1584	7160.08
-55.1633	-2275.8	-55.1633	5586.73
-55.1682	-1969.79	-55.1682	3640.25
-55.1731	-1409.42	-55.1731	1527.29
-55.178	-633.33	-55.178	-495.977
-55.1829	278.902	-55.1829	-2205.91
-55.1878	1276	-55.1878	-3492.41
-55.1928	2363.38	-55.1928	-4392.67
-55.1977	3566.27	-55.1977	-5049.08
-55.2026	4875.46	-55.2026	-5620.45
-55.2075	6209.46	-55.2075	-6209.46
-55.2124	7419.51	-55.2124	-6833.4
-55.2173	8353.2	-55.2173	-7433.8
-55.2222	8937.93	-55.2222	-7916.86
-55.2272	9214.46	-55.2272	-8190.72
-55.2321	9291.15	-55.2321	-8178.27
-55.237	9262.73	-55.237	-7837.2
-55.2419	9168.03	-55.2419	-7207.33
-55.2468	9020	-55.2468	-6429.79
-55.2517	8872.74	-55.2517	-5686.08
-55.2566	8842.61	-55.2566	-5104.61
-55.2615	9037.46	-55.2615	-4723.78
-55.2665	9468.75	-55.2665	-4519.23
-55.2714	10057.9	-55.2714	-4425.67
-55.2763	10728.4	-55.2763	-4346.43
-55.2812	11462.8	-55.2812	-4211.23
-55.2861	12260.6	-55.2861	-4051.2
-55.291	13062.4	-55.291	-3985.12
-55.2959	13737.1	-55.2959	-4111.12
-55.3009	14148.4	-55.3009	-4417.04
-55.3058	14238.3	-55.3058	-4799.3
-55.3107	14039.8	-55.3107	-5153.14
-55.3156	13615.8	-55.3156	-5416.91
-55.3205	12998.3	-55.3205	-5533.09
-55.3254	12182.6	-55.3254	-5407.73
-55.3303	11163.7	-55.3303	-4934.35
-55.3353	9971.64	-55.3353	-4053.06
-55.3402	8667.62	-55.3402	-2787.47
-55.3451	7304.61	-55.3451	-1238.88
-55.35	5912.82	-55.35	462.223
-55.3549	4529.58	-55.3549	2215.6
-55.3598	3222.53	-55.3598	3961.47
-55.3647	2070.92	-55.3647	5638.25
-55.3696	1124.06	-55.3696	7142.66
-55.3746	368.975	-55.3746	8322.12
-55.3795	-267.512	-55.3795	8999.67
-55.3844	-873.971	-55.3844	9033.61
-55.3893	-1495.91	-55.3893	8387.25
-55.3942	-2109.06	-55.3942	7170.33
-55.3991	-2637.9	-55.3991	5635.12
-55.404	-3001.79	-55.404	4101.43
-55.409	-3165.22	-55.409	2829.19
-55.4139	-3154.94	-55.4139	1931.26
-55.4188	-3035.71	-55.4188	1375.95
-55.4237	-2877.57	-55.4237	1058.83
-55.4286	-2724.56	-55.4286	896.723
-55.4335	-2568.62	-55.4335	872.408
-55.4384	-2349.44	-55.4384	1002.66
-55.4434	-1984.6	-55.4434	1286.81
-55.4483	-1406.07	-55.4483	1685.12
-55.4532	-579.092	-55.4532	2127.49
-55.4581	480.898	-55.4581	2547.9
-55.463	1677.2	-55.463	2901.4
-55.4679	2825.98	-55.4679	3131.22
-55.4728	3718.08	-55.4728	3156.6
-55.4777	4220.73	-55.4777	2933.48
-55.4827	4328.67	-55.4827	2518.96
-55.4876	4109.27	-55.4876	2061.79
-55.4925	3604.65	-55.4925	1725.23
-55.4974	2805.8	-55.4974	1601.82
-55.5023	1716.83	-55.5023	1672.95
-55.5072	419.596	-55.5072	1828.27
-55.5121	-926.857	-55.5121	1934.9
-55.5171	-2132.11	-55.5171	1920.6
-55.522	-3024.52	-55.522	1798.53
-55.5269	-3488.95	-55.5269	1606.32
-55.5318	-3488.34	-55.5318	1337.01
-55.5367	-3073.51	-55.5367	949.064
-55.5416	-2384.45	-55.5416	440.404
-55.5465	-1619.93	-55.5465	-115.348
-55.5515	-966.904	-55.5515	-624.449
-55.5564	-537.113	-55.5564	-1056.36
-55.5613	-352.832	-55.5613	-1460.97
-55.5662	-379.711	-55.5662	-1902.97
-55.5711	-579.254	-55.5711	-2392.44
-55.576	-930.004	-55.576	-2878.47
-55.5809	-1398.08	-55.5809	-3270.45
-55.5858	-1914.04	-55.5858	-3459.44
-55.5908	-2392.81	-55.5908	-3361.99
-55.5957	-2755.29	-55.5957	-2956.52
-55.6006	-2927.91	-55.6006	-2274.1
-55.6055	-2867.34	-55.6055	-1366.59
-55.6104	-2626.66	-55.6104	-277.488
-55.6153	-2375.64	-55.6153	963.572
-55.6202	-2314.89	-55.6202	2302.94
-55.6252	-2557.89	-55.6252	3624.21
-55.6301	-3077.8	-55.6301	4779.48
-55.635	-3730.68	-55.635	5658.09
-55.6399	-4318.24	-55.6399	6195.74
-55.6448	-4661.6	-55.6448	6343.32
-55.6497	-4674.34	-55.6497	6092.94
-55.6546	-4413.49	-55.6546	5536.3
-55.6596	-4052.99	-55.6596	4859.32
-55.6645	-3756.91	-55.6645	4272.45
-55.6694	-3563.34	-55.6694	3927.22
-55.6743	-3406.36	-55.6743	3849.44
-55.6792	-3231.57	-55.6792	3927.82
-55.6841	-3056.55	-55.6841	3986.73
-55.689	-2926.7	-55.689	3905.23
-55.6939	-2853.09	-55.6939	3687.14
-55.6989	-2807.51	-55.6989	3412.64
-55.7038	-2759.75	-55.7038	3123.73
-55.7087	-2698.59	-55.7087	2774.29
-55.7136	-2619.18	-55.7136	2284.85
-55.7185	-2518.16	-55.7185	1627.82
-55.7234	-2411.29	-55.7234	869.332
-55.7283	-2343.15	-55.7283	140.607
-55.7333	-2374.93	-55.7333	-446.941
-55.7382	-2560.91	-55.7382	-878.184
-55.7431	-2922.76	-55.7431	-1229.98
-55.748	-3424.75	-55.748	-1590.18
-55.7529	-3968.01	-55.7529	-1974.87
-55.7578	-4422.93	-55.7578	-2311.15
-55.7627	-4686.42	-55.7627	-2493.7
-55.7677	-4728.47	-55.7677	-2465.68
-55.7726	-4587.15	-55.7726	-2260.08
-55.7775	-4305.46	-55.7775	-1972.56
-55.7824	-3869.35	-55.7824	-1701.57
-55.7873	-3217.01	-55.7873	-1514.24
-55.7922	-2316.28	-55.7922	-1447.21
-55.7971	-1228.7	-55.7971	-1513.01
-55.802	-98.0762	-55.802	-1699.55
-55.807	907.389	-55.807	-1974.51
-55.8119	1637.58	-55.8119	-2290.62
-55.8168	1983.38	-55.8168	-2572.58
-55.8217	1902.68	-55.8217	-2710.88
-55.8266	1438.71	-55.8266	-2608.07
-55.8315	717.189	-55.8315	-2246.55
-55.8364	-77.8984	-55.8364	-1694.85
-55.8414	-761.133	-55.8414	-1044.82
-55.8463	-1221.75	-55.8463	-366.072
-55.8512	-1462.52	-55.8512	271.553
-55.8561	-1576.97	-55.8561	779.615
-55.861	-1689.32	-55.861	1111.32
-55.8659	-1892.98	-55.8659	1336.47
-55.8708	-2225.08	-55.8708	1622.59
-55.8758	-2682.01	-55.8758	2123.45
-55.8807	-3236.05	-55.8807	2874.4
-55.8856	-3831.56	-55.8856	3768.12
-55.8905	-4384.48	-55.8905	4600.28
-55.8954	-4802.87	-55.8954	5145.33
-55.9003	-5027.84	-55.9003	5238.77
-55.9052	-5076.67	-55.9052	4848.43
-55.9101	-5036.37	-55.9101	4094.18
-55.9151	-4990.86	-55.9151	3183.59
-55.92	-4965.65	-55.92	2304.76
-55.9249	-4963.66	-55.9249	1562.07
-55.9298	-5025.02	-55.9298	987.855
-55.9347	-5201.38	-55.9347	588.346
-55.9396	-5469.53	-55.9396	372.344
-55.9445	-5703.06	-55.9445	352.984
-55.9495	-5750.07	-55.9495	535.492
-55.9544	-5545.06	-55.9544	900.168
-55.9593	-5145.2	-55.9593	1391.67
-55.9642	-4669.75	-55.9642	1920.48
-55.9691	-4220.79	-55.9691	2378.07
-55.974	-3846.08	-55.974	2667.43
-55.9789	-3544.35	-55.9789	2735.52
-55.9839	-3298.34	-55.9839	2592.11
-55.9888	-3111.79	-55.9888	2313.99
-55.9937	-3007.66	-55.9937	2031.8
-55.9986	-2976.16	-55.9986	1893.01
-56.0035	-2929.54	-56.0035	2004.34
-56.0084	-2725.14	-56.0084	2382.37
-56.0133	-2252.88	-56.0133	2939.86
-56.0182	-1520.83	-56.0182	3510.54
-56.0232	-662.691	-56.0232	3920.69
-56.0281	132.42	-56.0281	4088.34
-56.033	704.254	-56.033	4062.7
-56.0379	988.1	-56.0379	3956.56
-56.0428	1046.11	-56.0428	3842.63
-56.0477	1034.44	-56.0477	3698.98
-56.0526	1131.46	-56.0526	3424.36
-56.0576	1471.93	-56.0576	2909.22
-56.0625	2084.79	-56.0625	2115.38
-56.0674	2849.09	-56.0674	1110.24
-56.0723	3528.97	-56.0723	45.1309
-56.0772	3906.35	-56.0772	-900.834
-56.0821	3920.29	-56.0821	-1576.74
-56.087	3688.98	-56.087	-1890.18
-56.092	3405.31	-56.092	-1810.15
-56.0969	3212.3	-56.0969	-1353.97
-56.1018	3149.41	-56.1018	-586.502
-56.1067	3175.73	-56.1067	362.012
-56.1116	3219.69	-56.1116	1307.3
-56.1165	3223.25	-56.1165	2076.87
-56.1214	3178.54	-56.1214	2583.1
-56.1263	3130.76	-56.1263	2843.54
-56.1313	3132.01	-56.1313	2958.56
-56.1362	3191.5	-56.1362	3082.37
-56.1411	3259.13	-56.1411	3357.24
-56.146	3228.76	-56.146	3803.01
-56.1509	2965.74	-56.1509	4266.78
-56.1558	2389.37	-56.1558	4513.13
-56.1607	1560.92	-56.1607	4375.36
-56.1657	673.131	-56.1657	3840.56
-56.1706	-61.7578	-56.1706	3051.44
-56.1755	-519.354	-56.1755	2251.97
-56.1804	-700.385	-56.1804	1682.55
-56.1853	-710.557	-56.1853	1485.39
-56.1902	-691.924	-56.1902	1679.34
-56.1951	-740.156	-56.1951	2176.63
-56.2001	-878.34	-56.2001	2817.62
-56.205	-1091.36	-56.205	3432.77
-56.2099	-1361.44	-56.2099	3903.77
-56.2148	-1676.43	-56.2148	4181.01
-56.2197	-2027.71	-56.2197	4272.77
-56.2246	-2407.39	-56.2246	4240.15
-56.2295	-2788.29	-56.2295	4185.53
-56.2344	-3097.07	-56.2344	4213.03
-56.2394	-3238.6	-56.2394	4368.84
-56.2443	-3172.69	-56.2443	4597.73
-56.2492	-2945.81	-56.2492	4757.85
-56.2541	-2647.53	-56.2541	4691.35
-56.259	-2383.88	-56.259	4297.14
-56.2639	-2298.48	-56.2639	3563.02
-56.2688	-2556.9	-56.2688	2554.7
-56.2738	-3255.43	-56.2738	1371.52
-56.2787	-4334.28	-56.2787	92.1133
-56.2836	-5580.62	-56.2836	-1251.86
-56.2885	-6718.72	-56.2885	-2648.69
-56.2934	-7520.65	-56.2934	-4050.76
-56.2983	-7877.51	-56.2983	-5366.66
-56.3032	-7816.33	-56.3032	-6531.75
-56.3082	-7468.08	-56.3082	-7575.29
-56.3131	-6989.07	-56.3131	-8595.9
-56.318	-6474.85	-56.318	-9674.69
-56.3229	-5939.65	-56.3229	-10820.4
-56.3278	-5368.28	-56.3278	-11974.8
-56.3327	-4778.95	-56.3327	-13039.3
-56.3376	-4252.78	-56.3376	-13896.6
-56.3425	-3913.14	-56.3425	-14431.1
-56.3475	-3859.33	-56.3475	-14571.3
-56.3524	-4101.97	-56.3524	-14343.4
-56.3573	-4547.12	-56.3573	-13882.1
-56.3622	-5029.63	-56.3622	-13362.8
-56.3671	-5373.17	-56.3671	-12911.7
-56.372	-5448.46	-56.372	-12558.7
-56.3769	-5196.15	-56.3769	-12251.5
-56.3819	-4612.19	-56.3819	-11911.8
-56.3868	-3733.03	-56.3868	-11515.9
-56.3917	-2641.71	-56.3917	-11151.1
-56.3966	-1480.89	-56.3966	-10975.4
-56.4015	-441.381	-56.4015	-11098.3
-56.4064	305.635	-56.4064	-11499.8
-56.4113	702.109	-56.4113	-12038.7
-56.4163	831.072	-56.4163	-12502.2
-56.4212	848.625	-56.4212	-12676.1
-56.4261	889.682	-56.4261	-12423.7
-56.431	1021.57	-56.431	-11727.2
-56.4359	1251.8	-56.4359	-10666.8
-56.4408	1549.04	-56.4408	-9365.85
-56.4457	1865.87	-56.4457	-7942.49
-56.4506	2176.73	-56.4506	-6490.9
-56.4556	2487.15	-56.4556	-5096.16
-56.4605	2783.68	-56.4605	-3851.26
-56.4654	2993.07	-56.4654	-2827.82
-56.4703	3011.35	-56.4703	-2030.85
-56.4752	2775.23	-56.4752	-1408.4
-56.4801	2314.91	-56.4801	-903.625
-56.485	1756.87	-56.485	-490.639
-56.49	1279.63	-56.49	-173.191
-56.4949	1040.99	-56.4949	38.4219
-56.4998	1116.98	-56.4998	150.188
-56.5047	1480.5	-56.5047	193.275
-56.5096	2015.59	-56.5096	213.951
-56.5145	2564.6	-56.5145	245.236
-56.5194	2990.58	-56.5194	278.734
-56.5244	3209.51	-56.5244	252.852
-56.5293	3190.29	-56.5293	54.9824
-56.5342	2958.4	-56.5342	-448.539
-56.5391	2587.76	-56.5391	-1328.01
-56.544	2155.25	-56.544	-2498.57
-56.5489	1690.79	-56.5489	-3734.83
-56.5538	1165.19	-56.5538	-4817.81
-56.5587	515.795	-56.5587	-5689.96
-56.5637	-303.748	-56.5637	-6464.51
-56.5686	-1270.72	-56.5686	-7280.81
-56.5735	-2275.96	-56.5735	-8155.42
-56.5784	-3160.43	-56.5784	-8956.52
-56.5833	-3782.32	-56.5833	-9491.04
-56.5882	-4070.04	-56.5882	-9621.86
-56.5931	-4029.15	-56.5931	-9348.91
-56.5981	-3712.72	-56.5981	-8812.61
-56.603	-3193.62	-56.603	-8219.45
-56.6079	-2554.99	-56.6079	-7750.02
-56.6128	-1879.57	-56.6128	-7503.7
-56.6177	-1226.84	-56.6177	-7480.73
-56.6226	-623.426	-56.6226	-7599.25
-56.6275	-85.1621	-56.6275	-7754.43
-56.6325	361.129	-56.6325	-7884.33
-56.6374	689.543	-56.6374	-7988.03
-56.6423	896.84	-56.6423	-8085.08
-56.6472	991.602	-56.6472	-8151.76
-56.6521	960.941	-56.6521	-8098.88
-56.657	770.031	-56.657	-7828.31
-56.6619	410.295	-56.6619	-7302.42
-56.6668	-66.6621	-56.6668	-6544.46
-56.6718	-579.707	-56.6718	-5594.7
-56.6767	-1067.2	-56.6767	-4481.71
-56.6816	-1496.92	-56.6816	-3218
-56.6865	-1850.69	-56.6865	-1815.27
-56.6914	-2115.35	-56.6914	-318.744
-56.6963	-2291.73	-56.6963	1167.71
-56.7012	-2402.58	-56.7012	2511.21
-56.7062	-2468.08	-56.7062	3620.58
-56.7111	-2465.59	-56.7111	4496.19
-56.716	-2324.68	-56.716	5231.94
-56.7209	-1970.9	-56.7209	5963.52
-56.7258	-1382.33	-56.7258	6768.06
-56.7307	-619.076	-56.7307	7581.05
-56.7356	184.725	-56.7356	8203.13
-56.7406	862.162	-56.7406	8392.62
-56.7455	1280.73	-56.7455	7978.71
-56.7504	1409.82	-56.7504	6926.91
-56.7553	1344.36	-56.7553	5343.74
-56.7602	1250.22	-56.7602	3458.07
-56.7651	1261.07	-56.7651	1584.33
-56.77	1414.15	-56.77	36.2109
-56.7749	1659.32	-56.7749	-991.016
-56.7799	1896.31	-56.7799	-1480.23
-56.7848	2013	-56.7848	-1542.98
-56.7897	1933.63	-56.7897	-1324.89
-56.7946	1660.34	-56.7946	-950.334
-56.7995	1268.51	-56.7995	-514.293
-56.8044	857.508	-56.8044	-84.3301
-56.8093	504.818	-56.8093	307.865
-56.8143	250.777	-56.8143	677.182
-56.8192	94.9883	-56.8192	1080.8
-56.8241	-2.7793	-56.8241	1586.54
-56.829	-100.521	-56.829	2224.25
-56.8339	-238.527	-56.8339	2958.47
-56.8388	-424.787	-56.8388	3704.57
-56.8437	-653.705	-56.8437	4372.5
-56.8487	-924.773	-56.8487	4907.68
-56.8536	-1226.25	-56.8536	5298.78
-56.8585	-1500.52	-56.8585	5554.36
-56.8634	-1646.63	-56.8634	5699.53
-56.8683	-1589	-56.8683	5799.38
-56.8732	-1363.8	-56.8732	5943.91
-56.8781	-1131.93	-56.8781	6175.84
-56.883	-1103.71	-56.883	6437.63
-56.888	-1449.71	-56.888	6605.02
-56.8929	-2244.75	-56.8929	6579.19
-56.8978	-3440.34	-56.8978	6355.55
-56.9027	-4878.76	-56.9027	6025.17
-56.9076	-6349.37	-56.9076	5728.56
-56.9125	-7656.55	-56.9125	5590.62
-56.9174	-8685.03	-56.9174	5667.13
-56.9224	-9436.81	-56.9224	5933.25
-56.9273	-9998.03	-56.9273	6306.61
-56.9322	-10453.5	-56.9322	6686.39
-56.9371	-10830.9	-56.9371	6988
-56.942	-11115.3	-56.942	7144.63
-56.9469	-11292	-56.9469	7093.83
-56.9518	-11372.8	-56.9518	6804.93
-56.9568	-11395	-56.9568	6333.84
-56.9617	-11393.8	-56.9617	5821.06
-56.9666	-11382.3	-56.9666	5416.77
-56.9715	-11358.1	-56.9715	5213.86
-56.9764	-11323.4	-56.9764	5243.06
-56.9813	-11285.3	-56.9813	5495.75
-56.9862	-11228	-56.9862	5926.33
-56.9911	-11091	-56.9911	6447.11
-56.9961	-10785.8	-56.9961	6950.85
-57.001	-10249.7	-57.001	7350.58
-57.0059	-9496.46	-57.0059	7610.05
-57.0108	-8609.04	-57.0108	7748.36
-57.0157	-7666.99	-57.0157	7807.24
-57.0206	-6687.82	-57.0206	7810.46
-57.0255	-5649.15	-57.0255	7754.43
-57.0305	-4562.36	-57.0305	7611.68
-57.0354	-3511.66	-57.0354	7315.57
-57.0403	-2617.79	-57.0403	6750.64
-57.0452	-1967.4	-57.0452	5790.83
-57.0501	-1574.13	-57.0501	4385.52
-57.055	-1388.79	-57.055	2646.09
-57.0599	-1327.36	-57.0599	860.148
-57.0649	-1293.64	-57.0649	-611.533
-57.0698	-1207.37	-57.0698	-1501.73
-57.0747	-1041.99	-57.0747	-1738.27
-57.0796	-840.498	-57.0796	-1424.08
-57.0845	-684.477	-57.0845	-761.018
-57.0894	-645.754	-57.0894	11.3145
-57.0943	-768.557	-57.0943	653.984
-57.0992	-1076.17	-57.0992	964.537
-57.1042	-1570.09	-57.1042	815.756
-57.1091	-2223.12	-57.1091	190.531
-57.114	-2979.63	-57.114	-801.146
-57.1189	-3770.23	-57.1189	-1954.52
-57.1238	-4538.08	-57.1238	-3052.82
-57.1287	-5255	-57.1287	-3942.53
-57.1336	-5912.06	-57.1336	-4554.12
-57.1386	-6494.5	-57.1386	-4876.74
-57.1435	-6967.97	-57.1435	-4918.29
-57.1484	-7287.72	-57.1484	-4672.63
-57.1533	-7410.45	-57.1533	-4123
-57.1582	-7300.78	-57.1582	-3285.11
-57.1631	-6939.41	-57.1631	-2229.09
-57.168	-6314.25	-57.168	-1056.83
-57.173	-5394.47	-57.173	117.965
-57.1779	-4151.11	-57.1779	1185.37
-57.1828	-2648.77	-57.1828	2067.28
-57.1877	-1101.73	-57.1877	2720.88
-57.1926	208.082	-57.1926	3110.46
-57.1975	1078.47	-57.1975	3203.92
-57.2024	1444.55	-57.2024	3006.15
-57.2073	1323.91	-57.2073	2576.03
-57.2123	763.607	-57.2123	1997.39
-57.2172	-152.207	-57.2172	1342.65
-57.2221	-1284.54	-57.2221	671.113
-57.227	-2455.41	-57.227	40.3711
-57.2319	-3489.2	-57.2319	-510.686
-57.2368	-4251.25	-57.2368	-982.445
-57.2417	-4671.56	-57.2417	-1392.58
-57.2467	-4764.35	-57.2467	-1739.25
-57.2516	-4622.97	-57.2516	-1996.84
-57.2565	-4358.85	-57.2565	-2142.99
-57.2614	-4032.65	-57.2614	-2186.04
-57.2663	-3656.45	-57.2663	-2161.14
-57.2712	-3244.67	-57.2712	-2098.65
-57.2761	-2824.67	-57.2761	-2000.41
-57.2811	-2400.12	-57.2811	-1850.19
-57.286	-1935.58	-57.286	-1645.48
-57.2909	-1388.83	-57.2909	-1420.13
-57.2958	-759.668	-57.2958	-1240.65
-57.3007	-116.637	-57.3007	-1166.04
-57.3056	424.742	-57.3056	-1192.45
-57.3105	756.197	-57.3105	-1246.16
-57.3154	809.262	-57.3154	-1249.59
-57.3204	549.818	-57.3204	-1192.1
-57.3253	-28.7637	-57.3253	-1129.44
-57.3302	-891.572	-57.3302	-1128.17
-57.3351	-1952.2	-57.3351	-1214.15
-57.34	-3090.38	-57.34	-1344.32
-57.3449	-4179.2	-57.3449	-1419.02
-57.3498	-5105.6	-57.3498	-1340.1
-57.3548	-5790.43	-57.3548	-1049.1
-57.3597	-6205.15	-57.3597	-515.869
-57.3646	-6377.07	-57.3646	260.949
-57.3695	-6381.9	-57.3695	1214.18
-57.3744	-6314.86	-57.3744	2188.48
-57.3793	-6244.98	-57.3793	3000.05
-57.3842	-6189.11	-57.3842	3538.64
-57.3892	-6120.1	-57.3892	3815.41
-57.3941	-5987.83	-57.3941	3916.62
-57.399	-5753.48	-57.399	3914.94
-57.4039	-5431.08	-57.4039	3815.73
-57.4088	-5090.29	-57.4088	3570.35
-57.4137	-4808.85	-57.4137	3130.83
-57.4186	-4622.38	-57.4186	2499.78
-57.4235	-4510.39	-57.4235	1743.19
-57.4285	-4409.34	-57.4285	959.311
-57.4334	-4234.29	-57.4334	223.064
-57.4383	-3919.94	-57.4383	-450.684
-57.4432	-3478.38	-57.4432	-1080.96
-57.4481	-3007.48	-57.4481	-1654.42
-57.453	-2616.72	-57.453	-2100.25
-57.4579	-2349.79	-57.4579	-2332.9
-57.4629	-2179.12	-57.4629	-2317.64
-57.4678	-2047.95	-57.4678	-2103.24
-57.4727	-1909.4	-57.4727	-1796.71
-57.4776	-1746.82	-57.4776	-1501.28
-57.4825	-1566.9	-57.4825	-1266.58
-57.4874	-1367.82	-57.4874	-1094.75
-57.4923	-1120.08	-57.4923	-982.428
-57.4973	-789.953	-57.4973	-935.869
-57.5022	-379.742	-57.5022	-945.256
-57.5071	59.7656	-57.5071	-964.043
-57.512	453.391	-57.512	-926.771
-57.5169	738.305	-57.5169	-778.91
-57.5218	888.68	-57.5218	-485.279
-57.5267	919.584	-57.5267	-34.5195
-57.5316	884.113	-57.5316	544.584
-57.5366	870.467	-57.5366	1178.02
-57.5415	967.199	-57.5415	1756.84
-57.5464	1196.85	-57.5464	2152.29
-57.5513	1479.92	-57.5513	2244.37
-57.5562	1661.44	-57.5562	1962.09
-57.5611	1575.94	-57.5611	1319.29
-57.566	1113.74	-57.566	419.904
-57.571	256.654	-57.571	-580.463
-57.5759	-922.787	-57.5759	-1526.06
-57.5808	-2275.2	-57.5808	-2294.22
-57.5857	-3598.04	-57.5857	-2804.68
-57.5906	-4691.78	-57.5906	-3013.58
-57.5955	-5431.57	-57.5955	-2918.64
-57.6004	-5788.93	-57.6004	-2579.62
-57.6054	-5787.75	-57.6054	-2119.73
-57.6103	-5454.99	-57.6103	-1691.31
-57.6152	-4814.58	-57.6152	-1426.32
-57.6201	-3907.53	-57.6201	-1386.19
-57.625	-2802.38	-57.625	-1522.45
-57.6299	-1591.96	-57.6299	-1690.96
-57.6348	-377.557	-57.6348	-1745.79
-57.6397	755.801	-57.6397	-1654
-57.6447	1741.16	-57.6447	-1524.36
-57.6496	2513.02	-57.6496	-1516.04
-57.6545	3031.84	-57.6545	-1713.65
-57.6594	3339.03	-57.6594	-2061.23
-57.6643	3543.33	-57.6643	-2376.31
-57.6692	3722.65	-57.6692	-2425.39
-57.6741	3859.16	-57.6741	-2028.02
-57.6791	3877.65	-57.6791	-1141.96
-57.684	3720.47	-57.684	116.676
-57.6889	3378.92	-57.6889	1533.38
-57.6938	2887.05	-57.6938	2898.57
-57.6987	2306.52	-57.6987	4085.96
-57.7036	1700.74	-57.7036	5053.7
-57.7085	1101.26	-57.7085	5788.43
-57.7135	489.412	-57.7135	6265.78
-57.7184	-180.283	-57.7184	6463.23
-57.7233	-920.637	-57.7233	6401.1
-57.7282	-1670.15	-57.7282	6161.27
-57.7331	-2319.11	-57.7331	5842.23
-57.738	-2776.22	-57.738	5481
-57.7429	-3003.01	-57.7429	5028.22
-57.7478	-2997.65	-57.7478	4404.86
-57.7528	-2772.73	-57.7528	3580.98
-57.7577	-2354.14	-57.7577	2610.83
-57.7626	-1794.08	-57.7626	1613.51
-57.7675	-1184.49	-57.7675	726.963
-57.7724	-649.684	-57.7724	66.0234
-57.7773	-313.074	-57.7773	-299.092
-57.7822	-259.33	-57.7822	-347.863
-57.7872	-501.666	-57.7872	-110.256
-57.7921	-960.752	-57.7921	339.271
-57.797	-1489.59	-57.797	909.654
-57.8019	-1953.66	-57.8019	1530.46
-57.8068	-2301.98	-57.8068	2161.72
-57.8117	-2571.86	-57.8117	2771.28
-57.8166	-2840.36	-57.8166	3303.66
-57.8216	-3157.29	-57.8216	3663.47
-57.8265	-3501.22	-57.8265	3741.03
-57.8314	-3811.93	-57.8314	3476.69
-57.8363	-4079.77	-57.8363	2910.93
-57.8412	-4373.91	-57.8412	2181.64
-57.8461	-4757.5	-57.8461	1470.42
-57.851	-5203.14	-57.851	920.492
-57.8559	-5608.33	-57.8559	571.469
-57.8609	-5867.23	-57.8609	353.461
-57.8658	-5916.06	-57.8658	143.691
-57.8707	-5732.76	-57.8707	-145.305
-57.8756	-5326.62	-57.8756	-499.596
-57.8805	-4750.93	-57.8805	-801.48
-57.8854	-4115.45	-57.8854	-889.25
-57.8903	-3550.52	-57.8903	-643.701
-57.8953	-3142.16	-57.8953	-45.9473
-57.9002	-2910.12	-57.9002	816.295
-57.9051	-2837.79	-57.9051	1783.37
-57.91	-2901.87	-57.91	2687.4
-57.9149	-3072.6	-57.9149	3400.44
-57.9198	-3299.35	-57.9198	3844.99
-57.9247	-3506.73	-57.9247	4006.16
-57.9297	-3614.59	-57.9297	3952.07
-57.9346	-3581.58	-57.9346	3819.67
-57.9395	-3448.79	-57.9395	3762.51
-57.9444	-3330.46	-57.9444	3900.13
-57.9493	-3343.43	-57.9493	4290.27
-57.9542	-3543.97	-57.9542	4920.14
-57.9591	-3912	-57.9591	5714.88
-57.964	-4357.49	-57.964	6555.53
-57.969	-4740.98	-57.969	7294.68
-57.9739	-4925.55	-57.9739	7779.74
-57.9788	-4838.59	-57.9788	7895.79
-57.9837	-4501.11	-57.9837	7605.66
-57.9886	-4007.09	-57.9886	6962.35
-57.9935	-3460.47	-57.9935	6089.99
-57.9984	-2915.11	-57.9984	5146.33
-58.0034	-2366.34	-58.0034	4291.58
-58.0083	-1792.75	-58.0083	3661.41
-58.0132	-1202.08	-58.0132	3326
-58.0181	-634.748	-58.0181	3260.12
-58.023	-126.16	-58.023	3362.57
-58.0279	320.623	-58.0279	3516.01
-58.0328	707.797	-58.0328	3643.47
-58.0378	999.096	-58.0378	3722.77
-58.0427	1134.49	-58.0427	3760.1
-58.0476	1082.23	-58.0476	3770.22
-58.0525	857.309	-58.0525	3788.43
-58.0574	511.701	-58.0574	3875.09
-58.0623	128.084	-58.0623	4090.83
-58.0672	-202.949	-58.0672	4472.48
-58.0721	-434.061	-58.0721	5021.93
-58.0771	-591.662	-58.0771	5688.35
-58.082	-745.205	-58.082	6361.74
-58.0869	-940.613	-58.0869	6922.46
-58.0918	-1157.34	-58.0918	7328.83
-58.0967	-1326.06	-58.0967	7638.01
-58.1016	-1375.06	-58.1016	7917.72
-58.1065	-1247.38	-58.1065	8165.69
-58.1115	-882.631	-58.1115	8325.02
-58.1164	-211.061	-58.1164	8337.46
-58.1213	800.65	-58.1213	8176.91
-58.1262	2092.16	-58.1262	7870.55
-58.1311	3511.25	-58.1311	7499.87
-58.136	4863.57	-58.136	7161.42
-58.1409	5966.88	-58.1409	6912.13
-58.1459	6709.08	-58.1459	6740.7
-58.1508	7082.47	-58.1508	6579.2
-58.1557	7154.26	-58.1557	6349.38
-58.1606	7015.3	-58.1606	6015.24
-58.1655	6759.91	-58.1655	5597.69
-58.1704	6466.33	-58.1704	5143.36
-58.1753	6151.89	-58.1753	4684.79
-58.1802	5759.05	-58.1802	4225.42
-58.1852	5211.86	-58.1852	3756.36
-58.1901	4486.79	-58.1901	3288.96
-58.195	3630.16	-58.195	2873.78
-58.1999	2713.74	-58.1999	2585.19
-58.2048	1781.58	-58.2048	2475.35
-58.2097	862.447	-58.2097	2535.84
-58.2146	26.9473	-58.2146	2707.59
-58.2196	-618.137	-58.2196	2922.48
-58.2245	-1005.02	-58.2245	3133.19
-58.2294	-1140.56	-58.2294	3317.18
-58.2343	-1065.1	-58.2343	3461.32
-58.2392	-813.473	-58.2392	3556.88
-58.2441	-424.635	-58.2441	3627.81
-58.249	50.8984	-58.249	3747.15
-58.254	575.199	-58.254	3991.79
-58.2589	1125.04	-58.2589	4369.81
-58.2638	1657.2	-58.2638	4794.69
-58.2687	2099.14	-58.2687	5127.13
-58.2736	2386.95	-58.2736	5242.29
-58.2785	2499.24	-58.2785	5086.45
-58.2834	2453.65	-58.2834	4714.01
-58.2883	2290.1	-58.2883	4275.18
-58.2933	2052.01	-58.2933	3936.47
-58.2982	1760.86	-58.2982	3788.02
-58.3031	1409.17	-58.3031	3805.17
-58.308	991.293	-58.308	3878.05
-58.3129	548.461	-58.3129	3892.12
-58.3178	179.771	-58.3178	3808.82
-58.3227	-5.4707	-58.3227	3677.35
-58.3277	34.7578	-58.3277	3579.04
-58.3326	219.082	-58.3326	3580.24
-58.3375	364.607	-58.3375	3727.06
-58.3424	298.58	-58.3424	4044.47
-58.3473	-36.4863	-58.3473	4517.89
-58.3522	-574.074	-58.3522	5078.84
-58.3571	-1174.44	-58.3571	5618.99
-58.3621	-1662.27	-58.3621	6025.44
-58.367	-1845.46	-58.367	6206.63
-58.3719	-1557.02	-58.3719	6091.14
-58.3768	-730.773	-58.3768	5625.44
-58.3817	550.123	-58.3817	4806.59
-58.3866	2078.03	-58.3866	3727.37
-58.3915	3594.79	-58.3915	2573.38
-58.3964	4871.02	-58.3964	1549.96
-58.4014	5760.03	-58.4014	780.83
-58.4063	6216.83	-58.4063	255.42
-58.4112	6280.3	-58.4112	-141.564
-58.4161	6030.92	-58.4161	-560.756
-58.421	5549.75	-58.421	-1113.84
-58.4259	4892.99	-58.4259	-1799.6
-58.4308	4097.54	-58.4308	-2485.46
-58.4358	3224.85	-58.4358	-3001.7
-58.4407	2392.27	-58.4407	-3266.59
-58.4456	1734.23	-58.4456	-3310.26
-58.4505	1331.99	-58.4505	-3208.27
-58.4554	1190.69	-58.4554	-3023.57
-58.4603	1262.74	-58.4603	-2792.52
-58.4652	1467.25	-58.4652	-2528.1
-58.4702	1694	-58.4702	-2231.9
-58.4751	1821.81	-58.4751	-1919.51
-58.48	1769.09	-58.48	-1636.05
-58.4849	1541.04	-58.4849	-1444.52
-58.4898	1216.91	-58.4898	-1392.92
-58.4947	874.379	-58.4947	-1485.97
-58.4996	521.342	-58.4996	-1691.7
-58.5045	100.57	-58.5045	-1966.89
-58.5095	-447.748	-58.5095	-2260.28
-58.5144	-1125.95	-58.5144	-2496.52
-58.5193	-1857.17	-58.5193	-2576.82
-58.5242	-2506.95	-58.5242	-2415.31
-58.5291	-2937.45	-58.5291	-1987.1
-58.534	-3062.53	-58.534	-1346.43
-58.5389	-2857.97	-58.5389	-605.346
-58.5439	-2323.11	-58.5439	103.891
-58.5488	-1465.31	-58.5488	663.764
-58.5537	-348.906	-58.5537	1011.63
-58.5586	868.416	-58.5586	1181.32
-58.5635	1986.37	-58.5635	1298.69
-58.5684	2857.08	-58.5684	1507.68
-58.5733	3441.7	-58.5733	1882.71
-58.5783	3798.27	-58.5783	2400.87
-58.5832	4020.62	-58.5832	2986.36
-58.5881	4167.96	-58.5881	3565.11
-58.593	4232.52	-58.593	4066.23
-58.5979	4167.82	-58.5979	4394.27
-58.6028	3945.96	-58.6028	4431.99
-58.6077	3597.9	-58.6077	4089.59
-58.6126	3217.61	-58.6126	3380.78
-58.6176	2928.72	-58.6176	2453.27
-58.6225	2829.96	-58.6225	1495.63
-58.6274	2957.53	-58.6274	591.111
-58.6323	3280.14	-58.6323	-316.279
-58.6372	3704.28	-58.6372	-1315.94
-58.6421	4084.79	-58.6421	-2414.35
-58.647	4265.96	-58.647	-3520.81
-58.652	4152.38	-58.652	-4520.09
-58.6569	3753.87	-58.6569	-5337.2
-58.6618	3156.62	-58.6618	-5945.83
-58.6667	2458.92	-58.6667	-6348.58
-58.6716	1744.32	-58.6716	-6558.85
-58.6765	1094.12	-58.6765	-6583.09
-58.6814	584.822	-58.6814	-6397.87
-58.6864	257.174	-58.6864	-5942.16
-58.6913	104.135	-58.6913	-5163.69
-58.6962	97.2734	-58.6962	-4100.92
-58.7011	206.639	-58.7011	-2913.66
-58.706	396.693	-58.706	-1816.82
-58.7109	624.562	-58.7109	-973.129
-58.7158	843.588	-58.7158	-435.197
-58.7207	1016.99	-58.7207	-163.502
-58.7257	1141.72	-58.7257	-69.1406
-58.7306	1243.96	-58.7306	-42.6074
-58.7355	1340	-58.7355	17.502
-58.7404	1409.23	-58.7404	185.277
-58.7453	1411.96	-58.7453	522.486
-58.7502	1336.76	-58.7502	1097.6
-58.7551	1222.24	-58.7551	1954.17
-58.7601	1127.12	-58.7601	3037.04
-58.765	1090.6	-58.765	4165.6
-58.7699	1126.96	-58.7699	5102.84
-58.7748	1237.36	-58.7748	5653.85
-58.7797	1402.25	-58.7797	5729.54
-58.7846	1576.23	-58.7846	5367.89
-58.7895	1713.75	-58.7895	4693.29
-58.7945	1792.91	-58.7945	3826.53
-58.7994	1805.89	-58.7994	2825.09
-58.8043	1738.4	-58.8043	1698.35
-58.8092	1583.08	-58.8092	452.105
-58.8141	1390.87	-58.8141	-886.002
-58.819	1304.38	-58.819	-2249.69
-58.8239	1520.4	-58.8239	-3523.47
-58.8288	2189.21	-58.8288	-4559.59
-58.8338	3312.55	-58.8338	-5221.64
-58.8387	4723.48	-58.8387	-5440.83
-58.8436	6176.92	-58.8436	-5247.28
-58.8485	7470.32	-58.8485	-4737.01
-58.8534	8491.53	-58.8534	-4011.2
-58.8583	9187.41	-58.8583	-3155.85
-58.8632	9525.05	-58.8632	-2267.02
-58.8682	9491.17	-58.8682	-1457.78
-58.8731	9115.3	-58.8731	-805.684
-58.878	8485.97	-58.878	-308.762
-58.8829	7739.81	-58.8829	74.6621
-58.8878	7023.26	-58.8878	349.521
-58.8927	6447.84	-58.8927	458.574
-58.8976	6071.66	-58.8976	320.514
-58.9026	5916.07	-58.9026	-108.229
-58.9075	5976.78	-58.9075	-796.416
-58.9124	6217.94	-58.9124	-1658.87
-58.9173	6585.31	-58.9173	-2606.97
-58.9222	7033.21	-58.9222	-3572.45
-58.9271	7530.97	-58.9271	-4499.6
-58.932	8043.57	-58.932	-5331.87
-58.9369	8505.8	-58.9369	-6005.19
-58.9419	8817.21	-58.9419	-6465.97
-58.9468	8876.5	-58.9468	-6715.18
-58.9517	8634.03	-58.9517	-6825.21
-58.9566	8116.54	-58.9566	-6891.93
-58.9615	7411.9	-58.9615	-6967.79
-58.9664	6633.44	-58.9664	-7048.48
-58.9713	5875.02	-58.9713	-7119.89
-58.9763	5171.17	-58.9763	-7200.78
-58.9812	4488.38	-58.9812	-7335.07
-58.9861	3759.27	-58.9861	-7558.52
-58.991	2945.91	-58.991	-7893.73
-58.9959	2083.52	-58.9959	-8362.61
-59.0008	1260.81	-59.0008	-8956.8
-59.0057	571.873	-59.0057	-9581.5
-59.0107	104.846	-59.0107	-10050.2
-59.0156	-44.9062	-59.0156	-10157.2
-59.0205	194.646	-59.0205	-9776.29
-59.0254	796.34	-59.0254	-8916.16
-59.0303	1594.05	-59.0303	-7707.52
-59.0352	2337.76	-59.0352	-6352.92
-59.0401	2817.85	-59.0401	-5070.49
-59.045	2974.28	-59.045	-4032.62
-59.05	2905.96	-59.05	-3311.24
-59.0549	2772.91	-59.0549	-2874.74
-59.0598	2681.76	-59.0598	-2654.18
-59.0647	2646.07	-59.0647	-2613.67
-59.0696	2625.26	-59.0696	-2751.94
-59.0745	2578.44	-59.0745	-3061.95
-59.0794	2479.39	-59.0794	-3513.02
-59.0844	2301.37	-59.0844	-4060.6
-59.0893	1998.96	-59.0893	-4655.95
-59.0942	1506.18	-59.0942	-5250.09
-59.0991	772.973	-59.0991	-5795.86
-59.104	-184.107	-59.104	-6250.79
-59.1089	-1272.47	-59.1089	-6591.47
-59.1138	-2361.3	-59.1138	-6828.71
-59.1188	-3333.52	-59.1188	-6992.61
-59.1237	-4120.35	-59.1237	-7087.54
-59.1286	-4701.45	-59.1286	-7066.76
-59.1335	-5087.41	-59.1335	-6868.8
-59.1384	-5316.89	-59.1384	-6471.11
-59.1433	-5456.64	-59.1433	-5899.08
-59.1482	-5580.49	-59.1482	-5211.45
-59.1531	-5755.42	-59.1531	-4497.7
-59.1581	-6051.65	-59.1581	-3858.41
-59.163	-6540.61	-59.163	-3351.51
-59.1679	-7257.2	-59.1679	-2957.74
-59.1728	-8150.51	-59.1728	-2603.6
-59.1777	-9062.25	-59.1777	-2216.01
-59.1826	-9769.07	-59.1826	-1767.1
-59.1875	-10093.3	-59.1875	-1287.27
-59.1925	-10004.6	-59.1925	-842.564
-59.1974	-9611.74	-59.1974	-486.689
-59.2023	-9058.6	-59.2023	-217.299
-59.2072	-8441.12	-59.2072	24.6328
-59.2121	-7812.29	-59.2121	308.553
-59.217	-7231.46	-59.217	664.828
-59.2219	-6776.74	-59.2219	1067.9
-59.2269	-6502.38	-59.2269	1445.75
-59.2318	-6393.64	-59.2318	1704.03
-59.2367	-6365.56	-59.2367	1765.68
-59.2416	-6298.02	-59.2416	1617.86
-59.2465	-6082.94	-59.2465	1333.43
-59.2514	-5669.77	-59.2514	1044.47
-59.2563	-5083.43	-59.2563	888.951
-59.2612	-4400.93	-59.2612	957.182
-59.2662	-3709.13	-59.2662	1263.88
-59.2711	-3066.81	-59.2711	1772.22
-59.276	-2486.23	-59.276	2432.66
-59.2809	-1955.21	-59.2809	3186.32
-59.2858	-1482.93	-59.2858	3961
-59.2907	-1118.51	-59.2907	4689.09
-59.2956	-937.16	-59.2956	5306.22
-59.3006	-1012.9	-59.3006	5720.56
-59.3055	-1366.2	-59.3055	5815.73
-59.3104	-1909.26	-59.3104	5510.29
-59.3153	-2460.04	-59.3153	4817.44
-59.3202	-2837.83	-59.3202	3849.14
-59.3251	-2958.84	-59.3251	2769.23
-59.33	-2848.44	-59.33	1743.45
-59.335	-2577.64	-59.335	899.863
-59.3399	-2197.73	-59.3399	285.676
-59.3448	-1730.63	-59.3448	-152.262
-59.3497	-1204.35	-59.3497	-534.803
-59.3546	-676.674	-59.3546	-982.404
-59.3595	-213.211	-59.3595	-1549.45
-59.3644	158.09	-59.3644	-2194.86
-59.3693	461.09	-59.3693	-2809.74
-59.3743	741.16	-59.3743	-3287.1
-59.3792	1031.96	-59.3792	-3586.1
-59.3841	1343.36	-59.3841	-3754.21
-59.389	1658.65	-59.389	-3894.01
-59.3939	1933.22	-59.3939	-4084.4
-59.3988	2114.53	-59.3988	-4323.1
-59.4037	2185.31	-59.4037	-4552.7
-59.4087	2187.03	-59.4087	-4717.58
-59.4136	2197.17	-59.4136	-4775.61
-59.4185	2275.58	-59.4185	-4689.12
-59.4234	2414.49	-59.4234	-4438.55
-59.4283	2533.22	-59.4283	-4036.14
-59.4332	2531.2	-59.4332	-3506.89
-59.4381	2361.76	-59.4381	-2860.9
-59.4431	2066.22	-59.4431	-2092.22
-59.448	1748.49	-59.448	-1197.73
-59.4529	1525.09	-59.4529	-199.551
-59.4578	1482.52	-59.4578	844.275
-59.4627	1651.86	-59.4627	1842.5
-59.4676	2022.17	-59.4676	2676.75
-59.4725	2588.06	-59.4725	3229.42
-59.4774	3362.45	-59.4774	3436.44
-59.4824	4321.73	-59.4824	3319.29
-59.4873	5358.21	-59.4873	2959.71
-59.4922	6313.9	-59.4922	2435.84
-59.4971	7055.65	-59.4971	1782.03
-59.502	7509.12	-59.502	1009.88
-59.5069	7644.6	-59.5069	156.959
-59.5118	7461.06	-59.5118	-701.812
-59.5168	6979	-59.5168	-1501.73
-59.5217	6235.68	-59.5217	-2241.12
-59.5266	5296.07	-59.5266	-2969.09
-59.5315	4270.84	-59.5315	-3711.72
-59.5364	3308	-59.5364	-4414.62
-59.5413	2550.16	-59.5413	-4975.62
-59.5462	2089.98	-59.5462	-5351.38
-59.5512	1948.18	-59.5512	-5623.24
-59.5561	2057.94	-59.5561	-5939.49
-59.561	2261.86	-59.561	-6389.69
-59.5659	2359.9	-59.5659	-6928.52
-59.5708	2200.45	-59.5708	-7411.4
-59.5757	1756.64	-59.5757	-7707
-59.5806	1146.01	-59.5806	-7787.11
-59.5855	586.051	-59.5855	-7727.67
-59.5905	298.943	-59.5905	-7643.15
-59.5954	417.66	-59.5954	-7607.25
-59.6003	950.359	-59.6003	-7599.84
-59.6052	1800.59	-59.6052	-7514.53
-59.6101	2816.08	-59.6101	-7220.79
-59.615	3851.73	-59.615	-6634.91
-59.6199	4808.43	-59.6199	-5763.49
-59.6249	5625.95	-59.6249	-4701.48
-59.6298	6269.06	-59.6298	-3591.81
-59.6347	6735.24	-59.6347	-2571.82
-59.6396	7063.72	-59.6396	-1723.78
-59.6445	7332.78	-59.6445	-1055.08
-59.6494	7643.96	-59.6494	-519.855
-59.6543	8085.32	-59.6543	-48.3945
-59.6593	8693.15	-59.6593	435.318
-59.6642	9447.76	-59.6642	988.615
-59.6691	10296.4	-59.6691	1623.15
-59.674	11161.7	-59.674	2315.76
-59.6789	11930	-59.6789	3051.98
-59.6838	12464.5	-59.6838	3843.94
-59.6887	12660.9	-59.6887	4710.39
[truncated: 6,194 more rows]
